# Supplementary material for: Mass spectrometry-based analysis of formalin-fixed, paraffin-embedded distal cholangiocarcinoma identifies stromal thrombospondin-2 as a potential prognostic marker
Source: J Transl Med. 2020 Sep 4;18:343. doi: 10.1186/s12967-020-02498-3 (PMC7487897; doi:10.1186/s12967-020-02498-3)
Supplement: Supplementary file 2 — Additional file 2. Clinicopathological data of analyzed samples. [file 12967_2020_2498_MOESM2_ESM.xlsx]

## Sheet: Blad1
Variable	Discovery dCCA (N=20)	Discovery Control (N=6)	PRM dCCA (N=16)	PRM Control (N=9)	IHC Control (N=10)
Age (years)	67 ± 8.7	66.5 ± 3.8	67 ± 9.1	65 ± 7.9	67 ± 4.6
Female Sex	11 (56%)	2 (33%)	9 (56%)	2 (22%)	5 (50%)
Mean Tumor Size (mm)	27 ± 9.4		26 ± 8.5
T Stage III	20 (100%)		16 (100%)
Lymph Node Metastases	12 (60%)		10 (63%)
AJCC Stage IIA	8 (40%)		6 (38%)
AJCC Stage IIB	12 (60%)		10 (63%)
Low Differentiation	18 (90%)		14 (88%)
R1 Resection	10 (50%)		8 (50%)
Perineural Invasion	17 (85%)		13 (81%)
Blood Vessel Invasion	15 (75%)		11 (69%)
Lymph Vessel Invasion	16 (80%)		11 (69%)
Adipose Invasion	18 (90%)		14 (88%)
