# Supplementary material for: Mass spectrometry-based analysis of formalin-fixed, paraffin-embedded distal cholangiocarcinoma identifies stromal thrombospondin-2 as a potential prognostic marker
Source: J Transl Med. 2020 Sep 4;18:343. doi: 10.1186/s12967-020-02498-3 (PMC7487897; doi:10.1186/s12967-020-02498-3)
Supplement: Supplementary file 3 — Additional file 3. Total proteins identified by discovery LC-MS/MS. [file 12967_2020_2498_MOESM3_ESM.xlsx]

## Sheet: Blad1
Accession	Description	ΣCoverage	Σ# Proteins	Σ# Unique Peptides	Σ# Peptides	Σ# PSMs	Sampe1R1: Area	Sample1R2: Area	Sample2R1: Area	Sample2R2: Area	Sample3R1: Area	Sample3R2: Area	Sample4R1: Area	Sample4R2:area	Sample5R1: Area	Sample5R2: Area	Sample6R1: Area	Sample6R2: Area	Sample7R1: Area	Sample7R2: Area	Sample8R1: Area	Sample8R2: Area	Sample9R1: Area	Sample9R2: Area	Sample10R1: Area	Sample10R2: Area	Sample11R1: Area	Sample11R2: Area	Sample12R1: Area	Sample12R2: Area	Sample13R1: Area	Sample13R2: Area	Sample14R1: Area	Sample14R2: Area	Sample15R1: Area	Sample15R2: Area	Sample16R1: Area	Sample16R2: Area	Sample17R1: Area	Sample17R2: Area	Sample18R1: Area	Sample18R2: Area	Sample19R1: Area	Sample19R2: Area	Sample20R1: Area	Sample20R2: Area	Sample21R1: Area	Sample21R2: Area	Sample24R1: Area
P62424	60S ribosomal protein L7a OS=Homo sapiens GN=RPL7A PE=1 SV=2 - [RL7A_HUMAN]	54.14	1	18	18	1105	2.91275e+08	3.06233e+08	4.52188e+08	4.14931e+08	4.36098e+08	4.34057e+08	3.75057e+08	3.58501e+08	2.9418e+08	2.7986e+08	631825744	6.29613e+08	3.33065e+08	3.36852e+08	3.25336e+08	2.91659e+08	3.54906e+08	2.68931e+08	7.52702e+08	6.71179e+08	2.82546e+08	2.46171e+08	4.41569e+08	4.92366e+08	5.33361e+08	5.25658e+08	2.28921e+08	2.05206e+08	2.79129e+08	2.9672e+08	6.80729e+08	6.26413e+08	2.88803e+08	2.28411e+08	1.56534e+08	7.81503e+07	6.5752e+08	5.77158e+08	3.76403e+08	3.75008e+08	6.72087e+07	9.96527e+07	2.87914e+08
P13639	Elongation factor 2 OS=Homo sapiens GN=EEF2 PE=1 SV=4 - [EF2_HUMAN]	54.43	1	40	41	1950	3.59058e+08	3.51406e+08	4.23845e+08	4.45028e+08	5.48555e+08	6.14016e+08	3.9088e+08	3.53126e+08	3.83786e+08	3.64473e+08	8.92737e+08	8.8128e+08	3.13627e+08	2.97862e+08	311315628	2.90453e+08	2.96734e+08	2.01115e+08	7.55243e+08	6.91986e+08	3.17415e+08	3.12622e+08	5.49753e+08	6.04998e+08	5.68577e+08	5.53346e+08	3.21374e+08	3.16057e+08	3.5229e+08	4.1883e+08	7.31086e+08	7.2721e+08	3.11245e+08	2.25515e+08	1.35869e+08	7.46818e+07	6.39841e+08	5.43834e+08	5.37765e+08	5.29972e+08	7.30211e+07	8.62689e+07	1.56871e+08
P62701	40S ribosomal protein S4, X isoform OS=Homo sapiens GN=RPS4X PE=1 SV=2 - [RS4X_HUMAN]	57.03	1	18	18	995	2.27792e+08	3.09065e+08	3.73692e+08	397769578	4.2807e+08	4.59206e+08	2.66768e+08	2.79306e+08	3.28269e+08	2.97046e+08	6.99971e+08	6.64187e+08	3.23263e+08	2.85562e+08	3.21611e+08	2.76318e+08	3.43218e+08	2.30394e+08	7.81252e+08	7.22759e+08	2.13366e+08	1.55177e+08	3.81004e+08	4.74099e+08	6.14746e+08	5.25579e+08	2.1306e+08	1.61019e+08	3.02203e+08	3.03511e+08	7.26502e+08	7.28962e+08	3.36591e+08	1.96958e+08	2.15402e+08	1.59424e+08	6.38504e+08	5.9698e+08	3.67493e+08	3.72228e+08	4.73323e+07	8.14897e+07	2.93111e+08
P61313	60S ribosomal protein L15 OS=Homo sapiens GN=RPL15 PE=1 SV=2 - [RL15_HUMAN]	46.57	1	10	10	517	2.40376e+08	2.5297e+08	505100712	4.18499e+08	4.62045e+08	5.26327e+08	4.96101e+08	4.85211e+08	3.23823e+08	293561832	6.79529e+08	6.39947e+08	3.64432e+08	3.66413e+08	3.99686e+08	3.73182e+08	331766360	2.64564e+08	8.04074e+08	5.9035e+08	339534867	2.27933e+08	4.36187e+08	4.62384e+08	4.79776e+08	515181729	2.3404e+08	2.12737e+08	2.94466e+08	3.30029e+08	8.29898e+08	7.48061e+08	4.02982e+08	2.40472e+08	2.3115e+08	1.63187e+08	6.89441e+08	5.80784e+08	4.11763e+08	358357881	1.10756e+08	9.79582e+07	2.84281e+08
P26641	Elongation factor 1-gamma OS=Homo sapiens GN=EEF1G PE=1 SV=3 - [EF1G_HUMAN]	54.69	1	19	19	987	1.86626e+08	1.22746e+08	1.7805e+08	1.64364e+08	2.60522e+08	2.72195e+08	2.11145e+08	1.64548e+08	1.65102e+08	1.61253e+08	3.49784e+08	3.80761e+08	1.87241e+08	1.39198e+08	1.53456e+08	1.29255e+08	9.58143e+07	9.46171e+07	4.64829e+08	3.87473e+08	1.12802e+08	1.16183e+08	2.778e+08	2.93589e+08	2.88062e+08	2.6804e+08	1.41222e+08	9.8556e+07	94238158	1.84774e+08	3.85077e+08	3.42125e+08	1.11835e+08	7.31638e+07	5.78735e+07	4.69153e+07	3.73662e+08	3.25486e+08	2.27998e+08	2.24928e+08	3.91902e+07	1.33983e+07	56286344
P62241	40S ribosomal protein S8 OS=Homo sapiens GN=RPS8 PE=1 SV=2 - [RS8_HUMAN]	60.1	1	14	14	1341	2.71884e+08	3.10029e+08	5.97363e+08	5.46662e+08	5.8661e+08	6.10053e+08	6.85771e+08	5.26677e+08	3.17191e+08	3.72521e+08	8.49419e+08	7.81037e+08	3.84976e+08	3.56101e+08	4.45611e+08	3.70849e+08	3.5121e+08	2.89386e+08	1.19133e+09	9.14271e+08	2.95884e+08	2.59698e+08	4.749e+08	5.76432e+08	6.11302e+08	6.60292e+08	3.10092e+08	1.46373e+08	3.2302e+08	344223182	9.352e+08	8.82055e+08	3.43472e+08	3.24743e+08	2.51425e+08	1.76394e+08	9.73394e+08	7.77315e+08	347205596	5.01811e+08	9.77086e+07	1.03027e+08	3.8427e+08
P07737	Profilin-1 OS=Homo sapiens GN=PFN1 PE=1 SV=2 - [PROF1_HUMAN]	97.14	1	16	16	2256	5.18082e+08	6.39388e+08	1.88506e+09	1.876e+09	3.24019e+09	2.92092e+09	1.97642e+09	1.40615e+09	1.19379e+09	9.63273e+08	2.76716e+09	3.05546e+09	3.87168e+08	806679150	9.89267e+08	9.35553e+08	6.97775e+08	3.2985e+08	3.54416e+09	3.06784e+09	9.22371e+08	907948116	1.49613e+09	1.71822e+09	2.18414e+09	2.20316e+09	3.75781e+08	8.9517e+08	8.8002e+08	1.05229e+09	2.89639e+09	2.76922e+09	8.70595e+08	6.31103e+08	4.96184e+08	4.14525e+08	2.18122e+09	1.87231e+09	1.76209e+09	1.77996e+09	3.64482e+08	3.27799e+08	4.82936e+08
Q14764	Major vault protein OS=Homo sapiens GN=MVP PE=1 SV=4 - [MVP_HUMAN]	61.59	1	47	47	1821	1.9194e+08	197876554	2.10722e+08	2.13542e+08	5.90919e+08	5.40645e+08	2.28992e+08	2.18506e+08	298845903	2.7409e+08	3.79283e+08	3.54962e+08	1.88982e+08	164630652	1.26776e+08	8.96577e+07	111681149	1.15143e+08	6.14617e+08	4.09277e+08	162822850	1.7825e+08	2.39821e+08	3.06377e+08	2.52704e+08	286243834	2.7979e+08	1.88668e+08	2.31345e+08	2.83922e+08	3.71015e+08	3.51177e+08	2.68651e+08	1.45526e+08	7.31544e+07	6.76382e+07	2.26071e+08	1.65961e+08	3.05914e+08	2.97123e+08	6.45094e+07	5.43429e+07	1.3101e+08
Q15365	Poly(rC)-binding protein 1 OS=Homo sapiens GN=PCBP1 PE=1 SV=2 - [PCBP1_HUMAN]	71.91	1	12	16	688	2.11914e+08	3.10547e+08	432955856	4.1645e+08	4.7944e+08	489807653	3.64057e+08	365206257	360796463	3.05759e+08	6.81455e+08	6.20119e+08	3.38282e+08	3.36691e+08	2.53771e+08	2.40471e+08	3.08102e+08	2.54853e+08	940222055	7.59026e+08	3.57944e+08	3.05394e+08	4.15413e+08	4.67352e+08	5.19485e+08	5.47001e+08	3.17631e+08	3.04317e+08	3.4949e+08	4.13121e+08	7.50953e+08	7.43704e+08	3.61537e+08	2.67214e+08	1.44371e+08	1.37921e+08	6.01136e+08	5.69834e+08	4.15326e+08	4.21233e+08	9.24766e+07	9.39272e+07	4.14253e+08
P62280	40S ribosomal protein S11 OS=Homo sapiens GN=RPS11 PE=1 SV=3 - [RS11_HUMAN]	55.06	1	11	11	604	2.16241e+08	2.02942e+08	5.04763e+08	4.60216e+08	4.57788e+08	5.57898e+08	4.22649e+08	4.80513e+08	1.80897e+08	3.08549e+08	4.20714e+08	6.50555e+08	3.38776e+08	3.7836e+08	4.54341e+08	3.81144e+08	2.26121e+08	1.75955e+08	7.47088e+08	6.56414e+08	2.92081e+08	3.11336e+08	4.67054e+08	4.1941e+08	5.45071e+08	5.1522e+08	2.80387e+08	2.54504e+08	2.47645e+08	3.21062e+08	8.25226e+08	7.6826e+08	5.0549e+08	3.17999e+08	3.47707e+08	2.71153e+08	688092896	7.95102e+08	2.26474e+08	3.45083e+08	1.10015e+08	1.07453e+08	2.87042e+08
P13611	Versican core protein OS=Homo sapiens GN=VCAN PE=1 SV=3 - [CSPG2_HUMAN]	12.54	1	36	36	2357	1.20132e+09	1.34609e+09	1.16352e+09	1.10032e+09	4.66329e+08	4.6656e+08	1250675375	8.61993e+08	1.65774e+09	1.57337e+09	1.47737e+09	1.41388e+09	9.0987e+08	8.80982e+08	3410014838	2.71459e+09	7.31797e+08	4.75072e+08	2.55167e+09	2.17358e+09	8.93826e+08	8.50605e+08	1.05132e+09	1.52674e+09	1.85643e+09	1.69746e+09	1.57603e+09	1.35012e+09	1.09038e+09	1.15538e+09	1.35283e+09	1.31904e+09	8.31834e+08	5.17907e+08	1.28737e+09	9.36856e+08	1.53312e+09	1.30994e+09	1.35545e+09	1.36174e+09	1.73921e+07	1.69011e+07	101216172
P29692	Elongation factor 1-delta OS=Homo sapiens GN=EEF1D PE=1 SV=5 - [EF1D_HUMAN]	52.31	1	11	13	439	3.04431e+08	3.47906e+08	3.74757e+08	3.69715e+08	4.49933e+08	4.71117e+08	4.32891e+08	3.33924e+08	4.18707e+08	3.64301e+08	6.44277e+08	6.31009e+08	2.94727e+08	2.46265e+08	4.11015e+08	3.40319e+08	2.94699e+08	1.58964e+08	9.13564e+08	8.29175e+08	2.78786e+08	1.64816e+08	5.26888e+08	7.34325e+08	6.21381e+08	535336785	2.76686e+08	1.78327e+08	2.50092e+08	2.78181e+08	7.507e+08	7.2139e+08	336104439	197742838	1.24572e+08	9.23127e+07	895016115	7.59362e+08	4.73716e+08	4.34532e+08	105929547	5.5046e+07	2.29792e+08
Q15907	Ras-related protein Rab-11B OS=Homo sapiens GN=RAB11B PE=1 SV=4 - [RB11B_HUMAN]	57.8	2	11	12	331	1.17705e+08	9.97191e+07	1.56267e+08	1.67439e+08	2.84748e+08	3.32034e+08	2.13475e+08	1.69705e+08	1.11997e+08	1.0836e+08	3.06705e+08	3.24145e+08	1.27852e+08	1.09288e+08	9.90314e+07	6.81164e+07	0	4.43453e+07	3.65178e+08	2.24935e+08	1.49486e+08	1.71358e+08	1.84384e+08	2.64968e+08	2.55274e+08	244130414	1.73886e+08	9.07416e+07	1.60753e+08	1.59611e+08	315714595	3.272e+08	1.02447e+08	7.60255e+07	3.06623e+07	2.42709e+07	2.20939e+08	1.94746e+08	1.81701e+08	2.1046e+08	2.2562e+07	2.24136e+07	62787218
P12110	Collagen alpha-2(VI) chain OS=Homo sapiens GN=COL6A2 PE=1 SV=4 - [CO6A2_HUMAN]	37.1	1	38	38	2036	2.51507e+08	2.81287e+08	4.67728e+08	3.75142e+08	2.55161e+08	2.39995e+08	1.6694e+08	1.47069e+08	2.88941e+08	2.53767e+08	6.42329e+08	5.86787e+08	2.75319e+08	2.6746e+08	3.06777e+08	2.53468e+08	3.07289e+08	2.61051e+08	660698443	5.52079e+08	1.33028e+08	1.15894e+08	2.70051e+08	3.13715e+08	5.33203e+08	5.49266e+08	4.12011e+08	336519287	2.40553e+08	2.76785e+08	2.62649e+08	2.62281e+08	3.11171e+08	2.1934e+08	1.20962e+08	1.49281e+08	8.21503e+08	7.25469e+08	3.48012e+08	3.58528e+08	1.6304e+09	1.59421e+09	9.74469e+08
P62906	60S ribosomal protein L10a OS=Homo sapiens GN=RPL10A PE=1 SV=2 - [RL10A_HUMAN]	37.33	1	9	9	375	1.68103e+08	1.72781e+08	1.82125e+08	2.5104e+08	2.8605e+08	3.26132e+08	1.74767e+08	209703794	175486577	1.39774e+08	4.3751e+08	3.88779e+08	1.90274e+08	1.63628e+08	1.87801e+08	1.54156e+08	1.53813e+08	1.16077e+08	4.30703e+08	2.99873e+08	1.57181e+08	0	2.29867e+08	3.3958e+08	3.36261e+08	3.21975e+08	1.37196e+08	9.52444e+07	1.78478e+08	1.93487e+08	4.27393e+08	4.07343e+08	1.2973e+08	1.16595e+08	1.24956e+08	0	3.34535e+08	3.11523e+08	2.78876e+08	2.85554e+08	6.8572e+07	2.56168e+07	1.4756e+08
P68104	Elongation factor 1-alpha 1 OS=Homo sapiens GN=EEF1A1 PE=1 SV=1 - [EF1A1_HUMAN]	60.39	2	18	26	5686	2.34806e+09	2.39558e+09	3.21153e+09	2.89189e+09	3256037336	3.60498e+09	3.23926e+09	2.27699e+09	2.73223e+09	2.32479e+09	6.30997e+09	6.23214e+09	1.929e+09	1.78026e+09	2.06519e+09	1.68752e+09	1.59335e+09	1.16162e+09	5.38115e+09	5.03e+09	1.70424e+09	1.74723e+09	3.32172e+09	4.9787e+09	4323489159	4.04724e+09	2.09631e+09	1.5686e+09	1.87817e+09	2.18393e+09	5.07865e+09	4.82655e+09	1.66379e+09	1.21283e+09	8.78861e+08	8.02186e+08	4.68118e+09	4.2245e+09	3.40886e+09	3.59738e+09	6.81338e+08	7.08537e+08	1606436775
Q15366	Poly(rC)-binding protein 2 OS=Homo sapiens GN=PCBP2 PE=1 SV=1 - [PCBP2_HUMAN]	48.22	1	8	12	512	1.67254e+08	2.03409e+08	214886694	2.59228e+08	2.78081e+08	3.01047e+08	2.58962e+08	2.55491e+08	2.39467e+08	196463802	4.9825e+08	4.51346e+08	2.40079e+08	2.25043e+08	1.78368e+08	1.62584e+08	2.18597e+08	1.63031e+08	4.10082e+08	3.8063e+08	2.30316e+08	1.79541e+08	3.43375e+08	3.05779e+08	371901426	3.85095e+08	1.74656e+08	1.70231e+08	1.91078e+08	2.45286e+08	5.17736e+08	4.90009e+08	2.56421e+08	1.58488e+08	8.04103e+07	9.362e+07	4.48203e+08	3.96558e+08	2.93328e+08	2.97662e+08	6.65552e+07	5.56449e+07	2.84488e+08
P08865	40S ribosomal protein SA OS=Homo sapiens GN=RPSA PE=1 SV=4 - [RSSA_HUMAN]	53.22	1	12	12	1202	2.42969e+08	4.40748e+08	4.47305e+08	4.52611e+08	6.72914e+08	7.51705e+08	6.65507e+08	5.37238e+08	2.94071e+08	384360438	1.01288e+09	9.30941e+08	456113116	4.28732e+08	5.253e+08	4.32765e+08	4.26221e+08	3.10209e+08	1019058604	8.90637e+08	3.78398e+08	4.14615e+08	5.1111e+08	7.61724e+08	4.90431e+08	5.56476e+08	2.45195e+08	2.71826e+08	2.88101e+08	4.61294e+08	1.14617e+09	1.13114e+09	4.38931e+08	3.15616e+08	2.02291e+08	1.69428e+08	8.51142e+08	6.15755e+08	3.17809e+08	3.93443e+08	1.37698e+08	1.23508e+08	2.96787e+08
P26373	60S ribosomal protein L13 OS=Homo sapiens GN=RPL13 PE=1 SV=4 - [RL13_HUMAN]	38.39	1	11	11	728	2.82153e+08	2.9958e+08	5.53094e+08	5.21045e+08	630018049	6.26618e+08	6.07368e+08	4.46265e+08	4.33745e+08	3.92906e+08	6.76104e+08	7.23371e+08	5.00777e+08	4.62658e+08	5.35495e+08	4.81649e+08	4.47863e+08	2.81203e+08	980873089	8.61459e+08	3.53537e+08	2.0107e+08	4.91977e+08	6.36211e+08	5.82004e+08	5.55263e+08	2.97534e+08	2.97611e+08	3.16342e+08	3.87793e+08	9.58561e+08	8.6922e+08	4.24869e+08	3.00863e+08	1.68565e+08	1.50679e+08	9.1278e+08	8.75654e+08	4.39344e+08	4.61683e+08	1.84197e+08	158314285	3.73013e+08
P61158	Actin-related protein 3 OS=Homo sapiens GN=ACTR3 PE=1 SV=3 - [ARP3_HUMAN]	64.83	1	19	19	1123	8.77118e+07	1.3134e+08	2.04161e+08	1.44141e+08	3.32868e+08	3.45013e+08	2.09933e+08	173128230	2.10624e+08	1.86807e+08	6.73892e+08	3.83607e+08	1.52682e+08	1.1638e+08	1.02794e+08	9.89316e+07	5.09824e+07	7.57938e+07	478604535	3.62718e+08	1.41876e+08	1.10286e+08	2.31124e+08	2.94343e+08	2.75714e+08	3.0518e+08	1.41429e+08	1.21091e+08	1.62307e+08	1.97879e+08	3.86503e+08	3.25388e+08	1.27419e+08	1.16887e+08	5.78831e+07	4.48008e+07	1.80523e+08	1.29761e+08	3.23508e+08	3.49675e+08	2.67497e+07	3.10296e+07	9.10257e+07
P51148	Ras-related protein Rab-5C OS=Homo sapiens GN=RAB5C PE=1 SV=2 - [RAB5C_HUMAN]	35.65	1	3	6	246	1.80547e+07	0	93669493	6.90976e+07	1.54237e+08	1.63149e+08	7.66235e+07	5.28953e+07	7.27793e+07	5.5465e+07	2.49146e+08	2.13777e+08	43641799	6.7951e+07	0	0	7.0851e+06	0	1.71362e+08	1.61296e+08	63220040	4.57379e+07	8.7224e+07	1.34821e+08	1.57272e+08	1.39537e+08	5.32337e+07	4.355e+07	4.93808e+07	47853744	1.60692e+08	1.50229e+08	2.27824e+07	4.36455e+07	3.15022e+07	2.32001e+07	1.17392e+08	1.07744e+08	8.83055e+07	1.16311e+08	0	0	4.40829e+07
Q14204	Cytoplasmic dynein 1 heavy chain 1 OS=Homo sapiens GN=DYNC1H1 PE=1 SV=5 - [DYHC1_HUMAN]	33.19	1	128	128	1781	7.40498e+07	7.03966e+07	7.97448e+07	8.69992e+07	9.64508e+07	9.86907e+07	81802368	5.90847e+07	7.59246e+07	6.67895e+07	2.54918e+08	1.64546e+08	5.78345e+07	4.73135e+07	4.82011e+07	3.66991e+07	4.49733e+07	3.57443e+07	1.20199e+08	8.73639e+07	4.53337e+07	6.64335e+07	9.81883e+07	1.54166e+08	1.199e+08	1.07836e+08	5.61757e+07	3.68356e+07	6.29045e+07	6.79146e+07	1.42224e+08	1.20755e+08	5.49512e+07	7.23558e+07	1.74947e+07	1.52749e+07	2.03507e+08	1.01172e+08	1.25784e+08	1.1367e+08	2.17775e+07	2.37073e+07	6.47349e+07
P63244	Guanine nucleotide-binding protein subunit beta-2-like 1 OS=Homo sapiens GN=GNB2L1 PE=1 SV=3 - [GBLP_HUMAN]	77.92	1	18	18	1190	1.38673e+08	1.96606e+08	4.09066e+08	3.13036e+08	474938724	3.59167e+08	3.57593e+08	3.20934e+08	2.28448e+08	2.11902e+08	7.09487e+08	651958393	2.24232e+08	2.31094e+08	2.59991e+08	1.4709e+08	1.45232e+08	116285457	7.046e+08	5.8791e+08	2.06628e+08	1.8288e+08	3.60513e+08	4.51166e+08	5.00697e+08	4.79286e+08	2.15308e+08	1.51178e+08	2.46363e+08	2.4445e+08	6.85999e+08	6.07646e+08	1.96082e+08	1.54206e+08	1.2375e+08	9.61172e+07	6.0867e+08	5.53706e+08	3.54839e+08	359806184	7.1163e+07	8.06988e+07	1.75683e+08
P62277	40S ribosomal protein S13 OS=Homo sapiens GN=RPS13 PE=1 SV=2 - [RS13_HUMAN]	47.68	1	10	10	723	1.9648e+08	206607525	5.52055e+08	4.30665e+08	5.53216e+08	5.60046e+08	5.57771e+08	4.16485e+08	3.08114e+08	3.03745e+08	8.36462e+08	7.81912e+08	3.4699e+08	3.62529e+08	4.99361e+08	4.30665e+08	2.16157e+08	1.76225e+08	9.17279e+08	7.24334e+08	297118451	2.22269e+08	3.90214e+08	5.27273e+08	6.40868e+08	5.65475e+08	2.51758e+08	1.93104e+08	2.24221e+08	2.83972e+08	8.22225e+08	7.78656e+08	3.43591e+08	2.89912e+08	2.49442e+08	1.98144e+08	923651381	7.402e+08	3.498e+08	3.4289e+08	1.45236e+08	1.40527e+08	2.96077e+08
P20774	Mimecan OS=Homo sapiens GN=OGN PE=1 SV=1 - [MIME_HUMAN]	48.66	1	18	18	989	1.42347e+08	1.60626e+08	2.71049e+08	3.02347e+08	2.56839e+08	2.74843e+08	292974659	2.22837e+08	1.48445e+08	1.39735e+08	3.6239e+08	383622245	3.39024e+08	3.1721e+08	4.14366e+08	3.72298e+08	1.73112e+08	8.53777e+07	6.74463e+08	2.41335e+09	1.15918e+08	4.39601e+07	3.11439e+08	4.15092e+08	5.65315e+08	4.84694e+08	1.72244e+08	1.34761e+08	1.84645e+08	1.90391e+08	209708805	2.10981e+08	9.85394e+07	3.47026e+07	7.86781e+07	6.54962e+07	7.00903e+08	1.73055e+09	1.89241e+08	1.7786e+08	2683691918	2.50826e+09	1.83259e+09
P62854	40S ribosomal protein S26 OS=Homo sapiens GN=RPS26 PE=1 SV=3 - [RS26_HUMAN]	44.35	2	4	4	288	0	188760332	3.26877e+08	3.27148e+08	3.34531e+08	4.86043e+08	3.42046e+08	283317535	2.5103e+08	2.22926e+08	5.67316e+08	3.55485e+08	2.58387e+08	2.11089e+08	2.91253e+08	2.39387e+08	2.62432e+08	1.6842e+08	448874191	5.54737e+08	2.02102e+08	2.17345e+08	2.62896e+08	2.80895e+08	3.70138e+08	3.75276e+08	2.07087e+08	1.8442e+08	1.97918e+08	2.83553e+08	5.00101e+08	4.68404e+08	6.14475e+08	2.21393e+08	2.57843e+08	2.05192e+08	4.55044e+08	6.8839e+08	0	221676358	1.00073e+08	9.74509e+07	2.57411e+08
P07900	Heat shock protein HSP 90-alpha OS=Homo sapiens GN=HSP90AA1 PE=1 SV=5 - [HS90A_HUMAN]	55.6	1	25	42	3344	6.38137e+08	7.9319e+08	1.03069e+09	8.7598e+08	1.25123e+09	1.29772e+09	1137867910	9.26768e+08	7.17464e+08	6.44732e+08	1.47409e+09	1414908524	6.087e+08	6.00956e+08	5.48927e+08	5.11468e+08	352546063	2.45301e+08	1.93868e+09	1.62754e+09	7.49381e+08	7.10954e+08	1.50538e+09	1.8001e+09	1.13299e+09	1.21257e+09	7.877e+08	5.78731e+08	7.94539e+08	8.31678e+08	1.54794e+09	1.5563e+09	8.24053e+08	5.96188e+08	2.88462e+08	1.87551e+08	2.35844e+09	2.03714e+09	7.8198e+08	1.24784e+09	1.5818e+08	1.62808e+08	6.43145e+08
P46776	60S ribosomal protein L27a OS=Homo sapiens GN=RPL27A PE=1 SV=2 - [RL27A_HUMAN]	39.19	1	9	9	450	2.26918e+08	1.7816e+08	5.69904e+08	5.12317e+08	668460718	6.26824e+08	5.90691e+08	5.15009e+08	2.89655e+08	2.34223e+08	8.31216e+08	7.53217e+08	3.49559e+08	3.44374e+08	5.29415e+08	5.40144e+08	2.09874e+08	1.62848e+08	1.06668e+09	9.13965e+08	2.79344e+08	2.04479e+08	3.12834e+08	3.80865e+08	5.05834e+08	5.60241e+08	2.56241e+08	1.81459e+08	2.40822e+08	1.10591e+08	8.39348e+08	7.47023e+08	4.04533e+08	2.94556e+08	2.80388e+08	2.28914e+08	1.00858e+09	8.67928e+08	3.19637e+08	3.43162e+08	143799259	4.07483e+07	1.25447e+08
P62249	40S ribosomal protein S16 OS=Homo sapiens GN=RPS16 PE=1 SV=2 - [RS16_HUMAN]	43.84	1	9	9	636	1.89464e+08	1.95941e+08	3.11729e+08	435607679	5.21513e+08	456297868	532618448	3.87014e+08	2.53712e+08	2.47329e+08	7.33708e+08	6.79583e+08	1.88392e+08	1.98676e+08	2.06594e+08	1.87791e+08	5.9133e+07	1.38401e+08	7.02663e+08	6.64876e+08	1.03073e+08	2.39015e+08	3.55381e+08	5.33798e+08	4.53115e+08	3.9243e+08	2.62349e+08	8.76975e+07	2.58405e+08	1.38995e+08	5.21367e+08	7.58809e+08	1.44523e+08	2.0548e+08	1.99569e+08	1.61368e+08	7.41897e+08	5.22998e+08	1.62182e+08	3.59141e+08	1.25027e+08	4.78578e+07	2.56901e+08
P46781	40S ribosomal protein S9 OS=Homo sapiens GN=RPS9 PE=1 SV=3 - [RS9_HUMAN]	49.48	1	16	16	1051	2.74374e+08	2.8212e+08	5.44106e+08	5.29979e+08	6.27632e+08	6.28382e+08	6.80253e+08	447497519	3.51053e+08	2.89901e+08	9.48921e+08	8.58378e+08	3.04231e+08	3.50446e+08	4.25851e+08	4.10207e+08	1.75162e+08	2.04889e+08	1.03052e+09	8.34742e+08	2.85246e+08	3.07447e+08	422286936	5.8748e+08	5.71994e+08	6.43852e+08	2.8002e+08	2.27725e+08	3.03091e+08	323052528	9.48604e+08	8.93889e+08	3.47796e+08	3.12271e+08	2.29449e+08	1.88605e+08	8.91259e+08	8.30902e+08	3.88305e+08	4.08931e+08	1.65773e+08	1.73683e+08	2.97438e+08
P62750	60S ribosomal protein L23a OS=Homo sapiens GN=RPL23A PE=1 SV=1 - [RL23A_HUMAN]	37.18	1	9	9	646	242865661	2.89129e+08	5.43675e+08	5.48685e+08	506623251	5.29719e+08	721794910	5.19013e+08	3.79941e+08	3.36956e+08	5.30039e+08	4.30322e+08	3.28832e+08	3.70595e+08	5.92943e+08	5.39027e+08	2.02048e+08	2.6383e+08	8.43199e+08	7.45283e+08	3.08268e+08	2.22072e+08	3.90277e+08	4.63339e+08	5.69336e+08	5.83677e+08	2.66484e+08	2.16439e+08	2.80445e+08	3.01469e+08	7.71685e+08	7.71678e+08	5.59964e+08	329743133	2.29198e+08	1.89297e+08	7.26558e+08	7.97733e+08	3.51e+08	383403409	1.33212e+08	1.36093e+08	3.94614e+08
P68871	Hemoglobin subunit beta OS=Homo sapiens GN=HBB PE=1 SV=2 - [HBB_HUMAN]	91.16	1	14	20	5861	4.9206e+08	6.98596e+08	3.02055e+09	2.16194e+09	3.0225e+09	2.73797e+09	2.66532e+09	2.24693e+09	2.37478e+09	2.01162e+09	3.05167e+09	2.8487e+09	2.273e+09	2.57079e+09	1.07893e+09	1.02838e+09	1.095e+10	1.0714e+10	1.05154e+10	8.46864e+09	1.57452e+09	1.15432e+09	2.33981e+09	4.76287e+09	4.91995e+09	6283841174	4.93329e+09	3.76752e+09	8.62908e+08	1.12876e+09	7.73941e+08	5.1616e+08	1.10625e+09	960460006	9.11919e+08	6.53318e+08	1.29361e+09	1.22762e+09	5.5343e+09	8.30431e+09	1.90604e+10	1.62472e+10	3.67228e+10
P39019	40S ribosomal protein S19 OS=Homo sapiens GN=RPS19 PE=1 SV=2 - [RS19_HUMAN]	36.55	1	8	8	1305	2.36425e+08	2.61067e+08	4.64262e+08	4.52694e+08	5.13583e+08	4.91095e+08	5.91363e+08	5.76967e+08	3.75181e+08	3.50413e+08	4.4409e+08	3.75298e+08	3.45924e+08	3.21636e+08	5.76645e+08	5.25141e+08	2.88149e+08	2.21e+08	9.34011e+08	811436772	2.79625e+08	2.74938e+08	3.03537e+08	3.98701e+08	5.47076e+08	5.08798e+08	2.89269e+08	2.17003e+08	2.62401e+08	2.96985e+08	737823062	7.15083e+08	4.67793e+08	3.47623e+08	2.90485e+08	2.21027e+08	8.05787e+08	7.17094e+08	3.11112e+08	3.6835e+08	9.394e+07	1.1054e+08	3.53977e+08
P52272	Heterogeneous nuclear ribonucleoprotein M OS=Homo sapiens GN=HNRNPM PE=1 SV=3 - [HNRPM_HUMAN]	55.21	1	35	35	1344	2.59952e+08	273865070	4.873e+08	4.51991e+08	4.19051e+08	4.01082e+08	4.5006e+08	3.75087e+08	2.79916e+08	2.7071e+08	6.58546e+08	4.93358e+08	2.98961e+08	2.47033e+08	2.71045e+08	2.80655e+08	1.30094e+08	2.59529e+08	1.08688e+09	5.29834e+08	2.45141e+08	2.56972e+08	4.00853e+08	4.62275e+08	606251118	5.41972e+08	2.5768e+08	1.10591e+08	2.57966e+08	2.39317e+08	9.85791e+08	788100410	2.23929e+08	1.88519e+08	2.19059e+08	189714317	7.87098e+08	6.25045e+08	3.02974e+08	3.15543e+08	1.17198e+08	1.13515e+08	3.8368e+08
P26038	Moesin OS=Homo sapiens GN=MSN PE=1 SV=3 - [MOES_HUMAN]	66.03	1	32	46	2228	4.45402e+08	6.68445e+08	7.62304e+08	9.72494e+08	9.91019e+08	1.07669e+09	6.41847e+08	3.7762e+08	8.65629e+08	8.51279e+08	1.63051e+09	1.52758e+09	3.5531e+08	463776450	4.04495e+08	3.46135e+08	3.15142e+08	3.65257e+08	1.70176e+09	1.37094e+09	3.51678e+08	7.04824e+08	1.11449e+09	1.35342e+09	1.08502e+09	9.82248e+08	8.99389e+08	4.27726e+08	6.22164e+08	666582340	1.29612e+09	1.48518e+09	4.84133e+08	5.32766e+08	3.21545e+08	2.54226e+08	7.53947e+08	7.96049e+08	1.33884e+09	1.36134e+09	2.30253e+08	2.39036e+08	4.51068e+08
P27816	Microtubule-associated protein 4 OS=Homo sapiens GN=MAP4 PE=1 SV=3 - [MAP4_HUMAN]	32.64	1	28	28	603	1.84282e+08	2.18477e+08	2.79275e+08	2.50841e+08	1.63665e+08	1.90969e+08	3.2137e+08	2.44065e+08	3.04354e+08	2.6224e+08	3.00841e+08	3.08676e+08	1.21323e+08	1.35622e+08	1.21536e+08	1.29721e+08	1.10036e+08	1.40603e+08	2.71405e+08	2.73501e+08	1.28534e+08	1.49276e+08	1.96833e+08	2.51486e+08	3.21988e+08	3.26686e+08	1.07833e+08	8.53579e+07	2.81391e+08	2.64785e+08	3.23208e+08	3.30748e+08	1.82315e+08	1.43427e+08	7.82017e+07	6.41518e+07	2.44748e+08	2.1296e+08	2.67084e+08	274958681	2.7811e+07	4.4947e+07	1.37137e+08
P62851	40S ribosomal protein S25 OS=Homo sapiens GN=RPS25 PE=1 SV=1 - [RS25_HUMAN]	29.6	1	5	5	610	2.61774e+08	3.58311e+08	6.75414e+08	4.63129e+08	3.90512e+08	6.2575e+08	6.8277e+08	4.91904e+08	3.68597e+08	3.15102e+08	9.74188e+08	9.31094e+08	4.69029e+08	4.0085e+08	5.62331e+08	5.10221e+08	4.40736e+08	3.44873e+08	1.2874e+09	1.06539e+09	3.3044e+08	209078201	4.4425e+08	6.04677e+08	6.64899e+08	6.82501e+08	2.80082e+08	1.60875e+08	3.74648e+08	3.7608e+08	9.47825e+08	8.95004e+08	4.68838e+08	3.74371e+08	2.72004e+08	2.30757e+08	1.01631e+09	1024153279	3.57583e+08	4.99596e+08	2.4385e+08	2.20508e+08	3.7988e+08
P14618	Pyruvate kinase PKM OS=Homo sapiens GN=PKM PE=1 SV=4 - [KPYM_HUMAN]	77.97	1	40	40	5129	2.51011e+09	2.84702e+09	2.13188e+09	2.17504e+09	3.94346e+09	4.06625e+09	2.75723e+09	2.37263e+09	2.65416e+09	2.37968e+09	3.86512e+09	3.68781e+09	1.33542e+09	1.25849e+09	1.06811e+09	9.05916e+08	1.0729e+09	7.78125e+08	2.79977e+09	2.58881e+09	1.66117e+09	1.5676e+09	1641634625	2.42842e+09	2.4072e+09	2.59538e+09	3.136e+09	2.26554e+09	1.4516e+09	1.61492e+09	3881925883	3.74249e+09	2.98607e+09	2.17566e+09	6.88357e+08	5.75689e+08	1.95039e+09	1.69151e+09	2.83312e+09	3.11849e+09	4.21865e+08	4.50186e+08	1136930092
P62913	60S ribosomal protein L11 OS=Homo sapiens GN=RPL11 PE=1 SV=2 - [RL11_HUMAN]	22.47	1	5	5	361	6.40064e+07	2.47857e+08	5.33277e+08	4.56508e+08	4.81236e+08	465587699	5.23271e+08	368845741	1.57852e+08	2.1029e+08	4.25385e+08	3.86934e+08	1.29049e+08	2.54111e+08	1.90906e+08	2.42278e+08	184125265	1.31558e+08	935898048	5.37241e+08	3.55207e+08	2.42025e+08	2.58738e+08	3.62689e+08	3.17895e+08	4.75799e+08	1.83524e+08	1.18492e+08	1.83408e+08	3.90348e+08	4.59579e+08	6.27549e+08	1.9397e+08	1.51939e+08	1.03509e+08	7.78658e+07	4.78745e+08	6.18161e+08	2.19798e+08	404307246	86887207	1.37842e+08	2.65979e+08
P00325	Alcohol dehydrogenase 1B OS=Homo sapiens GN=ADH1B PE=1 SV=2 - [ADH1B_HUMAN]	68.27	1	12	25	843	4.29734e+07	49694285	2.32157e+08	1.8369e+08	5.46345e+07	8.40664e+07	30284846	0	4.57515e+07	4.278e+07	2.04942e+08	1.9365e+08	1.55811e+08	7.13032e+07	6.3038e+07	4.66653e+07	1.72233e+07	7.64704e+07	1.31484e+08	3.24317e+07	4.40708e+07	3.63082e+07	3.19132e+08	5.07627e+08	2.27576e+08	1.83255e+08	0	0	0	0	1.4179e+08	1.39892e+08	0	0	9.80679e+07	5.94388e+07	50999866	4.30918e+07	4.8676e+07	6.1484e+07	1021836736	1.00981e+09	1.67914e+09
P62917	60S ribosomal protein L8 OS=Homo sapiens GN=RPL8 PE=1 SV=2 - [RL8_HUMAN]	57.2	1	13	13	449	4.30188e+08	3.55958e+08	7.27936e+08	7.88279e+08	7.3952e+08	8.75492e+08	7.18946e+08	7.51324e+08	6.38851e+08	5.98522e+08	8.0377e+08	8.33183e+08	6.68556e+08	4.01582e+08	9.56313e+08	8.09488e+08	7.68784e+08	472191066	3.90617e+08	1.01136e+09	3.49601e+08	3.45661e+08	6.0512e+08	5.84384e+08	7.90064e+08	6.42547e+08	4.17442e+08	1.81533e+08	4.81028e+08	5.55151e+08	9.62265e+08	1.17087e+09	9.57068e+08	4.89781e+08	5.26259e+08	350741713	1.22166e+09	1.10758e+09	5.97281e+08	5.78015e+08	2.02111e+08	1.59073e+08	4.59509e+08
P12111	Collagen alpha-3(VI) chain OS=Homo sapiens GN=COL6A3 PE=1 SV=5 - [CO6A3_HUMAN]	48.06	1	127	127	8699	4.36271e+08	4.676e+08	5.36167e+08	5.56925e+08	3.02509e+08	3.39321e+08	256146530	1.80526e+08	4.76135e+08	3.97386e+08	7.60245e+08	5.91336e+08	4.07665e+08	3.60533e+08	4.25987e+08	3.18316e+08	5.33793e+08	3.94053e+08	6.37089e+08	5.57165e+08	1.50957e+08	2.77733e+08	4.30027e+08	4.96819e+08	5.87693e+08	6.59079e+08	6.36041e+08	4.37489e+08	441703219	3.74081e+08	2.72682e+08	3.29334e+08	3.64574e+08	304174774	3.34898e+08	2.6489e+08	1.15466e+09	1.02202e+09	479524925	4.3195e+08	2.21215e+09	2.33537e+09	1.06146e+09
P11142	Heat shock cognate 71 kDa protein OS=Homo sapiens GN=HSPA8 PE=1 SV=1 - [HSP7C_HUMAN]	66.25	1	32	42	4100	1.40397e+09	1.49867e+09	2.02825e+09	1.40731e+09	2234126285	2.31707e+09	1.67929e+09	1.54669e+09	1.40293e+09	1.25735e+09	2.44609e+09	2.37671e+09	1.22832e+09	1.20061e+09	1.21803e+09	1.10475e+09	1.10314e+09	8.02853e+08	3.2192e+09	2.95336e+09	1.22408e+09	1.0694e+09	1.99775e+09	2129914847	2.35385e+09	2304877641	1.25143e+09	1.03874e+09	1.47368e+09	1.62173e+09	2.76651e+09	2.77067e+09	1.34927e+09	9.51958e+08	5.91819e+08	4.25476e+08	3.19848e+09	2.89863e+09	1.61812e+09	1.89525e+09	5.52964e+08	4.23826e+08	1.68905e+09
P15880	40S ribosomal protein S2 OS=Homo sapiens GN=RPS2 PE=1 SV=2 - [RS2_HUMAN]	31.74	1	8	8	669	1.58436e+08	2.37807e+08	4.41058e+08	4.03024e+08	4.02014e+08	4.5583e+08	4.27037e+08	3.35881e+08	2.5863e+08	2.38469e+08	7.01162e+08	7.04971e+08	2.51966e+08	2.52122e+08	2.79039e+08	2.33519e+08	2.57374e+08	1.78768e+08	7.58942e+08	5.27613e+08	2.05806e+08	2.24041e+08	3.96377e+08	5.45707e+08	4.01163e+08	4.93361e+08	1.9459e+08	1.5379e+08	2.54929e+08	2.79984e+08	7.68574e+08	7.4233e+08	2.55787e+08	1.77655e+08	9.37855e+07	7.80382e+07	5.85514e+08	5.12676e+08	4.098e+08	4.05738e+08	1.21347e+08	1.07494e+08	2.51982e+08
P08238	Heat shock protein HSP 90-beta OS=Homo sapiens GN=HSP90AB1 PE=1 SV=4 - [HS90B_HUMAN]	61.19	1	25	47	3179	6.38137e+08	7.9319e+08	1.09728e+09	9.13341e+08	1.34146e+09	1.39878e+09	1.21074e+09	9.8279e+08	7.24286e+08	6.39541e+08	1738892356	1.64062e+09	6.32206e+08	6.08369e+08	5.72356e+08	5.203e+08	3.40708e+08	2.45301e+08	2084984970	1.69778e+09	7.49381e+08	7.10954e+08	1.50538e+09	1.8257e+09	1221087975	1.2924e+09	7.877e+08	5.78731e+08	7.94539e+08	8.43333e+08	1.57825e+09	1.56699e+09	8.24053e+08	5.94792e+08	2.88462e+08	1.87551e+08	2.42603e+09	2.06215e+09	7.8198e+08	1.24784e+09	1.14879e+08	1.43749e+08	6.10939e+08
P60866	40S ribosomal protein S20 OS=Homo sapiens GN=RPS20 PE=1 SV=1 - [RS20_HUMAN]	31.93	1	5	5	415	2.17552e+08	2.47423e+08	6.11957e+08	4.24552e+08	7.1935e+08	7.37711e+08	6.24348e+08	4.7002e+08	272818687	2.33859e+08	8.67661e+08	8.26875e+08	3.05e+08	205709224	2.18743e+08	3.21877e+08	1.74198e+08	1.76876e+08	8.83503e+08	839103545	2.07622e+08	1.55566e+08	4.24256e+08	5.61625e+08	6.11347e+08	5.01957e+08	2.79659e+08	8.61393e+07	2.73775e+08	2.10267e+08	9.05816e+08	7.14639e+08	338744378	2.73905e+08	2.61028e+08	1.7574e+08	9.12611e+08	8.27127e+08	3.51146e+08	2.88197e+08	1.27418e+08	1.19751e+08	3.06001e+08
P08294	Extracellular superoxide dismutase [Cu-Zn] OS=Homo sapiens GN=SOD3 PE=1 SV=2 - [SODE_HUMAN]	54.58	1	9	9	410	2.46506e+07	2.61783e+07	5.39935e+07	6.2754e+07	2.67762e+07	2.29325e+07	2.15459e+07	3.02383e+07	2.46254e+07	3.53393e+07	7.22006e+07	4.50659e+07	2.12202e+07	1.6089e+07	9.74172e+07	8.98319e+07	1.10103e+07	2.39085e+07	91171309	4.22392e+07	0	0	1.27311e+08	1.07805e+08	1.35172e+08	8.01776e+07	0	0	7.14684e+07	5.35205e+07	3.21842e+07	5.80745e+07	0	0	4.76375e+07	4.031e+07	1.38575e+08	115571938	2.25868e+07	4.65473e+07	3.77393e+08	3.96721e+08	3.96634e+08
P49368	T-complex protein 1 subunit gamma OS=Homo sapiens GN=CCT3 PE=1 SV=4 - [TCPG_HUMAN]	35.05	1	20	20	466	7.28881e+07	5.02515e+07	1.41098e+08	1.33472e+08	1.18534e+08	9.92737e+07	8.98709e+07	7.89926e+07	3.49883e+08	7.33865e+07	1.10952e+08	1.75653e+08	5.25504e+07	4.38368e+07	4.96614e+07	5.74187e+07	5.87417e+07	3.73288e+07	1.27825e+08	1.63715e+08	5.46604e+07	6.3265e+07	1.63112e+08	2.02735e+08	110105339	139986640	6.09486e+07	4.71025e+07	6.0251e+07	5.19114e+07	2.05909e+08	1.95953e+08	5.59122e+07	51233537	3.00066e+07	2.0383e+07	2.02648e+08	1.58498e+08	1.23733e+08	1.12083e+08	0	1.3849e+07	6.19314e+07
Q02878	60S ribosomal protein L6 OS=Homo sapiens GN=RPL6 PE=1 SV=3 - [RL6_HUMAN]	45.14	1	16	16	716	2.26457e+08	2.53463e+08	5.04097e+08	4.38905e+08	4.64681e+08	4.94499e+08	4.98301e+08	4.06283e+08	3.2436e+08	3.12978e+08	790945034	7.03471e+08	3.5314e+08	3.14132e+08	2.87137e+08	3.38712e+08	3.18187e+08	2.11951e+08	9.05477e+08	6.71109e+08	234250707	2.56578e+08	3.65834e+08	517157470	5.56742e+08	600716604	2.33809e+08	1.79523e+08	1.93729e+08	3.5089e+08	7.50461e+08	6.81393e+08	2.64496e+08	1.84876e+08	1.35223e+08	8.99421e+07	6.83579e+08	6.46748e+08	421852659	4.58644e+08	1.06671e+08	9.91221e+07	291183613
P30101	Protein disulfide-isomerase A3 OS=Homo sapiens GN=PDIA3 PE=1 SV=4 - [PDIA3_HUMAN]	66.93	1	37	37	3371	7.03741e+08	7.51121e+08	8.19775e+08	811115211	1.26318e+09	1.43646e+09	835275099	6.84193e+08	8.33555e+08	7.81572e+08	1.23555e+09	1.23523e+09	8.8923e+08	8.86999e+08	6.27306e+08	5.48482e+08	4.80627e+08	3.8713e+08	1.21327e+09	9.94072e+08	6.09731e+08	6.46242e+08	1.03672e+09	1.09417e+09	1.08472e+09	1.03765e+09	6.62757e+08	5.91475e+08	7.24627e+08	8.5575e+08	1.27792e+09	1246733946	6.17588e+08	3.76305e+08	2.76009e+08	2.08617e+08	7.68273e+08	659687937	717561500	7.80159e+08	2.17673e+08	2.22575e+08	4.29698e+08
Q13247	Serine/arginine-rich splicing factor 6 OS=Homo sapiens GN=SRSF6 PE=1 SV=2 - [SRSF6_HUMAN]	24.13	1	6	10	321	2.06796e+08	2.22381e+08	3.76458e+08	3.70218e+08	2.71311e+08	2.88714e+08	3.97672e+08	3.03291e+08	2.5811e+08	2.50779e+08	0	2.13909e+08	2.71475e+08	2.25215e+08	3.00451e+08	2.33622e+08	2.76779e+08	2.38521e+08	6.13496e+08	5.35936e+08	2.15782e+08	2.16903e+08	2.51041e+08	3.45525e+08	4.19005e+08	5.91454e+08	2.34304e+08	2.25424e+08	2.06767e+08	227324547	6.32986e+08	5.86947e+08	3.14794e+08	2.44607e+08	1.8792e+08	1.67503e+08	6.90461e+08	6.25735e+08	2.37026e+08	2.28831e+08	126837591	0	1.20063e+08
P62269	40S ribosomal protein S18 OS=Homo sapiens GN=RPS18 PE=1 SV=3 - [RS18_HUMAN]	63.82	1	14	14	816	2.26715e+08	2.31441e+08	3.78711e+08	2.83798e+08	5.81188e+08	5.55824e+08	5.40214e+08	4.80887e+08	3.3392e+08	1.72832e+08	580899636	7.47796e+08	7.34821e+08	4.76145e+08	5.25283e+08	5.53439e+08	3.37426e+08	2.22303e+08	9.59842e+08	8.7851e+08	3.55974e+08	3.26954e+08	5.38693e+08	6.31743e+08	5.3447e+08	5.05572e+08	3.2558e+08	1.45389e+08	3.38121e+08	4.06165e+08	5.85486e+08	8.63685e+08	4.24968e+08	1.71836e+08	2.50669e+08	1.73715e+08	7.51318e+08	4.56943e+08	1.45983e+08	1.98993e+08	6.48479e+07	5.13394e+07	3.87077e+08
Q9UKM9	RNA-binding protein Raly OS=Homo sapiens GN=RALY PE=1 SV=1 - [RALY_HUMAN]	59.48	1	14	14	400	7.18331e+07	7.4273e+07	2.07277e+08	1.31386e+08	1.99887e+08	1.73439e+08	2.02048e+08	1.32266e+08	9.36648e+07	1.06172e+08	199599918	1.9051e+08	1.09432e+08	1.02867e+08	8.8544e+07	9.48431e+07	9.14513e+07	8.05966e+07	3.93908e+08	3.0133e+08	1.25545e+08	108451496	1.23131e+08	1.72088e+08	1.91567e+08	2.94215e+08	1.27627e+08	5.29517e+07	1.0369e+08	1.62672e+08	3.86841e+08	3.18654e+08	1.01631e+08	7.71297e+07	6.14932e+07	4.32245e+07	3.24974e+08	2.86814e+08	1.30267e+08	1.12545e+08	2.94059e+07	2.54724e+07	1.37117e+08
P11021	78 kDa glucose-regulated protein OS=Homo sapiens GN=HSPA5 PE=1 SV=2 - [GRP78_HUMAN]	53.21	1	35	37	4313	1.41378e+09	1.45769e+09	1.77129e+09	1.31641e+09	2.12023e+09	2.23736e+09	1.51452e+09	1.35123e+09	1.46347e+09	1.32004e+09	2.64435e+09	2.1437e+09	1.29029e+09	1.29086e+09	1.52067e+09	1.35722e+09	1.14921e+09	8.78672e+08	2.75912e+09	2.55962e+09	1.15398e+09	1.12976e+09	1.78382e+09	1.98962e+09	2.0236e+09	1.94475e+09	1.10434e+09	9.10386e+08	1.3849e+09	1.57423e+09	2.87605e+09	2.94598e+09	1.01773e+09	6.84936e+08	5.03125e+08	364234593	1.95179e+09	1819389517	1.55419e+09	1.61655e+09	4.01344e+08	2.88736e+08	1.11719e+09
P18124	60S ribosomal protein L7 OS=Homo sapiens GN=RPL7 PE=1 SV=1 - [RL7_HUMAN]	52.42	1	17	17	1012	1.28046e+08	1.62316e+08	2.98308e+08	3.53276e+08	5.71799e+08	5.22633e+08	4.4159e+08	3.15517e+08	2.52671e+08	2.4604e+08	7.60393e+08	713724853	3.71051e+08	2.74665e+08	3.7516e+08	3.3626e+08	1.90402e+08	1.61243e+08	7.51301e+08	4.57363e+08	2.94731e+08	2.27646e+08	376467893	4.52885e+08	3.17772e+08	3.67876e+08	1.87348e+08	1.54244e+08	2.0018e+08	3.06049e+08	7.69212e+08	5.74318e+08	1.98339e+08	1.68708e+08	9.43326e+07	72551173	6.47385e+08	4.28367e+08	4.22189e+08	3.88114e+08	6.80717e+07	4.82073e+07	2.02788e+08
P22626	Heterogeneous nuclear ribonucleoproteins A2/B1 OS=Homo sapiens GN=HNRNPA2B1 PE=1 SV=2 - [ROA2_HUMAN]	71.39	1	24	26	3514	1.13477e+09	1.4465e+09	2.60513e+09	2.43166e+09	1.98383e+09	2.03361e+09	2.45669e+09	1.98094e+09	1.9472e+09	1.69103e+09	2.29191e+09	2.17871e+09	1.97517e+09	1.78974e+09	2.15083e+09	1.86204e+09	2.19286e+09	1.71275e+09	4611777090	3.88029e+09	1.1318e+09	1.35433e+09	1.80599e+09	2.2805e+09	2.54893e+09	2.85285e+09	1.73536e+09	1.17948e+09	1.58484e+09	1.63901e+09	4254920973	4.05821e+09	1.73194e+09	1.24178e+09	1.78575e+09	1.39641e+09	3619518482	3415160926	1.54821e+09	1.70945e+09	7.09042e+08	6.84999e+08	2.79411e+09
Q92945	Far upstream element-binding protein 2 OS=Homo sapiens GN=KHSRP PE=1 SV=4 - [FUBP2_HUMAN]	37.83	1	21	22	851	142340460	1.73625e+08	2.39709e+08	2.45617e+08	1.39066e+08	1.7309e+08	2.2597e+08	1.82279e+08	1.64515e+08	1.40684e+08	1.84196e+08	2.26213e+08	142927616	1.39345e+08	1.69275e+08	1.37029e+08	2.04617e+08	1.33798e+08	4.00224e+08	3.88427e+08	1.2462e+08	1.34623e+08	1.39821e+08	1.9154e+08	3.23826e+08	3.14458e+08	1.43413e+08	1.06661e+08	1.30767e+08	1.58339e+08	3.85162e+08	3.79194e+08	130745285	9.56061e+07	1.14189e+08	9.68378e+07	2.59163e+08	2.76067e+08	1.84164e+08	189734956	4.53146e+07	5.42107e+07	2.47582e+08
P07355	Annexin A2 OS=Homo sapiens GN=ANXA2 PE=1 SV=2 - [ANXA2_HUMAN]	83.48	1	38	38	5282	2.49599e+09	2.68652e+09	1.8486e+09	1.76168e+09	3.40751e+09	3.67553e+09	2.23174e+09	1.75674e+09	2.44682e+09	2.17316e+09	3.0173e+09	3.02654e+09	2394629559	2.33934e+09	1.07238e+09	9.66808e+08	9.43741e+08	7.01298e+08	3005299199	2.83062e+09	2.35316e+09	2.48072e+09	2.45492e+09	2.75998e+09	3.12271e+09	3.06671e+09	2.65463e+09	2.26342e+09	1.5141e+09	1.76254e+09	2.66366e+09	2.63053e+09	1.55711e+09	1.12181e+09	7.98711e+08	6.65033e+08	1.52314e+09	1.39833e+09	3.23953e+09	3.0517e+09	7.14894e+08	7.16669e+08	1.10326e+09
Q07065	Cytoskeleton-associated protein 4 OS=Homo sapiens GN=CKAP4 PE=1 SV=2 - [CKAP4_HUMAN]	60.13	1	34	34	1417	1.82145e+08	2.39659e+08	2.18494e+08	1.95981e+08	1.48432e+08	1.50204e+08	1.82356e+08	1.44308e+08	2.67809e+08	2.23792e+08	7.57949e+08	7.39948e+08	1.60148e+08	1.2783e+08	9.57495e+07	8.75914e+07	1.05191e+08	7.96088e+07	5.58785e+08	4.14116e+08	9.09139e+07	8.28026e+07	1.86233e+08	3.27148e+08	4.84386e+08	5.08384e+08	1.61907e+08	1.02005e+08	1.84068e+08	1.455e+08	3.61583e+08	3.36913e+08	9.81211e+07	7.35613e+07	3.60209e+07	3.75323e+07	3.02641e+08	2.41439e+08	3.79625e+08	3.92126e+08	6.49709e+07	5.08254e+07	6.98877e+07
P21810	Biglycan OS=Homo sapiens GN=BGN PE=1 SV=2 - [PGS1_HUMAN]	58.15	1	19	20	2515	3.57971e+08	4.1362e+08	509456754	4.6144e+08	2.68641e+08	3.16486e+08	3.87783e+08	4.51457e+08	4.90025e+08	4.29952e+08	4.17104e+08	3.65622e+08	5.80806e+08	5.31362e+08	5.68763e+08	5.1645e+08	3.67885e+08	2.72478e+08	1.2096e+09	1.05636e+09	2.80413e+08	2.91385e+08	4.43271e+08	5.77066e+08	7.10995e+08	8.20285e+08	6.8346e+08	4.96551e+08	4.50406e+08	5.01815e+08	4.14893e+08	2.65317e+08	5.32321e+08	358626217	1.90694e+08	1.52027e+08	9.21227e+08	5.87742e+08	3.71094e+08	5.07936e+08	2.64892e+09	2.21011e+09	1.60694e+09
P00338	L-lactate dehydrogenase A chain OS=Homo sapiens GN=LDHA PE=1 SV=2 - [LDHA_HUMAN]	62.05	1	20	21	1068	1.1122e+09	1.05277e+09	1.09922e+09	1.05898e+09	1.83178e+09	2.01471e+09	1.04247e+09	7.22966e+08	1.22479e+09	1145928352	1.39454e+09	1.37414e+09	7.27208e+08	6.93428e+08	5.61374e+08	5.17828e+08	4.82754e+08	3.73463e+08	9.25704e+08	1.05812e+09	1.40486e+09	1.21414e+09	9.09485e+08	9.58975e+08	1.38922e+09	1.25829e+09	1.5503e+09	1.32536e+09	1.255e+09	1.39584e+09	1.72176e+09	1.68409e+09	1.40315e+09	9.67197e+08	3.27818e+08	2.58182e+08	1.5467e+09	1.36279e+09	1.41763e+09	1.47586e+09	1.52029e+08	1.35082e+08	654671886
P69905	Hemoglobin subunit alpha OS=Homo sapiens GN=HBA1 PE=1 SV=2 - [HBA_HUMAN]	73.24	1	13	13	3842	4.77572e+08	4.87955e+08	1.82052e+09	1.62774e+09	1.61418e+09	1.73114e+09	2.47824e+09	2.05776e+09	1.5148e+09	1.75543e+09	1.58601e+09	1.54196e+09	1.96839e+09	1.75322e+09	6.37821e+08	5.49537e+08	7.61954e+09	5.09182e+09	4.72148e+09	4.05412e+09	1.09654e+09	9.75549e+08	2.88521e+09	3.69001e+09	3.6638e+09	3.8802e+09	3.75066e+09	2.33252e+09	5.74142e+08	7.04271e+08	4.72993e+08	5.18742e+08	2.75534e+08	3.5893e+08	2.24922e+08	2.26319e+08	1.01415e+09	9.69903e+08	4.90377e+09	4.88699e+09	9.14046e+09	9.3595e+09	1.71619e+10
Q96AE4	Far upstream element-binding protein 1 OS=Homo sapiens GN=FUBP1 PE=1 SV=3 - [FUBP1_HUMAN]	38.51	1	17	19	475	7.45137e+07	8.26679e+07	2.1331e+08	200710676	1.43297e+08	1.52184e+08	1.74715e+08	1.43114e+08	1.7816e+08	1.43363e+08	1.94838e+08	1.73313e+08	1.57406e+08	1.44509e+08	1.27892e+08	1.13643e+08	1.74978e+08	1.26142e+08	2.70188e+08	365020008	1.16778e+08	1.17197e+08	1.60515e+08	1.07852e+08	253078602	242286234	1.27131e+08	7.71298e+07	8.55042e+07	1.18452e+08	402760729	360914818	1.04244e+08	9.93827e+07	9.96583e+07	7.28036e+07	3.40819e+08	2.66004e+08	1.42426e+08	1.15949e+08	3.14887e+07	2.98757e+07	2.35779e+08
P38159	RNA-binding motif protein, X chromosome OS=Homo sapiens GN=RBMX PE=1 SV=3 - [RBMX_HUMAN]	41.94	1	14	20	643	2.33245e+08	2.35079e+08	4.38579e+08	4.6177e+08	3.49621e+08	3.48204e+08	4.26824e+08	4.2746e+08	317525956	2.58414e+08	5.1264e+08	3.84227e+08	3.33001e+08	3.05422e+08	345070802	3.17032e+08	3.11533e+08	2.1203e+08	9.72582e+08	7.6948e+08	1.99086e+08	288021875	3.5125e+08	4.59665e+08	3.96973e+08	5.64242e+08	259282419	2.02484e+08	2.66657e+08	2.80169e+08	6.59542e+08	7.32966e+08	3.07491e+08	2.4499e+08	3.62984e+08	330103622	7.54585e+08	7.1013e+08	2.93449e+08	3.00379e+08	7.78984e+07	90042162	4.21484e+08
Q12906	Interleukin enhancer-binding factor 3 OS=Homo sapiens GN=ILF3 PE=1 SV=3 - [ILF3_HUMAN]	39.82	1	25	27	885	8.21296e+07	1.07724e+08	1.67491e+08	1.35033e+08	1.67603e+08	1.87819e+08	1.52041e+08	1.24796e+08	6.07837e+07	8.78249e+07	2.10035e+08	1.97675e+08	1.40505e+08	1.00286e+08	1.13575e+08	9.73952e+07	5.57219e+07	4.4763e+07	3.49318e+08	3.03858e+08	1.10611e+08	7.45574e+07	1.28324e+08	1.71077e+08	2.79567e+08	2.54326e+08	9.96184e+07	5.67416e+07	1.02866e+08	9.15293e+07	3.01723e+08	2.71897e+08	6.68738e+07	4.61336e+07	6.21276e+07	3.43331e+07	2.14389e+08	2.0228e+08	1.17234e+08	1.38463e+08	3.85503e+07	1.91003e+07	1.54948e+08
P46940	Ras GTPase-activating-like protein IQGAP1 OS=Homo sapiens GN=IQGAP1 PE=1 SV=1 - [IQGA1_HUMAN]	49.91	1	67	70	2298	1.27933e+08	1.38883e+08	1.49423e+08	1.58358e+08	2.78235e+08	2.70936e+08	1.9877e+08	1.57407e+08	1.29733e+08	1.13061e+08	3.54631e+08	2.64626e+08	9.20695e+07	8.48414e+07	6.70834e+07	5.89402e+07	7.52241e+07	6.9252e+07	2.98335e+08	1.82581e+08	7.41852e+07	7.5887e+07	2.09994e+08	2.55086e+08	1.58121e+08	1.73897e+08	1.14201e+08	72459070	9.88669e+07	1.09189e+08	2.31309e+08	2.22135e+08	126516334	1.09305e+08	7.00832e+07	6.31327e+07	1.18199e+08	1.00362e+08	1.83088e+08	2.01583e+08	4.76082e+07	4.37766e+07	6.66922e+07
P61353	60S ribosomal protein L27 OS=Homo sapiens GN=RPL27 PE=1 SV=2 - [RL27_HUMAN]	52.94	1	8	8	470	1.06129e+08	1.01483e+08	2.33632e+08	2.32268e+08	3.07506e+08	2.13218e+08	3.28046e+08	2.10094e+08	1.26551e+08	1.06028e+08	3.90038e+08	2.87155e+08	1.11412e+08	1.25609e+08	2.03039e+08	1.99132e+08	9.47099e+07	7.35575e+07	4.3537e+08	1.93459e+08	9.8812e+07	7.59845e+07	1.87325e+08	2.32192e+08	2.94386e+08	2.84954e+08	1.02908e+08	7.18562e+07	1.06064e+08	8.03067e+07	4.65693e+08	3.94398e+08	1.67215e+08	1.45453e+08	1.01766e+08	7.37872e+07	3.87637e+08	3.41862e+08	1.3598e+08	1.61672e+08	4.80893e+07	5.21413e+07	1.06285e+08
P15311	Ezrin OS=Homo sapiens GN=EZR PE=1 SV=4 - [EZRI_HUMAN]	54.44	1	23	39	1679	1.31373e+08	2.19802e+08	6.9317e+08	6.11178e+08	1101299265	8.02238e+08	3.00369e+08	2.10869e+08	6.39336e+08	5.88142e+08	1.61176e+09	1.07332e+09	2.10402e+08	2.67823e+08	3.99191e+08	3.52638e+08	3.02253e+08	2.60958e+08	1.17674e+09	7.78109e+08	8.44812e+08	8.56438e+08	7.76629e+08	1026162624	3.91373e+08	3.32897e+08	5.92576e+08	7.61932e+08	2.55965e+08	5.01794e+08	1.49484e+09	1.04622e+09	5.59904e+08	4.31051e+08	2.50146e+08	1.99676e+08	8.58631e+08	680123724	6.22118e+08	7.27408e+08	1.17761e+08	1.51248e+08	2.55066e+08
P29590	Protein PML OS=Homo sapiens GN=PML PE=1 SV=3 - [PML_HUMAN]	32.31	1	27	27	587	1.10216e+08	1.37557e+08	1.51363e+08	1.39377e+08	2.01046e+08	1.77338e+08	1.4073e+08	1.15103e+08	1.48599e+08	1.23479e+08	1.9441e+08	2.22616e+08	1.13211e+08	1.15778e+08	7.24132e+07	83951881	8.78271e+07	8.36632e+07	3.79266e+08	2.80878e+08	61542186	8.7025e+07	2.00806e+08	1.84844e+08	2.16046e+08	2.01566e+08	9.60866e+07	8.49437e+07	1.17951e+08	1.41029e+08	3.06747e+08	2.65783e+08	9.19202e+07	6.74045e+07	3.36766e+07	3.20813e+07	9.57907e+07	1.12953e+08	1.61633e+08	1.84882e+08	3.51137e+07	0	6.33665e+07
Q1KMD3	Heterogeneous nuclear ribonucleoprotein U-like protein 2 OS=Homo sapiens GN=HNRNPUL2 PE=1 SV=1 - [HNRL2_HUMAN]	43.64	1	29	29	942	6.61424e+07	7.42007e+07	1.50657e+08	1.34958e+08	1.3621e+08	1.40104e+08	1.39158e+08	7.84545e+07	9.33402e+07	9.29588e+07	1.50792e+08	1.3072e+08	1.00036e+08	8.30391e+07	7.24716e+07	6.58098e+07	7.72948e+07	6.82844e+07	339287192	2.64558e+08	8.38225e+07	4.99016e+07	1.20449e+08	1.61062e+08	2.13624e+08	1.94325e+08	9.68043e+07	6.09829e+07	7.56684e+07	7.23182e+07	2.64127e+08	2.56703e+08	4.01833e+07	5.05634e+07	2.75457e+07	4.02467e+07	1.67436e+08	156829588	1.14181e+08	1.01533e+08	9.03172e+06	2.43518e+07	1.44613e+08
P09651	Heterogeneous nuclear ribonucleoprotein A1 OS=Homo sapiens GN=HNRNPA1 PE=1 SV=5 - [ROA1_HUMAN]	59.95	1	20	22	2404	5.88212e+08	5.70082e+08	1.14877e+09	1.05523e+09	7.80618e+08	7.09331e+08	1.21335e+09	1.06991e+09	8.78388e+08	8.51287e+08	7.80203e+08	1.09252e+09	8.52637e+08	6.07783e+08	8.24943e+08	6.02766e+08	737353293	7.52829e+08	1.76809e+09	1.46969e+09	6.33405e+08	5.74726e+08	8.77347e+08	9.15592e+08	1.57719e+09	1.47769e+09	6.12712e+08	3.93704e+08	6.75774e+08	6.13689e+08	1.86121e+09	1.75199e+09	8.61349e+08	5.9197e+08	8.36909e+08	8.19079e+08	2.15447e+09	1.77167e+09	9.71407e+08	9.28052e+08	1.19726e+08	179610955	1.10542e+09
P37802	Transgelin-2 OS=Homo sapiens GN=TAGLN2 PE=1 SV=3 - [TAGL2_HUMAN]	80.9	1	15	15	2351	7.07562e+08	5.06911e+08	6.74843e+08	6.39587e+08	9.82454e+08	1.0098e+09	5.53386e+08	6.17451e+08	9.16592e+08	8.57345e+08	1.16295e+09	1.2105e+09	8.68747e+08	8.61395e+08	5.79201e+08	5.33215e+08	2.57335e+08	1.76769e+08	2.22059e+09	2.24204e+09	1.01305e+09	8.42843e+08	9.71377e+08	8.61365e+08	1.427e+09	1.47047e+09	7.91972e+08	7.09311e+08	9.16998e+08	1.08752e+09	1.17907e+09	1.41832e+09	7.48502e+08	3.54764e+08	7.94172e+07	2.29032e+08	8.32324e+08	8.54176e+08	1.09713e+09	1.10011e+09	1.76364e+08	2.06639e+08	4.72891e+08
P31946	14-3-3 protein beta/alpha OS=Homo sapiens GN=YWHAB PE=1 SV=3 - [1433B_HUMAN]	68.7	1	9	17	1310	5.66169e+08	7.59509e+08	1.08711e+09	1.07957e+09	1.57506e+09	1.54858e+09	1.1109e+09	1.06594e+09	6.89123e+08	7.10128e+08	1.21909e+09	1.05906e+09	6.46838e+08	8.91375e+08	4.84952e+08	4.99994e+08	4.28142e+08	3.87031e+08	1.76031e+09	1.70291e+09	1.58448e+09	862872086	8.4949e+08	1.67439e+09	1.51407e+09	1.26301e+09	6.93147e+08	7.9351e+08	974825204	1080681290	1.77027e+09	1.91753e+09	8.35969e+08	8.33482e+08	415174960	3.04298e+08	1.32015e+09	1.39958e+09	1.10747e+09	1216112708	2.29793e+08	2.63141e+08	7.10396e+08
O75083	WD repeat-containing protein 1 OS=Homo sapiens GN=WDR1 PE=1 SV=4 - [WDR1_HUMAN]	61.55	1	26	26	1054	1.5793e+08	9.32451e+07	2.06734e+08	2.75799e+08	304135363	3.31227e+08	6.80688e+07	1.38286e+08	1.96363e+08	1.4779e+08	7.25513e+08	4.79118e+08	1.48809e+08	1.49016e+08	1.03694e+08	1.01283e+08	1.16274e+08	5.03711e+07	819432882	2.74035e+08	2.72019e+08	2.01536e+08	276413461	2.23848e+08	2.27514e+08	3.35945e+08	1.53959e+08	1.69084e+08	1.46686e+08	1.78064e+08	3.62702e+08	3.77059e+08	2.05501e+08	9.86426e+07	4.79887e+07	7.85888e+06	1.50032e+08	1.56582e+08	2.52736e+08	4.03641e+08	4.24777e+07	4.32915e+07	67711343
Q08211	ATP-dependent RNA helicase A OS=Homo sapiens GN=DHX9 PE=1 SV=4 - [DHX9_HUMAN]	37.09	1	36	36	1422	7.06959e+07	2.67307e+07	1.7257e+08	1.3688e+08	1.36884e+08	1.4324e+08	1.33506e+08	1.43668e+08	9.35368e+07	8.23938e+07	1.7858e+08	1.68815e+08	103375024	9.98268e+07	9.22419e+07	7.34814e+07	4.9872e+07	5.96107e+07	3.84367e+08	2.23316e+08	8.58339e+07	7.94786e+07	1.32288e+08	1.29496e+08	153509026	1.78667e+08	6.17992e+07	5.70237e+07	6.2696e+07	1.07063e+08	2.85026e+08	2.44889e+08	7.75849e+07	5.55059e+07	4.50486e+07	2.8031e+07	1.79698e+08	1.61588e+08	123365545	1.22085e+08	2.39728e+07	5.29049e+07	1.38855e+08
Q01518	Adenylyl cyclase-associated protein 1 OS=Homo sapiens GN=CAP1 PE=1 SV=5 - [CAP1_HUMAN]	46.11	1	19	19	941	1.28266e+08	1.43769e+08	2.4767e+08	218955816	4.05448e+08	4.80533e+08	2.49536e+08	1.79246e+08	176618422	1.6965e+08	4.44739e+08	4.18697e+08	1.66608e+08	1.53028e+08	8.5131e+07	4.98384e+07	3.07278e+07	1.40092e+07	5.92119e+08	4.85678e+08	1.29867e+08	1.10115e+08	1.24032e+08	1.87523e+08	3.67022e+08	3.35645e+08	1.3942e+08	9.63045e+07	1.473e+08	2.01513e+08	3.59233e+08	4.15037e+08	1.15165e+08	6.04177e+07	3.60271e+07	2.84817e+07	199208265	1.9019e+08	2.6909e+08	3.10019e+08	2.12556e+07	2.30426e+07	1.00796e+08
P50914	60S ribosomal protein L14 OS=Homo sapiens GN=RPL14 PE=1 SV=4 - [RL14_HUMAN]	32.56	1	7	7	367	1.76912e+08	1.61064e+08	3.4469e+08	3.16895e+08	4.5167e+08	4.76062e+08	3.27899e+08	2.61365e+08	2.21663e+08	1.25805e+08	6.26785e+08	5.16293e+08	2.31032e+08	2.06399e+08	2.37561e+08	1.9136e+08	1.81454e+08	1.20261e+08	5.928e+08	4.87086e+08	1.61794e+08	1.39234e+08	2.78719e+08	4.24224e+08	3.85012e+08	3.75835e+08	2.05953e+08	1.75894e+08	2.00005e+08	2.04162e+08	5.7281e+08	5.50704e+08	1.76854e+08	1.19697e+08	127450086	0	2.35393e+08	4.00744e+08	2.33669e+08	2.53109e+08	9.41858e+07	5.58177e+07	2.13915e+08
P62263	40S ribosomal protein S14 OS=Homo sapiens GN=RPS14 PE=1 SV=3 - [RS14_HUMAN]	41.72	1	9	9	406	327823386	3.63892e+08	3.35883e+08	3.57239e+08	3.58296e+08	3.52363e+08	6.37884e+08	6.43485e+08	4.7862e+08	445263406	6.28518e+08	2.8422e+08	4.35354e+08	4.65965e+08	6.71788e+08	5.88198e+08	5.66273e+08	4.2008e+08	8.02399e+08	3.25924e+08	3.79911e+08	3.40844e+08	473551669	590834281	3.65374e+08	446779490	3.51516e+08	3.0981e+08	3.47322e+08	3.63065e+08	4.99765e+08	7.13324e+08	7.44464e+08	5.15561e+08	5.76344e+08	4.52749e+08	3.45717e+08	4.30178e+08	2.69616e+08	3.30678e+08	9.86573e+07	6.19103e+07	3.45804e+08
P61247	40S ribosomal protein S3a OS=Homo sapiens GN=RPS3A PE=1 SV=2 - [RS3A_HUMAN]	59.09	1	20	20	762	8.31145e+07	1.31725e+08	2.62214e+08	2.51296e+08	3.39544e+08	3.2212e+08	2.06915e+08	2.04682e+08	1.53268e+08	1.45055e+08	4.85264e+08	3.77983e+08	1.59007e+08	1.09238e+08	1.79148e+08	1.55941e+08	8.17288e+07	1.10132e+08	5.70821e+08	3.87046e+08	1.48633e+08	1.24079e+08	3.31738e+08	3.51314e+08	3.25379e+08	2.75005e+08	1.08006e+08	5.05575e+07	1.57036e+08	1.64009e+08	468243846	3.60243e+08	6.23481e+07	9.26634e+07	5.20865e+07	3.97709e+07	3.46281e+08	366127749	2.40746e+08	2.18599e+08	5.89399e+07	4.48826e+07	1.82625e+08
P0DMV8	Heat shock 70 kDa protein 1A OS=Homo sapiens GN=HSPA1A PE=1 SV=1 - [HS71A_HUMAN]	70.51	1	26	40	3018	1.32009e+09	1.44039e+09	1.76383e+09	1.04014e+09	2.06463e+09	2.12474e+09	1.41194e+09	1.36022e+09	1.32873e+09	1125341344	2.10858e+09	2.0628e+09	1.16825e+09	1.08942e+09	1.1041e+09	9.90171e+08	9.47199e+08	7.75578e+08	2.92693e+09	2.69082e+09	1.11243e+09	9.95555e+08	1.89853e+09	1.96177e+09	2.07759e+09	2.06464e+09	1.25329e+09	1.0857e+09	1.40537e+09	1.53872e+09	2.45009e+09	2.55443e+09	1.2725e+09	9.22539e+08	5.37345e+08	4.17318e+08	2658687478	2.33852e+09	1.46258e+09	1.65684e+09	5.83083e+08	4.3571e+08	1.77017e+09
P02679	Fibrinogen gamma chain OS=Homo sapiens GN=FGG PE=1 SV=3 - [FIBG_HUMAN]	62.03	1	25	25	2127	5.82467e+08	5.73712e+08	7.93846e+08	1.00136e+09	2.78934e+08	2.81717e+08	5.71993e+08	1.35988e+08	2.89014e+08	2.44029e+08	6.61412e+08	5.56067e+08	1.67605e+08	1.58756e+08	3.1021e+08	1.07859e+08	1.05047e+09	7.47374e+08	1.17832e+09	7.11773e+08	1.7172e+08	6.50558e+08	6.50334e+08	3.0491e+08	3.30476e+08	7.70755e+08	3.41619e+08	6.4401e+08	3.67776e+08	1.28673e+08	145286632	1.33641e+08	5.29503e+08	2.08723e+08	2.70499e+08	2.26933e+08	4.74534e+08	3.60484e+08	332499073	3.52815e+08	7.87586e+08	9.60079e+08	1.99127e+09
P07858	Cathepsin B OS=Homo sapiens GN=CTSB PE=1 SV=3 - [CATB_HUMAN]	38.35	1	11	11	653	2.90641e+08	2.93864e+08	8.01902e+08	7.21709e+08	1.0577e+09	1.09296e+09	7.01147e+08	5.75163e+08	3.15868e+08	5.54923e+08	8.15361e+08	574971453	1.0986e+08	1.53843e+08	1.96293e+08	1.61037e+08	6.91978e+07	1.01138e+08	1.12586e+09	1.06519e+09	3.20878e+08	3.11528e+08	3.6546e+08	4.17511e+08	9.3741e+08	9.24589e+08	4.24484e+08	2.57052e+08	3.08498e+08	2.20843e+08	8.82879e+08	7.69022e+08	5.26087e+08	3.55733e+08	2.92132e+08	2.44347e+08	3.33321e+08	4.00284e+08	4.24934e+08	4.55001e+08	3.35666e+07	3.66181e+07	1.73e+08
P83881	60S ribosomal protein L36a OS=Homo sapiens GN=RPL36A PE=1 SV=2 - [RL36A_HUMAN]	38.68	1	1	5	140	139279303	1.39495e+08	0	0	285190762	3.03007e+08	4.06811e+08	3.03524e+08	2.1041e+08	1.13888e+08	240994869	3.72694e+08	0	0	3.1431e+08	2.80428e+08	280328352	2.08992e+08	3.07699e+08	370942575	1.38407e+08	1.33674e+08	2.25419e+08	0	3.84018e+08	2.76653e+08	1.35812e+08	0	1.50362e+08	0	4.08901e+08	5.3416e+08	3.00065e+08	1.85597e+08	2.0325e+08	1.40255e+08	4.72296e+08	3.58566e+08	1.5505e+08	2.17166e+08	0	0	9.243e+07
P43243	Matrin-3 OS=Homo sapiens GN=MATR3 PE=1 SV=2 - [MATR3_HUMAN]	32.59	1	22	22	1175	7.63156e+07	1.18517e+08	1.18519e+08	137303899	1.26664e+08	4.11552e+08	9.46835e+07	6.21571e+07	6.62058e+07	55871138	1.387e+08	1.49274e+08	9.96103e+07	1.4854e+08	1.05259e+08	7.5441e+07	2.47919e+07	9.08857e+07	3.41325e+08	2.10948e+08	1.03476e+08	8.85866e+07	1.13624e+08	1.13632e+08	1.32554e+08	1.4815e+08	8.08538e+07	9.35944e+07	1.03622e+08	95995625	2.75432e+08	2.35508e+08	2.80698e+07	7.80793e+07	8.81094e+07	6.78953e+07	195043028	226425157	6.87849e+07	2.06961e+08	2.35953e+07	2.79119e+07	1.32723e+08
P07910	Heterogeneous nuclear ribonucleoproteins C1/C2 OS=Homo sapiens GN=HNRNPC PE=1 SV=4 - [HNRPC_HUMAN]	32.68	1	14	14	1019	3.60579e+08	3.56023e+08	1.05672e+09	7.47407e+08	749341482	8.55451e+08	7.6158e+08	7.3959e+08	4.87221e+08	4.94556e+08	1.00488e+09	9.23386e+08	5.47631e+08	5.04646e+08	3.47696e+08	4.20544e+08	4.56265e+08	4.14928e+08	1.61273e+09	1.33511e+09	3.84817e+08	3.1121e+08	4.58797e+08	8.41838e+08	1.07461e+09	1.16936e+09	4.59321e+08	3.74192e+08	4.04619e+08	445413285	1.64299e+09	1.6576e+09	4.70329e+08	2.76281e+08	2.86397e+08	2.1376e+08	1.17933e+09	1.31257e+09	5.41606e+08	6.21274e+08	1.11551e+08	5.47615e+07	8.00964e+08
O43390	Heterogeneous nuclear ribonucleoprotein R OS=Homo sapiens GN=HNRNPR PE=1 SV=1 - [HNRPR_HUMAN]	37.91	1	16	21	1401	1.89961e+08	2.25679e+08	2.98639e+08	3.53985e+08	3.36411e+08	3.89266e+08	2.61574e+08	2.34384e+08	2.23969e+08	1.87841e+08	4.44961e+08	4.64833e+08	2.13593e+08	1.84124e+08	2.07753e+08	1.81554e+08	1.82119e+08	1.08784e+08	668032740	4.53386e+08	1.92503e+08	1.4618e+08	2.96575e+08	3.73026e+08	4.36743e+08	5.19681e+08	1.95714e+08	1.51575e+08	1.95285e+08	1.97731e+08	647916151	6.42088e+08	1.30244e+08	1.13185e+08	51888537	7.50724e+07	5.45919e+08	5.15417e+08	3.16671e+08	3.39723e+08	8.84901e+07	6.74713e+07	2.71666e+08
O75369	Filamin-B OS=Homo sapiens GN=FLNB PE=1 SV=2 - [FLNB_HUMAN]	59.95	1	115	127	4643	2.45059e+08	2.36633e+08	2.95619e+08	2.90847e+08	4.19746e+08	3.73656e+08	1.94408e+08	2.29969e+08	3.36299e+08	3.55616e+08	8.77698e+08	8.65495e+08	2.50038e+08	2.39823e+08	1.58768e+08	1.30296e+08	1.21044e+08	1.00093e+08	6.49404e+08	500456203	4.8726e+08	4.90773e+08	3.84877e+08	356193116	5.18635e+08	5.03908e+08	1.91771e+08	1.52583e+08	3.24749e+08	4.54666e+08	4.31193e+08	395941570	4.2027e+08	3.08771e+08	5.47458e+07	4.58079e+07	1.53568e+08	1.35249e+08	7.10195e+08	6.7943e+08	1.15636e+08	8.03787e+07	1.00629e+08
P31943	Heterogeneous nuclear ribonucleoprotein H OS=Homo sapiens GN=HNRNPH1 PE=1 SV=4 - [HNRH1_HUMAN]	39.87	1	7	14	1220	2.05951e+08	1.56498e+08	2.89668e+08	2.74938e+08	3.39151e+08	3.06635e+08	2.51261e+08	2.15915e+08	1.9448e+08	1.86242e+08	4.46522e+08	4.12893e+08	2.68225e+08	2.28917e+08	1.95753e+08	1.98709e+08	2.34899e+08	1.9415e+08	5.27684e+08	3.41139e+08	2.3008e+08	1.59409e+08	3.38971e+08	3.70406e+08	4.38719e+08	4.80849e+08	2.07641e+08	1.61679e+08	2.66011e+08	2.27617e+08	7.00429e+08	6.01557e+08	1.64589e+08	1.41455e+08	137302767	1.10463e+08	5.17117e+08	508121357	194695371	2.93337e+08	1.27395e+08	8.97026e+07	3.28156e+08
P07602	Prosaposin OS=Homo sapiens GN=PSAP PE=1 SV=2 - [SAP_HUMAN]	24.81	1	13	13	537	1.72307e+08	1.72341e+08	6.33444e+08	5.61212e+08	9.13361e+08	9.57934e+08	4.6998e+08	2.76786e+08	2.65374e+08	2.12465e+08	5.28922e+08	6.78789e+08	1.97579e+08	1.12094e+08	2.6397e+08	2.55459e+08	8.28844e+07	8.72149e+07	1.17278e+09	1.19611e+09	9.71056e+07	1.63265e+08	441675309	568767035	6.87722e+08	7.30012e+08	2.13693e+08	2.20455e+08	1.90998e+08	2.13672e+08	8.30263e+08	8.49879e+08	2.00303e+08	1.25915e+08	1.23598e+08	1.01553e+08	1.72006e+08	3.69979e+08	4.00507e+08	3.5734e+08	52939463	6.24251e+07	1.689e+08
P21291	Cysteine and glycine-rich protein 1 OS=Homo sapiens GN=CSRP1 PE=1 SV=3 - [CSRP1_HUMAN]	64.25	1	10	10	579	2.97842e+08	4.68507e+08	2.39368e+08	2.5668e+08	2.57946e+08	2.50983e+08	1.99247e+08	1.93135e+08	3.45687e+08	2.64907e+08	1.46786e+09	1.29387e+09	1.7101e+08	1.97514e+08	1.88969e+08	1.76322e+08	1.34419e+08	7.40333e+07	5.26733e+08	5.47395e+08	1.82194e+08	1.59188e+08	3.57081e+08	4.16698e+08	9.1111e+08	1.03013e+09	2.36089e+08	1.6088e+08	5.95156e+08	6.31867e+08	5.37775e+08	4.92943e+08	2.20034e+08	1.94445e+08	6.15938e+07	4.38946e+07	3.55316e+08	2.53679e+08	427323593	485413329	6.25861e+07	8.22626e+07	1.90333e+08
P12109	Collagen alpha-1(VI) chain OS=Homo sapiens GN=COL6A1 PE=1 SV=3 - [CO6A1_HUMAN]	41.15	1	34	34	2322	1.47668e+08	1.88028e+08	3.37507e+08	3.00942e+08	3.80952e+08	4.25106e+08	1.64369e+08	1.19723e+08	1.74904e+08	1.91913e+08	808886319	7.42104e+08	2.24453e+08	1.89243e+08	1.80146e+08	2.133e+08	1.4177e+08	3.5844e+08	7.93937e+08	6.34139e+08	7.06866e+07	5.79539e+07	2.69707e+08	3.19183e+08	5.6544e+08	4.17644e+08	3.29083e+08	1.46149e+08	2.00751e+08	2.22816e+08	4.06069e+08	2.39885e+08	1.29027e+08	2.83854e+08	8.46948e+07	7.0235e+07	1.20739e+09	1.01424e+09	2.25208e+08	2.8985e+08	2.11655e+09	2.10881e+09	8.40506e+08
P04075	Fructose-bisphosphate aldolase A OS=Homo sapiens GN=ALDOA PE=1 SV=2 - [ALDOA_HUMAN]	84.89	1	24	26	1550	6.72598e+08	7.41125e+08	1.23122e+09	1.18722e+09	2237526133	2.30044e+09	1.29941e+09	8.54613e+08	1.28805e+09	1.12403e+09	1.75777e+09	1.57014e+09	5.86864e+08	5.77004e+08	6.03367e+08	4.3667e+08	4.66751e+08	3.74943e+08	1500595619	1.40406e+09	1.1518e+09	1085570209	8.25413e+08	1.19088e+09	1.26449e+09	1.2223e+09	1.62612e+09	1561750984	1.22549e+09	1518494485	1.71827e+09	1.63782e+09	1.23113e+09	9.25892e+08	3.94812e+08	3.32579e+08	1.72013e+09	1.45065e+09	1.52805e+09	1.58519e+09	2.72257e+08	2.71855e+08	8.18853e+08
P50995	Annexin A11 OS=Homo sapiens GN=ANXA11 PE=1 SV=1 - [ANX11_HUMAN]	37.62	1	17	18	561	8.41439e+07	9.46527e+07	1.07488e+08	1.04609e+08	2.27397e+08	2.14523e+08	1.41451e+08	9.71507e+07	1.04659e+08	9.10661e+07	2.28486e+08	1.60347e+08	9.24366e+07	8.90939e+07	5.96107e+07	4.8599e+07	5.62399e+07	4.94965e+07	2.97101e+08	2.47054e+08	8.15398e+07	5.49144e+07	1.24812e+08	1.5915e+08	1.23438e+08	1.92922e+08	1.21628e+08	1.07036e+08	6.363e+07	8.83221e+07	2.24496e+08	1.78415e+08	9.56375e+07	7.29164e+07	50375444	3.4895e+07	147520281	1.21597e+08	1.27014e+08	152873475	2.69505e+07	3.5083e+07	1.26439e+08
P63104	14-3-3 protein zeta/delta OS=Homo sapiens GN=YWHAZ PE=1 SV=1 - [1433Z_HUMAN]	77.14	1	17	22	2180	8.05824e+08	1.06733e+09	1.30597e+09	1.39272e+09	2.00721e+09	2.1021e+09	1.49823e+09	1.27398e+09	1.07986e+09	9.49261e+08	1.74279e+09	1.67997e+09	7.72325e+08	7.25547e+08	6.8899e+08	6.75472e+08	4.1019e+08	2.80153e+08	2.62034e+09	2.44209e+09	2.03183e+09	1.65775e+09	1.54881e+09	2.29723e+09	1.8921e+09	1.67284e+09	1.16273e+09	8.93937e+08	1.06816e+09	1.14296e+09	2609557548	2.59666e+09	1.03875e+09	8.48458e+08	3.45644e+08	2.48336e+08	2.23459e+09	2.00824e+09	1693428503	1.6451e+09	3.01891e+08	3.11591e+08	9.20452e+08
Q9P2E9	Ribosome-binding protein 1 OS=Homo sapiens GN=RRBP1 PE=1 SV=4 - [RRBP1_HUMAN]	51.77	1	50	51	1708	2.10648e+08	2.02132e+08	2.03014e+08	1.91882e+08	2.42271e+08	2.63233e+08	1.58536e+08	1.40452e+08	2.05404e+08	1.8409e+08	4.4004e+08	4.35991e+08	1.93399e+08	1.80369e+08	2.62465e+08	2.17785e+08	1.94559e+08	1.34283e+08	3.39362e+08	3.21665e+08	1.16199e+08	120207818	3.09954e+08	3.33384e+08	3.19324e+08	298004122	1.15401e+08	9.16349e+07	1.4009e+08	1.5741e+08	3.8125e+08	3.48329e+08	1.46643e+08	8.29959e+07	2.17423e+07	3.2867e+07	1.99795e+08	2.00947e+08	2.61924e+08	2.43335e+08	2.75291e+07	2.75081e+07	7.94067e+07
P07437	Tubulin beta chain OS=Homo sapiens GN=TUBB PE=1 SV=2 - [TBB5_HUMAN]	74.32	1	6	28	6983	6.70884e+08	8.08353e+08	8.2672e+08	8.24838e+08	1.19494e+09	1.17888e+09	6.13105e+08	5.25723e+08	7.09789e+08	6.10606e+08	2.05988e+09	1.71064e+09	5.09385e+08	4.87094e+08	4.51717e+08	4.43723e+08	490183211	3.96421e+08	1.95322e+09	1.23444e+09	4.66048e+08	5.16095e+08	1.61813e+09	2.28571e+09	1.08374e+09	1.35048e+09	6.71951e+08	4.2595e+08	5.79122e+08	7.97286e+08	1.39354e+09	1.22332e+09	4.14539e+08	3.49419e+08	3.32369e+08	2.06137e+08	1129096573	1.15621e+09	1183555960	1.36213e+09	3.46091e+08	3.91974e+08	7.56028e+08
P04083	Annexin A1 OS=Homo sapiens GN=ANXA1 PE=1 SV=2 - [ANXA1_HUMAN]	71.1	1	26	26	2618	4.5353e+08	5.2509e+08	6.67088e+08	6.56989e+08	1.43557e+09	1.40317e+09	1.1835e+09	874176584	6.15458e+08	5.77462e+08	1.47349e+09	1.27123e+09	443145099	4.30541e+08	4.86512e+08	4.27557e+08	3.52253e+08	2.94752e+08	1.72016e+09	1.31543e+09	7.01857e+08	6.72948e+08	858216336	1.08333e+09	9.06359e+08	8.24734e+08	8.92458e+08	7.52617e+08	3.25716e+08	3.45908e+08	9.63543e+08	8.9432e+08	5.53714e+08	4.71001e+08	2.15912e+08	1.78064e+08	5.68077e+08	4.73388e+08	1.17055e+09	1.19471e+09	2.49986e+08	2.55283e+08	3.98713e+08
P02743	Serum amyloid P-component OS=Homo sapiens GN=APCS PE=1 SV=2 - [SAMP_HUMAN]	34.08	1	9	9	474	1.23805e+08	1.22578e+08	1.81167e+08	1.50581e+08	1.43244e+08	1.08703e+08	1.05169e+08	8.3945e+07	8.87688e+07	6.72412e+07	337537783	3.40035e+08	7.88685e+07	7.28603e+07	1.20849e+08	1.07094e+08	1.06343e+08	6.12818e+07	3.47251e+08	3.02699e+08	218244768	1.9429e+08	3.33186e+08	4.69164e+08	2.20597e+08	2.24233e+08	1.61628e+08	1.06884e+08	9.46905e+07	1.05376e+08	1.94128e+08	1.77922e+08	4.38311e+07	4.2756e+07	32155894	1.61686e+07	1.02114e+08	1.04442e+08	2.61985e+08	2.01027e+08	9.54349e+08	9.23276e+08	1.00109e+09
P01008	Antithrombin-III OS=Homo sapiens GN=SERPINC1 PE=1 SV=1 - [ANT3_HUMAN]	32.33	1	16	16	557	2.35563e+07	1.31996e+07	32479741	2.91663e+07	6.26274e+07	5.29999e+07	5.53833e+06	2.6811e+07	2.59139e+07	3.04776e+07	5.54353e+07	7.30939e+07	3.47585e+07	7.26497e+06	2.23721e+07	5.33181e+07	4.34264e+07	2.09649e+07	1.54501e+08	8.06692e+07	5.02783e+07	4.05315e+07	5.12822e+07	6.77528e+07	1.01207e+08	7.15313e+07	1.62726e+08	5.12155e+07	6.5299e+07	7.10428e+07	7.08101e+07	3.91746e+07	1.69738e+07	1.37131e+07	9.97507e+06	9.32251e+06	6.00153e+07	2.41715e+07	2.95759e+07	3.6259e+07	7.71606e+07	6.88659e+07	3.35711e+08
P30626	Sorcin OS=Homo sapiens GN=SRI PE=1 SV=1 - [SORCN_HUMAN]	62.12	1	10	10	356	1.2109e+08	1.72775e+08	1.98869e+08	1.92672e+08	1.79784e+08	2.35641e+08	2.14032e+08	2.17462e+08	1.48156e+08	1.37529e+08	2.3781e+08	2.03302e+08	1.45382e+08	1.0119e+08	1.14265e+08	7.18174e+07	5.14589e+07	5.60968e+07	3.19411e+08	3.09306e+08	2.07846e+08	2.4015e+08	2.18014e+08	2.59768e+08	3.13273e+08	2.4356e+08	1.93348e+08	1.67131e+08	2.65164e+08	2.89309e+08	2.9833e+08	3.09786e+08	1.04811e+08	7.68172e+07	6.31947e+07	4.26708e+07	2.27316e+08	2.19976e+08	2.38095e+08	2.5035e+08	5.04774e+07	6.59982e+07	1.35242e+08
Q969Q0	60S ribosomal protein L36a-like OS=Homo sapiens GN=RPL36AL PE=1 SV=3 - [RL36L_HUMAN]	38.68	1	1	5	152	139279303	1.39495e+08	0	0	285190762	3.03007e+08	4.06811e+08	3.03524e+08	2.1041e+08	1.13888e+08	240994869	3.72694e+08	2.66226e+08	2.46536e+08	3.1431e+08	2.80428e+08	280328352	2.08992e+08	3.07699e+08	370942575	1.38407e+08	1.33674e+08	2.25419e+08	0	3.84018e+08	2.76653e+08	1.35812e+08	0	1.50362e+08	1.47033e+08	4.08901e+08	5.3416e+08	3.00065e+08	0	2.0325e+08	1.40255e+08	4.72296e+08	3.58566e+08	1.5505e+08	2.17166e+08	0	0	9.243e+07
P02675	Fibrinogen beta chain OS=Homo sapiens GN=FGB PE=1 SV=2 - [FIBB_HUMAN]	72.1	1	35	35	2495	1.92371e+08	1.99733e+08	1.16551e+09	1.0287e+09	4.14448e+08	419271934	215847551	1.65952e+08	4.95191e+08	4.25095e+08	8.78765e+08	8.28588e+08	2.3308e+08	2.69464e+08	1.45739e+08	1.27265e+08	1.36944e+09	1.16866e+09	1.44278e+09	1.20414e+09	2.42558e+08	2.39788e+08	3.94309e+08	4.92141e+08	4.12828e+08	4.4571e+08	5.79841e+08	5.38781e+08	2.17505e+08	2.47167e+08	2.79706e+08	2.77095e+08	4.15949e+08	2.82527e+08	444484172	3.75744e+08	7.50607e+08	6.77684e+08	4.60264e+08	5.044e+08	9.88698e+08	7.89209e+08	1.88367e+09
P62081	40S ribosomal protein S7 OS=Homo sapiens GN=RPS7 PE=1 SV=1 - [RS7_HUMAN]	60.82	1	12	12	554	2.17459e+08	1.79906e+08	4.23974e+08	4.00137e+08	4.36296e+08	5.39414e+08	3.46437e+08	3.02415e+08	2.19362e+08	2.01395e+08	5.2126e+08	4.54803e+08	2.66684e+08	2.75122e+08	3.95647e+08	3.34413e+08	1.69092e+08	4.79247e+07	6.81982e+08	624696219	2.07137e+08	2.26351e+08	4.34926e+08	4.63907e+08	5.04404e+08	4.50474e+08	1.98138e+08	1.59489e+08	2.09248e+08	1.16274e+08	6.59208e+08	5.86195e+08	2.93731e+08	1.87359e+08	1.51961e+08	1.30377e+08	6.04648e+08	5.58385e+08	3.32569e+08	3.09012e+08	5.90053e+07	7.17134e+07	2.22914e+08
P61978	Heterogeneous nuclear ribonucleoprotein K OS=Homo sapiens GN=HNRNPK PE=1 SV=1 - [HNRPK_HUMAN]	55.08	1	22	22	1969	6.20673e+08	7.01439e+08	1.13051e+09	9.17911e+08	7.8108e+08	8.34365e+08	9.81537e+08	819982650	719038326	6.26266e+08	1.27461e+09	1.09418e+09	6.92735e+08	6.84736e+08	7.12062e+08	6.45072e+08	6.23806e+08	3.91198e+08	2.07827e+09	1.4442e+09	6.40757e+08	4.04819e+08	7.82557e+08	1.15615e+09	1.29457e+09	1.32063e+09	5.56026e+08	4.69983e+08	6.36463e+08	673074085	1.79719e+09	1.68168e+09	6.0662e+08	3.23641e+08	3.12722e+08	2.50862e+08	1.47051e+09	1353089408	9.09538e+08	8.96478e+08	3.24561e+08	3.06437e+08	1.03388e+09
Q00610	Clathrin heavy chain 1 OS=Homo sapiens GN=CLTC PE=1 SV=5 - [CLH1_HUMAN]	54.69	1	75	75	2965	201025339	1.75573e+08	2.02792e+08	2.10084e+08	3.45481e+08	3.55008e+08	262802191	1.95276e+08	1.96496e+08	1.477e+08	5.91616e+08	4.79809e+08	1.18464e+08	1.39793e+08	1.14447e+08	1.02912e+08	1.10633e+08	7.33703e+07	5.79336e+08	3.4857e+08	1.48634e+08	1.1938e+08	3.06172e+08	3.24669e+08	2.48556e+08	3.2307e+08	1.77524e+08	1.31773e+08	1.8448e+08	1.9385e+08	4.17184e+08	3.54217e+08	1.93556e+08	1.22665e+08	4.41737e+07	3.9352e+07	3.02929e+08	2.39194e+08	2.58513e+08	4.00502e+08	5.8e+07	1.06509e+08	1.55614e+08
P23528	Cofilin-1 OS=Homo sapiens GN=CFL1 PE=1 SV=3 - [COF1_HUMAN]	63.25	1	10	13	1637	326500590	3.26446e+08	539163980	5.04781e+08	1.03652e+09	1.10694e+09	6.67037e+08	5.68895e+08	4.41394e+08	379362662	1.15489e+09	1131417969	3.85707e+08	3.7222e+08	3.46909e+08	3.0815e+08	1.06067e+08	1.18742e+08	1.62069e+09	1.15561e+09	3.75538e+08	3.18108e+08	5.47689e+08	6.13961e+08	9.70087e+08	9.60675e+08	4.83606e+08	3.33856e+08	2.75756e+08	3.28113e+08	1.05031e+09	1.01841e+09	3.67499e+08	1.97174e+08	6.18186e+07	7.66121e+07	7.16833e+08	6.31325e+08	601629909	8.30245e+08	9.43895e+07	9.24018e+07	379985134
O15143	Actin-related protein 2/3 complex subunit 1B OS=Homo sapiens GN=ARPC1B PE=1 SV=3 - [ARC1B_HUMAN]	33.6	1	12	12	573	1.3494e+08	1.22846e+08	2.36722e+08	2.02939e+08	1.76884e+08	3.0267e+08	2.59435e+08	1.61861e+08	1.42146e+08	1.10841e+08	3.79376e+08	3.24731e+08	6.47691e+07	5.92298e+07	59236590	6.029e+07	2.58376e+07	3.99272e+07	3.44212e+08	3.0796e+08	7.97391e+07	3.88041e+07	2.42499e+08	3.13988e+08	2.49078e+08	2.28745e+08	8.79455e+07	5.52536e+07	1.08951e+08	1.26565e+08	3.14632e+08	3.32108e+08	3.48282e+07	1.27192e+07	3.46522e+07	3.42509e+07	5.68089e+07	1.13615e+08	3.8571e+08	3.49374e+08	2.83396e+07	1.9388e+07	1.98082e+07
P06396	Gelsolin OS=Homo sapiens GN=GSN PE=1 SV=1 - [GELS_HUMAN]	58.18	1	34	34	3221	7.33856e+08	748147090	8.43406e+08	8.13557e+08	1.18843e+09	1.27914e+09	6.96305e+08	6.4973e+08	9.24993e+08	8.34661e+08	1.22846e+09	1.19973e+09	5.70274e+08	4.73763e+08	4.69478e+08	4.00163e+08	3.72071e+08	3.28341e+08	1.57835e+09	1.23104e+09	524238461	5.20586e+08	7.43634e+08	8.72382e+08	928497828	9.42712e+08	5.26215e+08	4.94225e+08	4.43263e+08	5.35842e+08	1109222926	1.04945e+09	4.57327e+08	2.83197e+08	3.06232e+08	2.44012e+08	5.15707e+08	4.93687e+08	1.13693e+09	1.1592e+09	2.59193e+08	2.5897e+08	4.2599e+08
P11940	Polyadenylate-binding protein 1 OS=Homo sapiens GN=PABPC1 PE=1 SV=2 - [PABP1_HUMAN]	45.6	2	19	27	889	6.25065e+07	4.3616e+07	9.68895e+07	7.23404e+07	1.59947e+08	1.46093e+08	1.15244e+08	9.13492e+07	6.67593e+07	4.96744e+07	1.95117e+08	1.70379e+08	3.70642e+07	3.06131e+07	4.40978e+07	3.01885e+07	3.41272e+07	2.80857e+07	2.95154e+08	1.65635e+08	4.1914e+07	4.35934e+07	1.12101e+08	1.52025e+08	1.06165e+08	1.54657e+08	5.65673e+07	3.18179e+07	5.23954e+07	7.0402e+07	1.88075e+08	1.75491e+08	4.05037e+07	3.05825e+07	1.62208e+07	8.66249e+06	2.38968e+08	2.35215e+08	9.14936e+07	1.33524e+08	1.07227e+07	1.22399e+07	3.27374e+07
P50454	Serpin H1 OS=Homo sapiens GN=SERPINH1 PE=1 SV=2 - [SERPH_HUMAN]	62.2	1	21	21	1875	4.40649e+08	4.44799e+08	4.48203e+08	4.02884e+08	4.37962e+08	3.53001e+08	2.94611e+08	1.90858e+08	3.37309e+08	3.11288e+08	2.5889e+09	2.26831e+09	2.23801e+08	2.2992e+08	1.16964e+08	1.17466e+08	2.44883e+08	1.491e+08	935291708	716809345	1.62113e+08	1.84626e+08	4.19128e+08	5.1623e+08	7.83313e+08	799635283	3.17281e+08	2.20097e+08	2.48909e+08	3.54639e+08	6.14695e+08	5.65874e+08	9.55673e+07	6.21104e+07	1.04137e+08	5.60794e+07	5.23948e+08	4.34458e+08	4.85257e+08	4.55549e+08	5.62761e+07	5.27467e+07	5.11906e+07
P35637	RNA-binding protein FUS OS=Homo sapiens GN=FUS PE=1 SV=1 - [FUS_HUMAN]	15.78	1	6	8	499	9.03761e+07	1.16261e+08	2.87593e+08	2.07482e+08	214856628	2.33253e+08	1.86385e+08	1.508e+08	1.46548e+08	1.11221e+08	157755036	3.26269e+08	1.68567e+08	1.81087e+08	1.52599e+08	1.37787e+08	1.29506e+08	9.9855e+07	3.9553e+08	3.46617e+08	1.46372e+08	1.52877e+08	2.3165e+08	2.99946e+08	2.16183e+08	3.31452e+08	1.25078e+08	1.12076e+08	117947925	1.58411e+08	4.41023e+08	4.20009e+08	9.6711e+07	9.2753e+07	1.00106e+08	8.08899e+07	3.7592e+08	3.23208e+08	1.60961e+08	2.02105e+08	5.99278e+07	4.19251e+07	2.91122e+08
P78527	DNA-dependent protein kinase catalytic subunit OS=Homo sapiens GN=PRKDC PE=1 SV=3 - [PRKDC_HUMAN]	26.24	1	95	95	1265	2.16197e+07	3.45519e+07	6.98596e+07	5.10777e+07	8.15656e+07	8.15022e+07	7.47964e+07	6.01306e+07	4.36533e+07	3.75594e+07	1.05273e+08	9.22042e+07	5.73073e+07	8.37198e+07	4.47921e+07	4.05167e+07	2.38327e+07	1.77933e+07	1.98558e+08	9.93648e+07	5.32756e+07	3.68219e+07	7.30708e+07	1.05919e+08	2.82978e+08	1.41035e+08	6.70214e+07	3.71166e+07	5.29121e+07	5.73952e+07	4.583e+08	1.273e+08	4.34482e+07	3.08874e+07	7.20399e+06	7030306	1.8001e+08	2.02927e+08	6.76923e+07	5.81335e+07	1.03549e+07	1.07143e+07	4.85068e+07
P08621	U1 small nuclear ribonucleoprotein 70 kDa OS=Homo sapiens GN=SNRNP70 PE=1 SV=2 - [RU17_HUMAN]	31.81	1	14	14	315	2.96146e+07	6.6372e+07	1.62902e+08	1.14681e+08	1.28936e+08	5.49945e+07	7.12437e+07	1.24215e+08	8.21949e+07	6.94553e+07	1.61018e+08	1.43558e+08	7.70789e+07	7.64439e+07	1.15023e+08	6.11916e+07	7.62043e+07	7.0391e+07	2.93194e+08	2.06776e+08	8.35702e+07	9.46887e+07	6.16311e+07	7.71132e+07	1.72004e+08	1.85169e+08	8.15782e+07	7.86916e+07	8.00862e+07	9.1057e+07	2.49288e+08	2.59397e+08	6.02531e+07	5.26138e+07	6.33329e+07	3.72128e+07	1.7039e+08	2.06014e+08	4.73634e+07	6.5511e+07	2.99411e+07	3.05056e+07	1.18844e+08
P13489	Ribonuclease inhibitor OS=Homo sapiens GN=RNH1 PE=1 SV=2 - [RINI_HUMAN]	71.58	1	25	25	918	1.15165e+08	1.49896e+08	1.86478e+08	2.02853e+08	2.28985e+08	2.56743e+08	1.70824e+08	1.42835e+08	128720081	1.09607e+08	4.02815e+08	3.6402e+08	1.08968e+08	1.03023e+08	9.3133e+07	6.30323e+07	6.15366e+07	5.60729e+07	2.41271e+08	1.95162e+08	1.30562e+08	7.92854e+07	1.53115e+08	1.93271e+08	2.10674e+08	2.69443e+08	7.03556e+07	5.20371e+07	1.15155e+08	1.25902e+08	2.75585e+08	2.34304e+08	7.7093e+07	6.60632e+07	3.37245e+07	2.62851e+07	1.75412e+08	1.42313e+08	2.35986e+08	2.70469e+08	7.51147e+07	3.98048e+07	1.44618e+08
P27348	14-3-3 protein theta OS=Homo sapiens GN=YWHAQ PE=1 SV=1 - [1433T_HUMAN]	65.71	1	13	18	989	5.47192e+08	7.75211e+08	9.32666e+08	1.01573e+09	1.26799e+09	1.3811e+09	1.00158e+09	8.56112e+08	6.77589e+08	5.80088e+08	1.24024e+09	1.21367e+09	5.05076e+08	8.28111e+08	4.50018e+08	4.98621e+08	4.20492e+08	414853860	1.71977e+09	1.66375e+09	1.4769e+09	593148770	7.18916e+08	1.58914e+09	1.36054e+09	1.12613e+09	7.06831e+08	7.82633e+08	6.97198e+08	9.7209e+08	1723247267	1636697336	7.52415e+08	8.0731e+08	3.87389e+08	2.75163e+08	1.2688e+09	1.40478e+09	1.0813e+09	1.01882e+09	0	0	6.29795e+08
Q9BS26	Endoplasmic reticulum resident protein 44 OS=Homo sapiens GN=ERP44 PE=1 SV=1 - [ERP44_HUMAN]	38.42	1	12	13	655	1.25843e+08	9.86761e+07	1.64164e+08	1.51487e+08	2.01669e+08	2.10671e+08	1.05733e+08	1.00862e+08	4.72698e+07	9.40501e+07	1.21357e+08	1.78624e+08	118925792	1.08562e+08	6.77998e+07	65933749	5.69618e+07	4.83571e+07	3.246e+08	2.67544e+08	5.48376e+07	6.10121e+07	1.19512e+08	1.63875e+08	1.62945e+08	1.6036e+08	5.55239e+07	3.23996e+07	1.18599e+08	1.04003e+08	2.08604e+08	1.85593e+08	5.8373e+07	5.28101e+07	3.32291e+07	22101739	1.30352e+08	1.28249e+08	1.13805e+08	1.5292e+08	4.00069e+07	3.20844e+07	9.18264e+07
P23141	Liver carboxylesterase 1 OS=Homo sapiens GN=CES1 PE=1 SV=2 - [EST1_HUMAN]	62.61	2	34	34	717	0	2417198	1.27612e+07	4.81355e+06	0	0	3.5762e+06	0	0	0	78652775	3.93476e+07	2.53813e+07	1.42005e+07	0	0	0	9.58571e+06	2.16812e+07	9.6416e+06	0	0	2.32192e+07	2.54761e+07	0	0	3.30829e+06	0	3839824	7.14608e+06	4.3525e+07	3.6688e+07	0	0	0	0	0	0	4.39519e+06	8.20453e+06	3.41694e+08	2.94195e+08	1.54032e+09
P27797	Calreticulin OS=Homo sapiens GN=CALR PE=1 SV=1 - [CALR_HUMAN]	71.22	1	21	21	2076	1.49688e+08	2.52352e+08	2.67018e+08	2.48838e+08	3.2369e+08	3.31252e+08	2.21325e+08	181959060	1.94601e+08	1.43172e+08	4.67048e+08	3.33892e+08	3.14367e+08	3.22218e+08	1.37773e+08	1.29614e+08	1.18283e+08	1.04719e+08	860083613	4.28258e+08	1.17172e+08	2.45619e+08	2.03747e+08	2.08551e+08	3.60766e+08	3.9526e+08	1.42454e+08	1.87311e+08	2.54793e+08	2.89303e+08	4.35233e+08	4.32601e+08	5.586e+07	9.15382e+07	1.01275e+08	7.96031e+07	2.66295e+08	2.93652e+08	1.72451e+08	2.61476e+08	3.75596e+07	2.44705e+07	169680692
P02461	Collagen alpha-1(III) chain OS=Homo sapiens GN=COL3A1 PE=1 SV=4 - [CO3A1_HUMAN]	61.19	1	68	70	9674	6.33463e+09	7824634859	1.07321e+10	1.05889e+10	2.49451e+09	2.56983e+09	6339952874	6.63812e+09	1.00845e+10	9.12257e+09	6.37681e+09	6.3948e+09	6.40316e+09	6.23829e+09	7.7917e+09	6.63518e+09	9.87924e+09	7.97169e+09	5.1559e+09	5421642922	4.5749e+09	4.53238e+09	3.90155e+09	5.23344e+09	7.16513e+09	7.10245e+09	11825700753	9.74781e+09	9.04663e+09	9.06256e+09	3.02999e+09	2.67368e+09	1.03493e+10	7.80525e+09	8.76165e+09	7.57643e+09	7.28092e+09	7.17039e+09	5.81558e+09	5.6367e+09	33928058642	3.16254e+10	1.60795e+10
Q07955	Serine/arginine-rich splicing factor 1 OS=Homo sapiens GN=SRSF1 PE=1 SV=2 - [SRSF1_HUMAN]	49.19	1	16	17	2078	1.93246e+08	2.06505e+08	5.78752e+08	5.46219e+08	3.48306e+08	3.25831e+08	4.93171e+08	3.68049e+08	3.76794e+08	3.09424e+08	2.96111e+08	2.73012e+08	3.49813e+08	3.35076e+08	5.12624e+08	4.64871e+08	3.64455e+08	2.68526e+08	7.55395e+08	6.59481e+08	3.00251e+08	2.93594e+08	2.73886e+08	3.00361e+08	5.23576e+08	5.05344e+08	2.76681e+08	2.33818e+08	2.61809e+08	3.19807e+08	8.68096e+08	7.12371e+08	6.15261e+08	4.14832e+08	4.00916e+08	3.28062e+08	7.90278e+08	6.5587e+08	2.21261e+08	2.83349e+08	87871043	110761975	401090022
P51149	Ras-related protein Rab-7a OS=Homo sapiens GN=RAB7A PE=1 SV=1 - [RAB7A_HUMAN]	72.95	1	13	13	599	4.936e+07	2.70427e+07	9.53928e+07	6.34837e+07	2.67777e+08	2.19883e+08	1.22118e+08	6.51139e+07	4.90656e+07	4.4614e+07	2.19538e+08	2.01638e+08	3.1422e+07	6.49671e+07	3.84674e+07	4.70362e+07	2.60821e+07	9.71973e+06	2.38865e+08	287982499	5.30113e+07	4.91332e+07	1.18282e+08	1.74565e+08	1.01936e+08	1.31491e+08	6.4752e+07	5.97753e+07	2.31603e+07	6.16649e+07	2.17927e+08	1.69915e+08	3.63427e+07	2.93947e+07	3.37315e+07	1.92574e+07	1.66798e+08	1.82033e+08	6.87048e+07	1.44931e+08	1.41003e+07	2.85996e+07	3.84002e+07
P68363	Tubulin alpha-1B chain OS=Homo sapiens GN=TUBA1B PE=1 SV=1 - [TBA1B_HUMAN]	68.96	1	4	28	4794	1.08894e+09	1.31471e+09	1.74816e+09	1.65251e+09	2.11925e+09	1.98433e+09	1.48509e+09	1.20204e+09	1.23788e+09	1.13353e+09	4.53858e+09	4.01375e+09	1.02004e+09	9.41062e+08	7.71327e+08	0	6.1579e+08	5.59485e+08	3.30334e+09	2.49571e+09	8.96661e+08	6.53994e+08	1.91755e+09	2.32592e+09	2.42175e+09	2.40663e+09	1.2235e+09	8.05552e+08	1.39573e+09	1.4883e+09	2.55397e+09	2.34256e+09	7.05652e+08	6.06371e+08	4.64679e+08	2.77152e+08	3.35258e+09	2.7868e+09	2.03142e+09	2.59655e+09	6.43297e+08	5.79904e+08	1.21107e+09
P35579	Myosin-9 OS=Homo sapiens GN=MYH9 PE=1 SV=4 - [MYH9_HUMAN]	59.9	1	109	137	10111	8.21492e+08	861474542	8.10425e+08	6.65905e+08	6.71749e+08	7.295e+08	4.92161e+08	3.45254e+08	634136090	6.1204e+08	1.78691e+09	1.7282e+09	470917739	4.59319e+08	2.58775e+08	2.35862e+08	4.11854e+08	3.64934e+08	1.36532e+09	1085823435	4.73232e+08	6.53404e+08	9.50557e+08	1.0975e+09	1.22771e+09	1.27484e+09	6.00099e+08	4.85336e+08	7.52932e+08	7.3327e+08	9.74563e+08	9.88327e+08	3.95027e+08	305635175	2.20641e+08	1.52957e+08	6.58439e+08	5.54513e+08	1.30136e+09	1.24574e+09	2.18721e+08	213000303	4.11061e+08
Q16543	Hsp90 co-chaperone Cdc37 OS=Homo sapiens GN=CDC37 PE=1 SV=1 - [CDC37_HUMAN]	27.51	1	8	8	229	5.93503e+07	6.27749e+07	3.55836e+07	4.06507e+07	9.7512e+07	1.03094e+08	45620622	6.28574e+07	6.16846e+07	5.52688e+07	1.11351e+08	1.09536e+08	5.68111e+07	1.60881e+07	0	0	0	0	1.66183e+08	9.07065e+07	7.97437e+07	5.8346e+07	1.2066e+08	1.11192e+08	2.68688e+07	1.16651e+08	5.24876e+07	0	5.79359e+07	1.19987e+08	1.25123e+08	1.28026e+08	3.90938e+07	4.25034e+07	4.70179e+07	0	6.79316e+07	83316310	6.69619e+07	9.46417e+07	0	0	3.18798e+07
P19105	Myosin regulatory light chain 12A OS=Homo sapiens GN=MYL12A PE=1 SV=2 - [ML12A_HUMAN]	63.16	2	5	10	1788	6.71011e+08	6.97836e+08	1.30291e+09	1.27708e+09	1.16099e+09	1.16099e+09	1.05092e+09	4.98637e+08	1.13454e+09	1.10048e+09	1.7407e+09	1.57525e+09	7.79959e+08	8.03838e+08	1.02319e+09	8.62604e+08	5.29887e+08	3.73239e+08	2.83735e+09	2.22511e+09	7.07151e+08	7.22987e+08	1.31779e+09	1.71418e+09	1738882066	1.98663e+09	7.33891e+08	5.37198e+08	904652759	1.10467e+09	1.83722e+09	1.80387e+09	9.57375e+08	7.18944e+08	4.39509e+08	1.80261e+08	1.80839e+09	1.56804e+09	9.44889e+08	1.2842e+09	3.04117e+08	3.03705e+08	1.07255e+09
O60493	Sorting nexin-3 OS=Homo sapiens GN=SNX3 PE=1 SV=3 - [SNX3_HUMAN]	58.64	1	7	9	343	0	8.2047e+07	1.50068e+08	1.58921e+08	1.2454e+08	1.30301e+08	1.18135e+08	8.21163e+07	1.03536e+08	5.06476e+07	2.66968e+08	2.06999e+08	5.87103e+07	6.85127e+07	9.61531e+07	8.42925e+07	3.22883e+07	2.13801e+07	2.31247e+08	1.76259e+08	5.70521e+07	3.43101e+07	7.7352e+07	1.1339e+08	2.32117e+08	2.05956e+08	5.03708e+07	5.182e+07	6.6927e+07	6.59909e+07	1.42123e+08	1.78805e+08	4.62445e+07	4.57512e+07	4.96677e+07	3.78745e+07	1.00011e+08	1.83869e+08	5.36854e+07	1.02043e+08	4.78824e+07	5.45263e+07	6.41283e+07
P08123	Collagen alpha-2(I) chain OS=Homo sapiens GN=COL1A2 PE=1 SV=7 - [CO1A2_HUMAN]	72.69	1	76	76	14186	1.03023e+10	1.1596e+10	1.67526e+10	15895212016	5.22977e+09	5.65592e+09	11073150737	9749025072	1.94711e+10	1.77591e+10	1.18893e+10	1.39495e+10	1.15989e+10	1.04293e+10	1.52706e+10	1.38127e+10	1.71662e+10	13776564679	1.19064e+10	1.51231e+10	9.24333e+09	8.50507e+09	7.30178e+09	8.19762e+09	1.74206e+10	15505244673	1.99972e+10	1.77118e+10	1.44568e+10	1.60291e+10	6.01467e+09	5.23663e+09	1.88445e+10	1.31084e+10	1.50608e+10	1.0328e+10	1.92469e+10	1.55533e+10	1.21071e+10	1.10716e+10	6.98115e+10	6.73235e+10	2.71674e+10
P59998	Actin-related protein 2/3 complex subunit 4 OS=Homo sapiens GN=ARPC4 PE=1 SV=3 - [ARPC4_HUMAN]	23.81	1	5	5	392	9.94142e+07	1.01897e+08	2.79449e+08	2.46741e+08	4.05504e+08	3.89581e+08	2.35708e+08	1.59335e+08	1.71401e+08	1.63267e+08	5.93267e+08	5.77848e+08	1.30435e+08	1.62056e+08	9.82348e+07	7.00391e+07	8.52981e+07	8.3689e+07	518395953	4.37195e+08	1.14001e+08	8.82002e+07	2.13491e+08	2.89768e+08	2.50435e+08	3.27558e+08	1.44594e+08	126765908	1.02552e+08	1.89269e+08	4.19535e+08	3.88641e+08	1.59498e+08	5.67528e+07	6.04514e+07	4.71731e+07	2.29136e+08	2.13792e+08	3.85847e+08	4.18338e+08	2.93917e+07	3.24428e+07	1.31011e+08
P36871	Phosphoglucomutase-1 OS=Homo sapiens GN=PGM1 PE=1 SV=3 - [PGM1_HUMAN]	50.89	1	23	23	482	3.29525e+07	1.213e+08	1.03825e+08	8.58573e+07	1.11281e+08	1.06443e+08	4.70173e+07	5.49656e+07	7.02995e+07	5.82177e+07	1.30459e+08	1.25174e+08	8.63085e+07	8.23812e+07	8.35619e+07	7.7919e+07	1.28194e+07	0	1.29721e+08	1.03828e+08	4.48617e+07	3.40395e+07	6.07409e+07	8.5475e+07	1.14834e+08	1.30331e+08	2.18405e+07	2.49391e+07	7.16103e+07	6.14805e+07	1.99919e+08	1.85157e+08	2.40472e+07	5.41997e+06	1.14917e+07	0	6.95396e+07	7.1359e+07	5.95881e+07	64290254	1.04035e+07	2.60912e+06	5.84452e+07
P23246	Splicing factor, proline- and glutamine-rich OS=Homo sapiens GN=SFPQ PE=1 SV=2 - [SFPQ_HUMAN]	40.88	1	24	25	994	3.31018e+08	5.10943e+08	5.92475e+08	8.06417e+08	4.35013e+08	4.93391e+08	6.78791e+08	7.14e+08	6.40551e+08	5.85112e+08	516269201	5.60323e+08	5.34395e+08	5.42068e+08	6.09424e+08	5.25206e+08	6.66761e+08	5.02132e+08	1.17193e+09	781531719	5.24088e+08	3.44149e+08	4.96595e+08	726581261	9.33162e+08	7.20521e+08	2.70285e+08	3.65744e+08	1.66106e+08	5.35065e+08	1.27292e+09	8.98987e+08	4.02215e+08	2.71111e+08	4.84923e+08	3.97965e+08	1.05152e+09	9.31876e+08	4.19763e+08	2.13901e+08	1.49613e+08	8.42698e+07	6.7127e+08
Q14103	Heterogeneous nuclear ribonucleoprotein D0 OS=Homo sapiens GN=HNRNPD PE=1 SV=1 - [HNRPD_HUMAN]	41.13	1	15	17	1052	4.23845e+08	4.47459e+08	974299177	9.1203e+08	8.59174e+08	7.09532e+08	8.12533e+08	5.26869e+08	5.66503e+08	4.23909e+08	8.4003e+08	7.51441e+08	5.473e+08	5.11201e+08	4.90779e+08	4.65931e+08	4.62082e+08	3.99223e+08	1.44324e+09	1.35697e+09	4.11211e+08	3.55455e+08	6.11104e+08	7.78212e+08	7.97446e+08	1.25675e+09	5.2851e+08	3.57519e+08	4.51588e+08	4.72343e+08	1.64966e+09	1.44928e+09	4.17051e+08	300724184	2.24484e+08	1.97426e+08	1258787389	1.01386e+09	5.30234e+08	6.41909e+08	1.39969e+08	2.53188e+08	8.36599e+08
P35580	Myosin-10 OS=Homo sapiens GN=MYH10 PE=1 SV=3 - [MYH10_HUMAN]	36.34	1	40	67	2142	5.07913e+08	3.51296e+08	4.54571e+08	4.72715e+08	4.46466e+08	4.91297e+08	3.25053e+08	2.28027e+08	2.67128e+08	3.63117e+08	1.12189e+09	1.05919e+09	3.66635e+08	3.6274e+08	1.55571e+08	1.37364e+08	2.36374e+08	2.08768e+08	5.69375e+08	529801980	3.51277e+08	3.71322e+08	5.63144e+08	6.9291e+08	6.08366e+08	5.84717e+08	3.78488e+08	2.93817e+08	5.22894e+08	4.20486e+08	5.68087e+08	5.79384e+08	0	0	1.21467e+08	9.35547e+07	3.62649e+08	3.31191e+08	5.71013e+08	5.66956e+08	1.33559e+08	1.32584e+08	2.07409e+08
P09382	Galectin-1 OS=Homo sapiens GN=LGALS1 PE=1 SV=2 - [LEG1_HUMAN]	80.74	1	12	12	1661	1.12501e+09	1.07842e+09	1.94723e+09	1.45625e+09	1.64565e+09	1.64932e+09	1.90334e+09	1.54206e+09	1.2319e+09	1.0532e+09	2.85378e+09	2.69564e+09	7.23846e+08	6.68498e+08	1.18831e+09	1.15955e+09	348491436	2.70737e+08	4.27931e+09	3.7995e+09	1.13766e+09	9.82043e+08	8.83356e+08	1.17704e+09	2.4736e+09	2.64631e+09	1.25104e+09	1.0466e+09	7.8634e+08	813519980	2.17195e+09	2.03892e+09	1.34469e+09	9.82398e+08	3.60416e+08	2.97843e+08	1.60514e+09	1.42262e+09	1.44604e+09	1.38602e+09	7.77976e+08	710304322	8.76185e+08
P62888	60S ribosomal protein L30 OS=Homo sapiens GN=RPL30 PE=1 SV=2 - [RL30_HUMAN]	59.13	1	6	6	324	8.80512e+07	1.05421e+08	1.92984e+08	1.84719e+08	270476183	2.13058e+08	2.34553e+08	1.72013e+08	1.67267e+08	9.12819e+07	5.51986e+08	3.02519e+08	1.63325e+08	1.63328e+08	2.29752e+08	2.23945e+08	6.24226e+07	4.75923e+07	3.63246e+08	3.41611e+08	7.72092e+07	1.05912e+08	1.78449e+08	1.84489e+08	2.29966e+08	0	9.77234e+07	9.24101e+07	148732384	1.11345e+08	3.08709e+08	3.84316e+08	1.13236e+08	9.25685e+07	90251204	6.40515e+07	4.3963e+08	4.22821e+08	1.06799e+08	1.28466e+08	4.33988e+07	2.93903e+07	1.59012e+08
P04792	Heat shock protein beta-1 OS=Homo sapiens GN=HSPB1 PE=1 SV=2 - [HSPB1_HUMAN]	90.73	1	18	18	4063	1.06452e+09	1.11435e+09	2.31178e+09	2.13096e+09	1.5648e+09	1.58019e+09	9.92839e+08	1.1761e+09	1.27716e+09	7.51932e+08	3.07422e+09	2.70418e+09	1.41201e+09	1435133355	1.75575e+09	1.29467e+09	8.51256e+08	6.43076e+08	3.89956e+09	2.81757e+09	6.95328e+08	7.51029e+08	3.36376e+09	3.99388e+09	2.59682e+09	2.55692e+09	2.55631e+09	1879717989	8.97051e+08	1.64106e+09	3.01152e+09	2.7844e+09	1.16871e+09	1.08997e+09	1.00251e+09	7.05205e+08	4.19578e+09	4.23082e+09	8.53616e+08	1.02789e+09	4.71664e+08	4.10157e+08	2.33572e+09
P46782	40S ribosomal protein S5 OS=Homo sapiens GN=RPS5 PE=1 SV=4 - [RS5_HUMAN]	23.53	1	7	7	608	9.41991e+07	8.2806e+07	1.06614e+08	1.02021e+08	9.32268e+07	1.56497e+08	3.01716e+07	5.9353e+07	5.20555e+07	4.09419e+07	2.57172e+08	2.29079e+08	9.82664e+07	1.18434e+08	1.00874e+08	9.65933e+07	5.09657e+07	2.14387e+07	3.09668e+08	1.99081e+08	9.10942e+07	5.43607e+07	1.133e+08	1.52989e+08	1.62779e+08	7.55981e+07	5.59082e+07	5.47351e+07	8.30658e+07	7.97602e+07	1.26465e+08	1.94998e+08	6.73304e+07	3.50349e+07	2.89049e+07	1.84108e+07	1.18013e+08	1.43587e+08	1.17103e+08	6.47062e+07	1.8668e+07	2.04222e+07	3.51311e+07
P23396	40S ribosomal protein S3 OS=Homo sapiens GN=RPS3 PE=1 SV=2 - [RS3_HUMAN]	74.49	1	18	18	1022	2.105e+08	3.25464e+08	4.35756e+08	4.27273e+08	5.21709e+08	5.12015e+08	4.35786e+08	3.26561e+08	3.39954e+08	2.44085e+08	7.21706e+08	698616853	3.01499e+08	2.69231e+08	3.03166e+08	2.69759e+08	1.9149e+08	1.20389e+08	7.46277e+08	677443722	2.10879e+08	1.82586e+08	4.3549e+08	5.09015e+08	5.13498e+08	5.18897e+08	3.10821e+08	1.4956e+08	2.97089e+08	3.03647e+08	715333478	7.04066e+08	2.25223e+08	1.56679e+08	1.03056e+08	7.12111e+07	6.44317e+08	567924911	3.38159e+08	4.06949e+08	1.12841e+08	1.08238e+08	1.59853e+08
P55072	Transitional endoplasmic reticulum ATPase OS=Homo sapiens GN=VCP PE=1 SV=4 - [TERA_HUMAN]	65.14	1	48	48	2322	1.83503e+08	1.99299e+08	313857518	3.08851e+08	2.8417e+08	2.67818e+08	2.56671e+08	1.98849e+08	5.0871e+08	4.50149e+08	3.99117e+08	425843088	1.7694e+08	1.70566e+08	1.99715e+08	1.67326e+08	1.36492e+08	1.11089e+08	5.87148e+08	5.49e+08	1.95984e+08	1.56841e+08	2.103e+08	2.33291e+08	364952660	4.72e+08	1.49096e+08	82546622	1.73919e+08	1.94733e+08	4.93435e+08	447755405	1.68644e+08	1.21416e+08	5.7311e+07	6.28568e+07	3.50953e+08	3.02784e+08	2.49349e+08	2.89858e+08	8.58369e+07	8.20239e+07	1.9867e+08
P02452	Collagen alpha-1(I) chain OS=Homo sapiens GN=COL1A1 PE=1 SV=5 - [CO1A1_HUMAN]	74.32	1	82	84	29815	15780656500	16799574706	2.6043e+10	2.40613e+10	5.94685e+09	6.04065e+09	1.43696e+10	1.30563e+10	2.85062e+10	2.68696e+10	1.55142e+10	1.45884e+10	1.47247e+10	1.36442e+10	1.69217e+10	1.49715e+10	24519006588	2.07329e+10	12503802304	1.34894e+10	1.09813e+10	1.15378e+10	9.97368e+09	1.0608e+10	16497728833	1.55224e+10	2.73643e+10	2.57768e+10	2.18325e+10	2.27813e+10	6.82309e+09	6.61401e+09	2.33141e+10	1.68001e+10	1.84456e+10	1.48219e+10	1.92162e+10	16830133046	1.43041e+10	1.43584e+10	120915974911	123944384752	3.66721e+10
Q07507	Dermatopontin OS=Homo sapiens GN=DPT PE=1 SV=2 - [DERM_HUMAN]	45.27	1	7	7	682	1.69464e+08	1.82053e+08	4.37603e+08	4.06553e+08	3.42493e+08	3.44298e+08	3.0047e+08	2.66131e+08	1.98691e+08	2.07123e+08	4.21624e+08	4.39244e+08	3.29948e+08	2.89212e+08	4.04931e+08	3.31694e+08	2.50714e+08	1.90198e+08	6.26846e+08	5.97726e+08	1.87543e+08	1.87661e+08	6.95766e+08	933001358	6.13808e+08	4.02906e+08	2.64543e+08	1.88386e+08	1.65478e+08	1.35155e+08	3.23058e+08	3.04968e+08	2.35157e+08	1.93091e+08	2.94412e+08	2.30763e+08	7.03612e+08	6.63701e+08	2.59379e+08	2.51492e+08	1.01821e+09	1.06004e+09	6.55488e+08
P18621	60S ribosomal protein L17 OS=Homo sapiens GN=RPL17 PE=1 SV=3 - [RL17_HUMAN]	52.17	1	11	11	425	6.52509e+07	4.37186e+07	2.75793e+08	2.38095e+08	2.76679e+08	3.08526e+08	3.35669e+08	3.16495e+08	1.29766e+08	1.63531e+08	2.45902e+08	220532393	2.26341e+08	1.79271e+08	1.67171e+08	2.02054e+08	1.26591e+08	71788834	3.39268e+08	3.10277e+08	1.22871e+08	1.60323e+08	1.69607e+08	1.54137e+08	2.47877e+08	2.85785e+08	1.17946e+08	1.11301e+08	1.04968e+08	1.58814e+08	3.99232e+08	3.73382e+08	1.94719e+08	0	9.09781e+07	0	270881605	180375710	130074725	2.13796e+08	7.5748e+07	57364986	5.97427e+07
P19823	Inter-alpha-trypsin inhibitor heavy chain H2 OS=Homo sapiens GN=ITIH2 PE=1 SV=2 - [ITIH2_HUMAN]	28.54	1	21	21	624	7.64923e+07	6.55792e+07	7.63388e+07	5.44452e+07	6.20695e+07	5.39408e+07	4.39846e+07	72170650	9.04808e+07	7.27125e+07	218695326	1.78736e+08	8.31363e+07	9.91903e+07	1.2435e+08	8.30662e+07	6.35611e+07	1.0701e+08	3.51159e+08	2.39243e+08	1.4881e+08	1.1609e+08	6.52741e+07	7.79307e+07	1.0352e+08	7.99461e+07	4.59837e+08	384726830	6.46873e+07	7.02716e+07	5.54987e+07	5.62675e+07	1.20385e+08	9.29205e+07	6.68571e+07	5.50339e+07	9.31349e+07	8.06455e+07	2.05588e+08	2.119e+08	2.75806e+07	2.69146e+07	6.07045e+07
P15153	Ras-related C3 botulinum toxin substrate 2 OS=Homo sapiens GN=RAC2 PE=1 SV=1 - [RAC2_HUMAN]	39.58	1	5	9	388	0	1.91253e+08	3.70499e+08	3.51835e+08	5.57451e+08	6.30924e+08	2.7264e+08	2.44842e+08	2.60667e+08	2.38689e+08	5.61892e+08	5.43679e+08	0	1.53835e+08	1.3238e+08	0	1.39718e+08	143927015	4.25816e+08	5.61624e+08	1.54766e+08	2.12905e+08	2.96651e+08	3.63559e+08	4.03522e+08	376843681	2.72068e+08	207260086	1.87416e+08	0	4.95557e+08	4.70055e+08	1.5557e+08	1.39921e+08	9.27945e+07	6.29532e+07	0	2.16509e+08	4.50403e+08	4.7723e+08	0	0	1.59507e+08
P62937	Peptidyl-prolyl cis-trans isomerase A OS=Homo sapiens GN=PPIA PE=1 SV=2 - [PPIA_HUMAN]	74.55	1	14	14	2550	4.86888e+08	1.07063e+09	2.11794e+09	1.84531e+09	2.65107e+09	2.42753e+09	1.74171e+09	1.46626e+09	1.11112e+09	9.97699e+08	2.62492e+09	2407235092	1.10341e+09	1.17141e+09	1248447038	1.08021e+09	5.37557e+08	3.85032e+08	4.2503e+09	3.59887e+09	9.55462e+08	1.06874e+09	2.175e+09	2.41169e+09	2.48973e+09	2.64126e+09	8.46447e+08	7.86727e+08	1.15874e+09	1.01724e+09	3.0113e+09	2.86442e+09	8.15599e+08	5.68602e+08	563259176	4.06789e+08	3.18243e+09	3.20078e+09	1.00645e+09	1.55731e+09	5.54454e+08	3.12624e+08	1.24989e+09
O43399	Tumor protein D54 OS=Homo sapiens GN=TPD52L2 PE=1 SV=2 - [TPD54_HUMAN]	49.03	1	10	10	354	2.94415e+07	4.45515e+07	6.32576e+07	6.31003e+07	1.09401e+08	1.08164e+08	4.60088e+07	3.41812e+07	5.46061e+07	3.25181e+07	1.82201e+08	148421128	4.65153e+07	3.63215e+07	7.9344e+07	7.33471e+07	1.7371e+07	1.49679e+07	1.19437e+08	5.10408e+07	7.30913e+07	6.20745e+07	7.9853e+07	1.52362e+08	6.2031e+07	5.35838e+07	4.96701e+07	6.33647e+07	3.634e+07	5.46245e+07	9.48884e+07	99224525	6.5717e+07	6.00404e+07	1.72672e+07	1.20767e+07	1.35554e+08	9.59337e+07	4.59589e+07	6.17927e+07	0	0	4.2173e+07
P39687	Acidic leucine-rich nuclear phosphoprotein 32 family member A OS=Homo sapiens GN=ANP32A PE=1 SV=1 - [AN32A_HUMAN]	35.74	2	8	13	565	102211956	5.30565e+07	7.13695e+07	9.2133e+07	5.74714e+07	1.18529e+08	7.76418e+07	7.12268e+07	1.16264e+08	4.64707e+07	110160378	5.73267e+07	1.13569e+08	5.13373e+07	6.27915e+07	6.07171e+07	8.48057e+07	6.98221e+07	205291821	1.41107e+08	1.22923e+08	2.18859e+07	5.4682e+07	7.37625e+07	1.27717e+08	1.54709e+08	3.4793e+07	7.46168e+07	3.82819e+07	8.54062e+07	2.14265e+08	2.92389e+08	1.31752e+08	8.20184e+07	5.16565e+07	4.66242e+07	1.90142e+08	1.74054e+08	5.87909e+07	6.16739e+07	2.89121e+07	2.35948e+06	144168269
Q96D15	Reticulocalbin-3 OS=Homo sapiens GN=RCN3 PE=1 SV=1 - [RCN3_HUMAN]	57.93	1	15	15	665	1.06276e+08	1.2235e+08	1.34417e+08	1.14044e+08	9.06177e+07	92007278	5.52047e+07	6.78503e+07	7.01879e+07	7.52096e+07	5.25025e+08	5.11124e+08	99950836	1.00729e+08	5.61285e+07	3.52242e+07	1.15554e+08	1.16063e+08	3.74073e+08	3.7536e+08	4.91249e+07	3.81553e+07	7.48836e+07	8.64377e+07	3.39916e+08	3.2635e+08	4.35034e+07	6.92056e+07	8.5411e+07	8.38251e+07	1.77308e+08	1.21842e+08	2.30552e+07	3.18939e+07	7.21811e+07	4.94903e+07	2.07713e+08	1.66783e+08	1.37824e+08	1.68244e+08	2.42882e+07	2.68476e+07	2.82103e+07
P22314	Ubiquitin-like modifier-activating enzyme 1 OS=Homo sapiens GN=UBA1 PE=1 SV=3 - [UBA1_HUMAN]	38.94	1	30	30	2564	1.53302e+08	140828256	1.37906e+08	1.61887e+08	2.40528e+08	2.37238e+08	1.60528e+08	1.19018e+08	123001654	1.11129e+08	3.91306e+08	3.39945e+08	1.07967e+08	9.17046e+07	7.50557e+07	7.4079e+07	6.39807e+07	4.47348e+07	4.21523e+08	2.86285e+08	9.54941e+07	9.58181e+07	1.23698e+08	1.58816e+08	1.95914e+08	2.13631e+08	1.14328e+08	5.9185e+07	1.43199e+08	1.37095e+08	2.81595e+08	2.90957e+08	1.22461e+08	1.02985e+08	3.89376e+07	3.5304e+07	3.04705e+08	2.51663e+08	1.16432e+08	1.1905e+08	6.89971e+07	6.98202e+07	1.82256e+08
P05556	Integrin beta-1 OS=Homo sapiens GN=ITGB1 PE=1 SV=2 - [ITB1_HUMAN]	29.82	1	18	18	621	170196776	1.64177e+08	1.2127e+08	8.85815e+07	1.39037e+08	1.34213e+08	1.17855e+08	1.06327e+08	1.18077e+08	7.77465e+07	3.60445e+08	2.84748e+08	7.59236e+07	71969118	6.16727e+07	6.50815e+07	4.39703e+07	9.963e+06	3.43545e+08	2.16566e+08	8.8175e+07	8.71065e+07	1.95254e+08	2.53147e+08	1.52096e+08	2.46684e+08	2.1083e+08	1.61906e+08	1.85376e+08	1.63686e+08	2.14487e+08	1.7932e+08	2.32681e+08	1.53857e+08	2.70872e+07	3.23188e+07	7.30382e+07	1.23834e+08	2.1631e+08	2.96702e+08	7.30103e+07	6.33582e+07	9.87044e+07
Q14195	Dihydropyrimidinase-related protein 3 OS=Homo sapiens GN=DPYSL3 PE=1 SV=1 - [DPYL3_HUMAN]	61.58	1	20	23	1211	3.35645e+08	4.21617e+08	2.94698e+08	2.34921e+08	2.29668e+08	2.10242e+08	2.87093e+08	2.5783e+08	2.88495e+08	2.6212e+08	8.71992e+08	834510924	1.54015e+08	1.47286e+08	1.28653e+08	1.12107e+08	1.50162e+08	105082332	4.14368e+08	270440225	6.40841e+07	5.7202e+07	2.6409e+08	3.60491e+08	6.10694e+08	5.82165e+08	1.99087e+08	1.26206e+08	2.7395e+08	2.80531e+08	4.07559e+08	3.65351e+08	1.62373e+08	42323301	6.13735e+07	5.29996e+07	2.10096e+08	186149032	3.24434e+08	3.9351e+08	81034992	8.59002e+07	1.60233e+08
P60660	Myosin light polypeptide 6 OS=Homo sapiens GN=MYL6 PE=1 SV=2 - [MYL6_HUMAN]	70.2	2	11	12	2383	1.62531e+09	1.95862e+09	2.2289e+09	2.07691e+09	1951485308	2243651013	3.01186e+09	2.52868e+09	2.60138e+09	2.41102e+09	4.41305e+09	4.23856e+09	1.86371e+09	1.65345e+09	2.0396e+09	1.72084e+09	1.006e+09	6.77639e+08	5.50955e+09	4.73049e+09	2.03531e+09	1.67888e+09	1.97437e+09	2.75622e+09	4.13677e+09	4.10744e+09	2.28626e+09	1.52061e+09	2.43259e+09	2.67973e+09	3.57352e+09	3.4347e+09	2.36552e+09	1.61215e+09	9.23097e+08	6.85912e+08	2.88577e+09	2.55687e+09	2.92026e+09	2.81853e+09	8.55888e+08	9.01365e+08	2.502e+09
P60709	Actin, cytoplasmic 1 OS=Homo sapiens GN=ACTB PE=1 SV=1 - [ACTB_HUMAN]	92	1	2	40	12382	1.64537e+10	1.80698e+10	36098635247	1.59833e+10	3.67976e+10	3.07277e+10	2.29632e+10	1.79676e+10	1.79851e+10	1.21526e+10	5.63102e+10	46657755292	1.34087e+10	1.46492e+10	1.19215e+10	1.02186e+10	9.59728e+09	6.88334e+09	0	4.09272e+10	1.10718e+10	1.01003e+10	2.35936e+10	29303771051	2.20088e+10	2.85911e+10	1.67743e+10	1.06096e+10	2.14927e+10	2.11029e+10	4.3956e+10	3.52046e+10	1.42464e+10	1.07984e+10	7.81186e+09	5.14826e+09	2.1942e+10	2.07904e+10	2.9495e+10	4.04763e+10	1.04384e+10	1.04629e+10	1.39251e+10
P46779	60S ribosomal protein L28 OS=Homo sapiens GN=RPL28 PE=1 SV=3 - [RL28_HUMAN]	34.31	1	6	6	165	7.91159e+07	100077411	1.48054e+08	1.85735e+08	2.27331e+08	2.1693e+08	2.51389e+08	1.45647e+08	8.69679e+07	1.0874e+08	0	180112100	2.17255e+08	2.11388e+08	1.66144e+08	1.32411e+08	1.1806e+08	1.64119e+08	2.16734e+08	2.41837e+08	1.8422e+08	1.23879e+08	138684268	1.8504e+08	0	1.9359e+08	9.17411e+07	1.48742e+08	9.22455e+07	1.31929e+08	2.99911e+08	2.24474e+08	1.39449e+08	1.90717e+08	1.72927e+08	9.08338e+07	2.69484e+08	3.31841e+08	8.32004e+07	1.04666e+08	0	0	1.13018e+08
Q9UHD8	Septin-9 OS=Homo sapiens GN=SEPT9 PE=1 SV=2 - [SEPT9_HUMAN]	40.96	1	21	21	375	8.03829e+07	9.02232e+07	1.57902e+08	122624139	1.3754e+08	1.4057e+08	9.94558e+07	9.81574e+07	9.60963e+07	6.7528e+07	2.03755e+08	1.8708e+08	6.66927e+07	3.81206e+07	3.56583e+07	39436418	3.69223e+07	4.01692e+07	1.62199e+08	1.56737e+08	8.6164e+07	8.8427e+07	1.4955e+08	236227570	1.77303e+08	1.64737e+08	1.19743e+08	6.95666e+07	6.62532e+07	7.66204e+07	1.85809e+08	1.57866e+08	5.74064e+07	3.25037e+07	1.95241e+07	1.55034e+07	1.4191e+08	79793443	1.58423e+08	153177187	3.11028e+07	3.42377e+07	8.71935e+07
P17931	Galectin-3 OS=Homo sapiens GN=LGALS3 PE=1 SV=5 - [LEG3_HUMAN]	34	1	8	8	1003	2.74721e+08	3.02659e+08	4.19166e+08	3.04146e+08	8.10063e+08	7.89778e+08	6.19126e+08	4.14301e+08	3.73668e+08	344604081	5.00944e+08	6.12605e+08	3.84703e+08	3.95083e+08	1.97282e+08	2.41558e+08	1.28022e+08	1.26993e+08	1.14648e+09	9.57833e+08	2.87265e+08	296793393	3.81184e+08	4.82902e+08	5.78782e+08	6.1118e+08	2.35326e+08	2.00207e+08	270360470	2.61237e+08	7.34042e+08	6.54689e+08	3.09519e+08	2.84646e+08	1.54399e+08	1.38537e+08	6.66561e+08	6.21711e+08	3.65835e+08	4.42036e+08	2.02008e+08	2.39058e+08	3.92913e+08
P12429	Annexin A3 OS=Homo sapiens GN=ANXA3 PE=1 SV=3 - [ANXA3_HUMAN]	62.54	1	20	20	808	8.75068e+07	1.07123e+08	8.74787e+07	7.34819e+07	5.50354e+08	5.30807e+08	2.80142e+08	2.1353e+08	2.52359e+08	2.04231e+08	2.4689e+08	2.48498e+08	1.50715e+08	1.68053e+08	1.05393e+08	7.65394e+07	4.64765e+07	4.83938e+07	6.49442e+08	5.98874e+08	1.75528e+08	1.52488e+08	2.43034e+08	3.51931e+08	2.06209e+08	1.95628e+08	2.61833e+08	1.60262e+08	2.11479e+08	1.98394e+08	2.55407e+08	2.61899e+08	9.439e+07	8.54678e+07	2.4615e+07	1.83431e+07	1.79997e+08	1.86391e+08	2.83973e+08	2.41083e+08	1.81158e+07	1.78695e+07	1.10426e+08
P62318	Small nuclear ribonucleoprotein Sm D3 OS=Homo sapiens GN=SNRPD3 PE=1 SV=1 - [SMD3_HUMAN]	31.75	1	3	3	298	9.35804e+07	1.02703e+08	1.78896e+08	253581693	2.47706e+08	2.43022e+08	2.99361e+08	1.8137e+08	1.36237e+08	1.09713e+08	2.75589e+08	2.64626e+08	1.44812e+08	9.59351e+07	1.19167e+08	1.72113e+08	1.01018e+08	6.14494e+07	393584875	1.52067e+08	1.1993e+08	4.96426e+07	1.74503e+08	1.85424e+08	1.24831e+08	2.32967e+08	1.08024e+08	1.01743e+08	1.01607e+08	0	4.0527e+08	3.43413e+08	1.75244e+08	1.05744e+08	9.58511e+07	7.47796e+07	2.20905e+08	2.21827e+08	8.59827e+07	1.66945e+08	5.31205e+07	6.19577e+07	1.25974e+08
Q01995	Transgelin OS=Homo sapiens GN=TAGLN PE=1 SV=4 - [TAGL_HUMAN]	84.58	1	22	22	2013	1.24555e+09	1.3489e+09	1.34613e+09	1.2538e+09	9.31855e+08	968298159	1.41849e+09	1321278042	1.17232e+09	1.31301e+09	5.34827e+09	5209867470	5.31164e+08	5.08633e+08	1.02614e+09	9.33573e+08	4.01618e+08	272342212	2436329159	1968259799	9.68036e+08	1102773158	1.38809e+09	1.78795e+09	3.22023e+09	2.9605e+09	1.48542e+09	1.08591e+09	2.21709e+09	2.43828e+09	1.70959e+09	1.61214e+09	2.28225e+09	1.51113e+09	3.48744e+08	2.84767e+08	1411028736	1301049216	9.91083e+08	9.71281e+08	2.93215e+08	402853890	6.99233e+08
P36578	60S ribosomal protein L4 OS=Homo sapiens GN=RPL4 PE=1 SV=5 - [RL4_HUMAN]	42.62	1	20	20	1299	1.55864e+08	1.86112e+08	2.84656e+08	1.66302e+08	4.69673e+08	3.15225e+08	2.21001e+08	8.80095e+07	5.93913e+07	1.08393e+08	606385009	6.1451e+08	2.2351e+08	3.2299e+08	3.50489e+08	201109591	2.1951e+08	1.31107e+08	703737165	4.91487e+08	6.65049e+07	1.18312e+08	3.39204e+08	3.89939e+08	3.04264e+08	3.49058e+08	1.12748e+08	1.49755e+08	1.85906e+08	2.46481e+08	4.32735e+08	4.99701e+08	1.35117e+08	4.08855e+07	9.1303e+07	5.97853e+07	4.724e+08	4.75711e+08	2.38384e+08	2.76166e+08	4.18424e+07	2.41997e+07	1.41933e+08
P63241	Eukaryotic translation initiation factor 5A-1 OS=Homo sapiens GN=EIF5A PE=1 SV=2 - [IF5A1_HUMAN]	66.88	1	10	10	519	3.81843e+07	6.20131e+07	1.75838e+08	1.54292e+08	2.87143e+08	3.05131e+08	1.3593e+08	8.43455e+07	8.97017e+07	7.64449e+07	3.65528e+08	3.44863e+08	1.08775e+08	9.5361e+07	1.03089e+08	1.44332e+08	9.69291e+06	0	3.21073e+08	7.49705e+07	1.17659e+08	3.74827e+07	1.10111e+08	1.80262e+08	1.64463e+08	2.45336e+08	6.23601e+07	1.27377e+07	7.74102e+07	7.99075e+07	3.02283e+08	2.31106e+08	7.15375e+07	0	4.54018e+07	8.93056e+06	4.06572e+08	3.87487e+08	1.40183e+08	1.76479e+08	2.81319e+07	1.31344e+07	5.45976e+07
Q16629	Serine/arginine-rich splicing factor 7 OS=Homo sapiens GN=SRSF7 PE=1 SV=1 - [SRSF7_HUMAN]	26.89	1	6	7	771	1.7789e+08	1.99119e+08	3.87815e+08	3.50729e+08	3.09542e+08	1.61841e+08	3.89844e+08	3.23695e+08	1.28693e+08	7.76007e+07	4.29498e+08	3.45843e+08	2.8739e+08	3.48647e+08	3.82084e+08	2.76118e+08	2.18912e+08	1.19131e+08	9.33239e+08	9.41636e+08	2.29068e+08	178169295	3.76733e+08	3.98315e+08	4.24073e+08	5.28016e+08	2.50075e+08	1.42785e+08	2.15606e+08	2.52491e+08	6.32059e+08	6.86091e+08	2.22827e+08	2.10863e+08	2.47428e+08	1.639e+08	6.41259e+08	6.29224e+08	1.20908e+08	1.15132e+08	8.53965e+07	1.16711e+08	3.72488e+08
P07195	L-lactate dehydrogenase B chain OS=Homo sapiens GN=LDHB PE=1 SV=2 - [LDHB_HUMAN]	44.01	1	13	14	564	5.44531e+08	5.27017e+08	6.26524e+08	6.0989e+08	8.7971e+08	1.02512e+09	6.43469e+08	1.45481e+08	5.53633e+08	5.2315e+08	3.66351e+08	3.40496e+08	4.16866e+08	4.07469e+08	3.28334e+08	2.92898e+08	3.14953e+08	2.34071e+08	2.28581e+08	5.63369e+08	6.64082e+08	6.00368e+08	4.80941e+08	4.84961e+08	8.01776e+08	7.26439e+08	6.44604e+08	5.78799e+08	5.724e+08	6.42923e+08	9.78538e+08	9.93922e+08	7.27538e+08	5.05137e+08	2.00875e+08	1.60068e+08	1.14489e+09	1.02623e+09	6.57825e+08	6.40546e+08	5.4473e+07	8.39998e+07	4.77433e+08
P51991	Heterogeneous nuclear ribonucleoprotein A3 OS=Homo sapiens GN=HNRNPA3 PE=1 SV=2 - [ROA3_HUMAN]	41.01	1	18	19	1455	2.56783e+08	2.97476e+08	4.66338e+08	4.42543e+08	4.44326e+08	4.53421e+08	4.16161e+08	3.98225e+08	3.35283e+08	2.938e+08	7.21918e+08	5.61377e+08	3.65756e+08	3.995e+08	3.06041e+08	2.94473e+08	2.10401e+08	2.80058e+08	1.21925e+09	7.03247e+08	2.11528e+08	2.58429e+08	7.11555e+08	8.96968e+08	6.57664e+08	6.92336e+08	2.84562e+08	1.80662e+08	306881366	4.33476e+08	1.07139e+09	1.06934e+09	2.45965e+08	2.29141e+08	3.03407e+08	2.34965e+08	847680643	5.74826e+08	3.56827e+08	4.36926e+08	1.40225e+08	0	5.10061e+08
P42167	Lamina-associated polypeptide 2, isoforms beta/gamma OS=Homo sapiens GN=TMPO PE=1 SV=2 - [LAP2B_HUMAN]	44.93	1	9	15	523	6.38943e+07	3.77588e+07	1.24949e+08	1.38838e+08	1.20692e+08	1.35377e+08	1.09465e+08	1.47234e+08	1.23328e+08	8.1211e+07	1.73621e+08	99948358	5.63945e+07	6.51869e+07	6.95605e+07	5.78404e+07	6.29045e+07	3.96477e+07	2.1187e+08	1.11506e+08	5.22585e+07	3.50288e+07	1.59366e+08	1.12007e+08	117755410	1.97615e+08	2.06413e+07	0	6.48109e+07	4.90362e+07	3.35491e+08	293728298	7.08652e+07	3.03022e+07	3.8543e+07	1.3895e+07	248982299	1.03916e+08	1.60583e+08	1.44768e+08	2.16366e+07	1.62428e+07	5.91328e+07
Q15233	Non-POU domain-containing octamer-binding protein OS=Homo sapiens GN=NONO PE=1 SV=4 - [NONO_HUMAN]	53.08	1	17	18	773	3.88089e+08	3.43431e+08	2.84235e+08	625470584	3.81299e+08	4.25849e+08	408625054	4.83195e+08	4.36586e+08	4.09111e+08	1.95788e+08	3.90722e+08	3.74966e+08	3.5614e+08	4.25688e+08	3.3704e+08	5.08955e+08	3.01692e+08	3.78733e+08	4.02073e+08	3.52541e+08	9.76426e+07	5.58549e+08	5.99685e+08	7.62775e+08	7.1196e+08	3.7889e+08	1.60894e+08	1.82846e+08	3.45492e+08	9.6611e+08	9.68613e+08	2.39997e+08	7.81512e+07	2.29502e+08	1.60381e+08	7.73654e+08	7.12766e+08	4.73444e+08	2.25968e+08	5.9742e+07	47152808	4.42791e+08
P54727	UV excision repair protein RAD23 homolog B OS=Homo sapiens GN=RAD23B PE=1 SV=1 - [RD23B_HUMAN]	42.54	1	11	13	303	5.96176e+07	8.94959e+07	1.28277e+08	1.31064e+08	1.18218e+08	1.35565e+08	8.33934e+07	7.71333e+07	6.4137e+07	8.938e+07	1.43127e+08	9.52462e+07	6.28738e+07	7.74238e+07	9.70512e+07	98184376	5.96235e+07	2.72365e+07	1.397e+08	2.08055e+08	7.39514e+07	6.03292e+07	5.47929e+07	9.6291e+07	2.06326e+08	1.85086e+08	1.37003e+08	4.14772e+07	7.81982e+07	67011826	1.75305e+08	1.81282e+08	3.40062e+08	35348818	49275953	3.83861e+07	149174929	1.7246e+08	1.05059e+08	1.03527e+08	1.3911e+07	2.79173e+07	210912275
P63261	Actin, cytoplasmic 2 OS=Homo sapiens GN=ACTG1 PE=1 SV=1 - [ACTG_HUMAN]	92	1	2	40	12031	1.64537e+10	1.80698e+10	36098635247	1.59833e+10	3.67976e+10	0	2.29632e+10	1.79676e+10	1.79851e+10	1.21526e+10	5.63102e+10	46657755292	1.34087e+10	1.46492e+10	1.19215e+10	1.02186e+10	9.59728e+09	6.88334e+09	6.47863e+10	0	1.10718e+10	1.01003e+10	2.35936e+10	29303771051	2.20088e+10	2.85911e+10	1.67743e+10	1.06096e+10	2.14927e+10	2.11029e+10	4.3956e+10	3.52046e+10	1.42464e+10	1.07984e+10	7.81186e+09	5.14826e+09	2.1942e+10	2.07904e+10	2.9495e+10	4.04763e+10	1.04384e+10	1.04629e+10	1.39251e+10
Q86VP6	Cullin-associated NEDD8-dissociated protein 1 OS=Homo sapiens GN=CAND1 PE=1 SV=2 - [CAND1_HUMAN]	28.7	1	28	28	512	6.21641e+07	4.48548e+07	67165091	5.85566e+07	8.05088e+07	77917033	6.52321e+07	4.07385e+07	3.75003e+07	4.02187e+07	1.30015e+08	8.53456e+07	4.10702e+07	4.7269e+07	4.84249e+07	3.53056e+07	0	2.19692e+07	1.1143e+08	6.78262e+07	2.79789e+07	2.58342e+07	7.4931e+07	1.15986e+08	7.81363e+07	7.43603e+07	2.62128e+07	2.02688e+07	3.58831e+07	3.80584e+07	9.54619e+07	9.12277e+07	3.07214e+07	1.87846e+07	1.99231e+07	7.3876e+06	7.49708e+07	6.5446e+07	3.37707e+07	5.57393e+07	4.57298e+06	9.502e+06	4.20804e+07
P31948	Stress-induced-phosphoprotein 1 OS=Homo sapiens GN=STIP1 PE=1 SV=1 - [STIP1_HUMAN]	40.52	1	21	21	316	7.07942e+07	92309530	6.62931e+07	1.16239e+08	2.13211e+08	2.0615e+08	1.4459e+08	7.37497e+07	8.1652e+07	1.02489e+08	9.06626e+07	1.603e+08	1.02269e+08	2.46577e+07	3.61035e+07	4.18812e+07	5.52421e+07	2.80258e+07	1.99172e+08	1.74983e+08	8.11574e+07	5.91092e+07	1.32057e+08	1.87886e+08	1.37552e+08	1.44636e+08	1.30394e+08	8.85523e+07	8.53539e+07	1.20306e+08	1.76765e+08	1.87263e+08	8.06539e+07	7.01515e+07	0	5.09041e+06	2.65336e+08	2.31004e+08	2.03101e+08	2.20505e+08	3.35414e+07	3.34636e+07	1.02768e+08
Q15149	Plectin OS=Homo sapiens GN=PLEC PE=1 SV=3 - [PLEC_HUMAN]	60.23	1	269	276	9790	4.32746e+08	4.39384e+08	3.56282e+08	2.82964e+08	451204259	5.14817e+08	2.58637e+08	1.76686e+08	4.61856e+08	4.49715e+08	1.0798e+09	5.21383e+08	3.73255e+08	2.7053e+08	201959955	1.05819e+08	1.75303e+08	1.40775e+08	6.1431e+08	5.53865e+08	4.42419e+08	4.64032e+08	6.5388e+08	7.66694e+08	5.32812e+08	5.08421e+08	4.40053e+08	3.74872e+08	2.70225e+08	3.26356e+08	4.63998e+08	453488293	798462334	5.30772e+08	1.11466e+08	8.96317e+07	283133773	2.15964e+08	1.20689e+09	1.15362e+09	8.85214e+07	8.94447e+07	2.23939e+08
P10809	60 kDa heat shock protein, mitochondrial OS=Homo sapiens GN=HSPD1 PE=1 SV=2 - [CH60_HUMAN]	64.05	1	37	37	1213	4.77587e+08	5.28097e+08	2.38593e+08	2.68639e+08	2.26688e+08	2.1271e+08	2.21762e+08	1.67758e+08	163731763	172361233	3.66183e+08	3.29457e+08	219689292	1.96571e+08	1.48799e+08	1.17853e+08	5.80278e+07	8.51774e+07	8.68889e+08	6.6465e+08	1.53782e+08	2.09758e+08	1.49274e+09	1.39388e+09	2.291e+08	1.82023e+08	1.8644e+08	1.47762e+08	2.65843e+08	2.88844e+08	3.09998e+08	3.0255e+08	2.35858e+08	1.72273e+08	5.81658e+07	1.08176e+07	5.11421e+08	5.25083e+08	3.31021e+08	3.10433e+08	2.60646e+07	2.91447e+07	1.47505e+08
P06733	Alpha-enolase OS=Homo sapiens GN=ENO1 PE=1 SV=2 - [ENOA_HUMAN]	85.25	1	33	38	3506	6.35499e+08	8.5567e+08	1.54502e+09	1.2092e+09	2.0084e+09	2.1356e+09	9.05372e+08	7.61273e+08	1.24814e+09	9.42105e+08	2.41781e+09	2.34664e+09	6.86465e+08	7.48235e+08	6.99528e+08	5.10963e+08	5.0996e+08	2.8756e+08	2.24604e+09	1.83511e+09	9.21326e+08	7.79539e+08	1.07725e+09	1.12851e+09	2.03165e+09	1.89074e+09	1.60609e+09	1.48691e+09	7.04614e+08	1.03575e+09	2.5302e+09	2.38087e+09	7.75172e+08	9.16133e+08	4.48853e+08	2.11981e+08	1911041595	2.25531e+09	1.55826e+09	1.868e+09	2.42199e+08	2.44506e+08	1.15173e+09
P62861	40S ribosomal protein S30 OS=Homo sapiens GN=FAU PE=1 SV=1 - [RS30_HUMAN]	33.9	1	4	4	564	49756328	1.78545e+08	5.00494e+08	2.68289e+08	3.74015e+08	5.11008e+08	6.39302e+08	4.83948e+08	3.00862e+08	2.69984e+08	5.08449e+08	4.35804e+08	3.6207e+08	361703112	6.15593e+08	5.37162e+08	3.11896e+08	342757794	1.06749e+09	7.23933e+08	2.21229e+08	1.96021e+08	2.0946e+08	4.34555e+08	2.30809e+08	5.42779e+08	1.9576e+08	1.59019e+08	2.55768e+08	2.84773e+08	6.99598e+08	6.03518e+08	6.17001e+08	4.92577e+08	5.52845e+08	3.98343e+08	1.01909e+09	9.71127e+08	1.91871e+08	2.93072e+08	1.10279e+08	7.81598e+07	4.90134e+08
P02458	Collagen alpha-1(II) chain OS=Homo sapiens GN=COL2A1 PE=1 SV=3 - [CO2A1_HUMAN]	26.9	1	18	22	2241	1733940100	1.67656e+09	2743848618	1.96045e+09	2.8613e+08	1.30105e+09	1.34842e+09	1.09586e+09	1.38892e+09	1.0188e+09	1152177549	1.09015e+09	6.30279e+08	5.7084e+08	7.95322e+08	6.84044e+08	1.45767e+09	9.82814e+08	1228312074	1.86033e+09	4.87849e+08	3.9922e+08	618507474	3.63379e+08	7.38036e+08	1.80158e+09	2.15944e+09	1.24428e+09	1.55351e+09	1.43481e+09	0	0	1.44476e+09	1.12853e+09	1.08105e+09	7.47244e+08	1.65598e+09	1.74959e+09	1.78774e+09	1.80669e+09	1.11374e+10	1.1397e+10	2.23673e+09
P62826	GTP-binding nuclear protein Ran OS=Homo sapiens GN=RAN PE=1 SV=3 - [RAN_HUMAN]	48.61	1	11	11	743	1.98573e+08	2.01365e+08	4.47855e+08	4.15004e+08	4.32275e+08	4.46582e+08	377341209	2.81459e+08	2.00741e+08	1.76386e+08	6.31803e+08	576802142	2.20269e+08	1.86822e+08	1.66874e+08	1.49924e+08	23554356	6.38663e+07	5.65947e+08	6.38864e+08	1.93566e+08	1.89702e+08	3.71913e+08	4.64226e+08	6.03771e+08	5.64687e+08	2.40334e+08	1.91127e+08	2.16548e+08	1.80392e+08	7.09799e+08	6.8896e+08	1.82633e+08	1.20733e+08	9.83253e+07	7.24708e+07	7.95385e+08	7.22058e+08	3.82404e+08	3.95007e+08	8.88426e+07	8.00998e+07	2.33536e+08
P02671	Fibrinogen alpha chain OS=Homo sapiens GN=FGA PE=1 SV=2 - [FIBA_HUMAN]	38.34	1	34	34	2921	1.46403e+08	1.58796e+08	9.40942e+08	9.27758e+08	3.08161e+08	3.19893e+08	1.35853e+08	1.3091e+08	3.59041e+08	3.17867e+08	6.66199e+08	633694550	2.01822e+08	2.16974e+08	1.7149e+08	1.59473e+08	1.78878e+09	1.52831e+09	1.18152e+09	1.13653e+09	2.55815e+08	2.74393e+08	3.70511e+08	5.10363e+08	2.89478e+08	3.4305e+08	3.54114e+08	3.25206e+08	2.13675e+08	2.42541e+08	236710890	2.30292e+08	3.39759e+08	241018661	6.96319e+08	6.24314e+08	483768710	4.89541e+08	3.328e+08	3.90336e+08	4.89319e+08	5.13064e+08	2.57302e+09
P35232	Prohibitin OS=Homo sapiens GN=PHB PE=1 SV=1 - [PHB_HUMAN]	52.94	1	12	12	460	1.22134e+08	1.15014e+08	6.9404e+07	74510977	7.6247e+07	1.01219e+08	1.02993e+08	7.18218e+07	4.42444e+07	4.59287e+07	2.38653e+08	2.24206e+08	4.28972e+07	5.27676e+07	3.37205e+07	5.31861e+07	0	6.87716e+06	1.61843e+08	1.59986e+08	5.17673e+07	4.16861e+07	1.74076e+08	1.9677e+08	1.11579e+08	1.104e+08	6.1387e+07	6.29118e+07	1.15873e+08	1.3853e+08	1.31595e+08	1.14951e+08	7.14291e+07	6.22588e+07	1.30817e+07	5.66714e+06	1.50712e+08	1.51101e+08	1.19662e+08	1.26705e+08	3.60516e+07	3.13698e+07	7.22707e+07
P62258	14-3-3 protein epsilon OS=Homo sapiens GN=YWHAE PE=1 SV=1 - [1433E_HUMAN]	66.67	1	15	17	1262	4.38943e+08	6.75473e+08	9.92161e+08	1.09409e+09	1.33447e+09	1396301322	1.0385e+09	8.83457e+08	7.10234e+08	5.99995e+08	1.32401e+09	1.28386e+09	5.09495e+08	4.71823e+08	4.74968e+08	4.62263e+08	2.25622e+08	2.41813e+08	1.77138e+09	1.69672e+09	8.89182e+08	2.65185e+08	7.99157e+08	1.63496e+09	1.43361e+09	1183515490	6.5871e+08	4.29228e+08	7.53439e+08	7.44722e+08	1.83464e+09	1.76226e+09	5.01484e+08	4.99987e+08	2.19368e+08	1.36034e+08	1.47296e+09	1.30713e+09	1.07998e+09	1.03531e+09	277418345	3.009e+08	7.87832e+08
O95336	6-phosphogluconolactonase OS=Homo sapiens GN=PGLS PE=1 SV=2 - [6PGL_HUMAN]	55.81	1	10	10	563	6.31868e+07	6.63511e+07	1.2619e+08	1.03393e+08	1.19939e+08	1.48868e+08	1.13898e+08	7.51731e+07	7.30117e+07	4.07978e+07	2.03602e+08	1.97408e+08	6.67142e+07	6.16567e+07	5.65959e+07	4.48386e+07	3.30093e+07	0	2.50522e+08	1.93832e+08	6.21592e+07	2.63341e+07	1.02752e+08	1.46151e+08	1.17001e+08	1.51701e+08	3.25141e+07	2.21124e+07	5.89239e+07	7.90201e+07	195122722	173960508	47527855	2.65491e+07	2.21307e+07	1.064e+07	7.30416e+07	8.88375e+07	6.89836e+07	8.74838e+07	2.41578e+07	1.16909e+07	9.72013e+07
P52597	Heterogeneous nuclear ribonucleoprotein F OS=Homo sapiens GN=HNRNPF PE=1 SV=3 - [HNRPF_HUMAN]	50.12	1	11	13	838	2.25292e+07	0	1.97184e+08	8.63186e+07	168591534	1.51978e+08	8.31342e+07	1.28667e+08	2.9937e+07	2.92062e+07	1.88538e+08	9.38364e+07	3.05031e+07	1.24717e+08	7.7993e+07	0	9.14133e+07	9.16867e+07	2.97672e+08	2.10574e+08	6.02365e+07	8.23182e+07	1.88328e+08	178905119	1.75701e+08	1.54526e+08	0	9.71618e+07	3.95552e+07	7.91501e+07	1.95196e+08	3.28947e+08	0	7.00857e+07	0	0	2.93506e+08	2.70214e+08	1.30297e+08	4.51003e+07	2.08624e+07	2.06382e+07	1.01031e+08
P20700	Lamin-B1 OS=Homo sapiens GN=LMNB1 PE=1 SV=2 - [LMNB1_HUMAN]	57	1	29	33	977	2.44583e+08	776490930	5.78335e+08	535591089	7.23694e+08	7.21152e+08	2.79665e+08	3.19296e+08	5.72639e+08	2.30281e+08	6.73535e+08	7.67742e+08	5.46231e+08	5.24763e+08	3.32346e+08	8.19149e+07	5.04237e+08	454318645	7.07359e+08	1.02552e+09	6.01276e+08	5.56274e+08	827905459	7.88245e+08	847904567	7.95815e+08	4.9767e+08	5.29446e+08	5.65038e+08	5.95213e+08	856709074	8.95675e+08	3.17969e+08	2.95767e+08	1.45447e+08	1.10301e+08	3.95943e+08	4.52353e+08	7.05385e+08	693898755	8.87776e+07	8.79088e+07	4.7088e+08
P07384	Calpain-1 catalytic subunit OS=Homo sapiens GN=CAPN1 PE=1 SV=1 - [CAN1_HUMAN]	33.61	1	23	23	731	1.37607e+08	1.39592e+08	238656316	2.27414e+08	3.59188e+08	3.822e+08	3.74374e+07	9.40257e+07	102319159	8.252e+07	2.85701e+08	4.33054e+08	9.70503e+07	1.03292e+08	6.50889e+07	59269366	6.14044e+07	5.11745e+07	4.72478e+08	4.31303e+08	5.85721e+07	35990088	1.56511e+08	1.91098e+08	3.20008e+08	3.02467e+08	1.52595e+08	7.82774e+07	1.25523e+08	1.01849e+08	4.33665e+08	3.91967e+08	5.59387e+07	7.3074e+07	3.86889e+07	3.88709e+07	2.60329e+08	1.04982e+08	2.04772e+08	3.09132e+08	6.42301e+07	6.12335e+07	9.66727e+07
P27695	DNA-(apurinic or apyrimidinic site) lyase OS=Homo sapiens GN=APEX1 PE=1 SV=2 - [APEX1_HUMAN]	55.03	1	15	15	561	3.71679e+07	4.58575e+07	9.80982e+07	1.26376e+08	1.7722e+08	1.23607e+08	7.33603e+07	7.51423e+07	6.16215e+07	3.98589e+07	2.40607e+08	141212564	6.71984e+07	2.86692e+07	6.53112e+07	5.52174e+07	5.97051e+07	5.63279e+07	1.67496e+08	1.29968e+08	7.16909e+07	5.91534e+07	1.62693e+08	1.64916e+08	1.90149e+08	1.69736e+08	1.59724e+07	1.50871e+07	7.74863e+07	5.9142e+07	2.11984e+08	1.72471e+08	40225472	3.41071e+07	0	9.91228e+06	2.0296e+08	1.48853e+08	4.73088e+07	7.66232e+07	1.75616e+07	3.95867e+06	1.19566e+08
P02792	Ferritin light chain OS=Homo sapiens GN=FTL PE=1 SV=2 - [FRIL_HUMAN]	56	1	10	10	1312	1.5778e+08	1.39651e+08	7.4524e+08	5.57482e+08	2.18793e+09	2.08073e+09	3.31712e+08	3.37143e+08	3.02208e+08	302463490	1.10273e+09	1.61649e+09	5.5581e+07	7.19304e+07	1.99434e+08	1.61248e+08	4.28239e+07	49061783	5.38158e+08	695119288	1.01212e+08	9.48538e+07	1.37499e+08	1.71239e+08	5.97069e+08	7.11258e+08	2.61249e+08	2.37968e+08	1.68828e+08	2.75109e+08	5.90448e+08	5.52737e+08	7.76075e+07	8.08923e+07	8.91376e+07	4.75868e+07	3.8701e+08	4.12113e+08	3.64226e+08	4.03719e+08	0	3.09431e+07	1.12248e+08
P00918	Carbonic anhydrase 2 OS=Homo sapiens GN=CA2 PE=1 SV=2 - [CAH2_HUMAN]	58.08	1	14	14	404	4.33645e+07	0	6.10759e+07	5.81482e+07	2.14603e+08	212925654	61897277	6.99066e+07	4.53915e+07	3.23803e+07	0	0	1.49681e+08	1.67485e+08	9.65071e+07	8.89305e+07	1.07199e+08	1.04677e+08	7.70282e+07	7.04344e+07	9.33298e+07	7.22817e+07	4.06392e+07	0	2.05255e+08	2.01126e+08	14148130	0	0	6.85918e+07	1.08279e+08	1.43181e+08	4.15936e+07	2.71835e+07	0	3.74138e+06	0	0	0	0	2.47609e+08	2.21258e+08	1.51863e+09
P30050	60S ribosomal protein L12 OS=Homo sapiens GN=RPL12 PE=1 SV=1 - [RL12_HUMAN]	54.55	1	6	6	767	1.58351e+08	1.76572e+08	3.59841e+08	3.58971e+08	3.79963e+08	4.01451e+08	4.38098e+08	3.32013e+08	2.51084e+08	2.12009e+08	6.06942e+08	3.7038e+08	2.46273e+08	2.23585e+08	3.18798e+08	267703416	1.52554e+08	4.94067e+07	7.00109e+08	5.50618e+08	1.94986e+08	1.83514e+08	265807919	3.61076e+08	4.51287e+08	4.1279e+08	1.99594e+08	1.34931e+08	1.89605e+08	2.18239e+08	5.77759e+08	5.86631e+08	2.43633e+08	9.88078e+07	8.32004e+07	4.85466e+07	3.40616e+08	441772688	2.64616e+08	3.037e+08	7.9661e+07	1.10241e+08	2.27086e+08
Q9H299	SH3 domain-binding glutamic acid-rich-like protein 3 OS=Homo sapiens GN=SH3BGRL3 PE=1 SV=1 - [SH3L3_HUMAN]	31.18	1	3	3	238	1.97669e+07	1.51481e+08	2.36735e+08	0	2.64138e+08	5.87283e+08	3.60203e+07	8.4789e+07	1.93005e+08	1.81834e+08	2.25313e+08	2.15305e+08	0	1.94013e+07	3.10848e+08	2.76986e+08	0	0	2.2548e+08	3.15404e+08	0	3.31951e+06	1.95955e+08	1.62239e+08	4.75671e+08	3.10967e+08	1.17783e+07	2.97451e+08	0	1.36283e+08	5.40642e+08	444153715	1.35648e+08	2.03854e+08	1.92672e+07	1.92033e+08	1.6957e+08	1.81151e+08	1.57492e+08	8.36226e+07	0	0	7.28962e+07
P09496	Clathrin light chain A OS=Homo sapiens GN=CLTA PE=1 SV=1 - [CLCA_HUMAN]	14.92	1	6	6	198	1.68622e+08	1.75889e+08	280562791	2.3723e+08	0	0	1.29081e+08	194031220	216691077	2.26198e+08	1.76306e+08	1.98607e+08	1.92373e+08	1.66894e+08	2.28388e+08	2.05266e+08	2.08297e+08	1.49941e+08	3.84998e+08	4.00573e+08	0	103453000	1.48409e+08	1.61268e+08	3.48904e+08	3.98458e+08	1.12023e+08	1.39043e+08	1.62781e+08	1.62563e+08	3.57986e+08	3.15013e+08	219751979	1.41894e+08	2.28223e+08	1.86878e+08	4.34853e+08	4.31039e+08	2.11113e+08	0	3.92463e+07	6.4578e+07	2.86825e+08
P09525	Annexin A4 OS=Homo sapiens GN=ANXA4 PE=1 SV=4 - [ANXA4_HUMAN]	83.07	1	34	35	3585	1.07468e+09	1.13429e+09	6.42744e+08	5.36722e+08	8.57797e+08	762072214	6.11787e+08	5.8262e+08	6.55678e+08	6.47452e+08	7.08899e+08	679474538	1.51135e+09	1.40502e+09	9.04979e+08	8.10817e+08	1.06128e+09	8.42499e+08	9.48003e+08	8.68789e+08	3.53309e+08	3.449e+08	1.39009e+09	1.78245e+09	1.02718e+09	1.01947e+09	3.9935e+08	3.3086e+08	3.80088e+08	4.07851e+08	1.98945e+09	1.54526e+09	1.85679e+08	1.93912e+08	3.42615e+08	2.64739e+08	1.26788e+09	1167737847	3.31767e+08	3.60575e+08	9.78608e+08	1.03044e+09	5.65581e+09
P68032	Actin, alpha cardiac muscle 1 OS=Homo sapiens GN=ACTC1 PE=1 SV=1 - [ACTC_HUMAN]	83.55	2	8	33	7788	11016050841	1.38599e+10	1.55782e+10	9.70505e+09	1.87831e+10	1.63023e+10	7.24741e+09	8.23193e+09	8.75868e+09	7.6923e+09	3.66151e+10	3.25221e+10	8.37298e+09	8.29382e+09	5.82396e+09	6.14081e+09	4.1139e+09	3.83661e+09	3.84346e+10	23694235118	5.61027e+09	5.50618e+09	1.39111e+10	1.5573e+10	1.58657e+10	2.15849e+10	9014180450	5.47183e+09	1.1412e+10	1.13362e+10	2.17481e+10	22078917883	6.74288e+09	6.51724e+09	5.22386e+09	4.02346e+09	9.49423e+09	1.03672e+10	1.31442e+10	2.43076e+10	5.34357e+09	4.73951e+09	9.12031e+09
Q14847	LIM and SH3 domain protein 1 OS=Homo sapiens GN=LASP1 PE=1 SV=2 - [LASP1_HUMAN]	62.45	1	16	16	556	3.32686e+08	3.83075e+08	3.59088e+08	3.67861e+08	204318772	3.16427e+08	2.15537e+08	2.27907e+08	3.21383e+08	3.42193e+08	4.22165e+08	4.64963e+08	3.67963e+08	2.92266e+08	2.25283e+08	2.01613e+08	1.49663e+08	1.7347e+08	7.09311e+08	6.67043e+08	2.54779e+08	175657955	4.50156e+08	5.4935e+08	518266487	5.16078e+08	1.68976e+08	2.32827e+08	3.44713e+08	370077330	480828628	4.77772e+08	1.85329e+08	1.76525e+08	1.6591e+08	1.42127e+08	3.20502e+08	3.16642e+08	4.60699e+08	4.95609e+08	105653935	8.42255e+07	4.16292e+08
E9PAV3	Nascent polypeptide-associated complex subunit alpha, muscle-specific form OS=Homo sapiens GN=NACA PE=1 SV=1 - [NACAM_HUMAN]	5.58	2	7	7	486	1.11866e+07	8.37968e+07	1.18061e+08	73963534	1.81714e+08	1.58146e+08	1.69601e+08	1.0629e+08	1.29536e+08	8.60878e+07	1.35035e+08	1.6585e+08	8.52282e+07	9.9087e+07	8.46475e+07	8.15627e+07	7.60274e+07	7.73576e+07	4.06152e+08	2.5873e+08	7.60727e+07	6.21746e+07	1.17979e+08	1.43764e+08	1.58899e+08	1.32436e+08	8.71546e+07	4.00536e+07	7.50123e+07	9.75583e+07	2.67874e+08	2.22521e+08	9.72701e+07	6.43543e+07	6.58664e+07	3.99249e+07	3.96945e+08	3.45451e+08	9.53311e+07	9.62692e+07	3.44278e+07	0	1.31603e+08
P05141	ADP/ATP translocase 2 OS=Homo sapiens GN=SLC25A5 PE=1 SV=7 - [ADT2_HUMAN]	36.24	2	5	12	380	1.83358e+08	2.18136e+08	7.51222e+07	8.35917e+07	2.32978e+08	2.56738e+08	1.06337e+08	1.25124e+08	6.02207e+07	0	0	3.57933e+08	2.04229e+08	0	9.8961e+07	7.93879e+07	0	0	3.76786e+08	2.56785e+08	9.19857e+07	8.1394e+07	438989554	5.20331e+08	2.68146e+08	2.57952e+08	7.85832e+07	8.64465e+07	1.4224e+08	2.15002e+08	9.56708e+07	2.46425e+08	1.6831e+08	8.66226e+07	0	1721281	1.27515e+08	1.33681e+08	2.08782e+08	1.5759e+08	0	1.29767e+07	4.13141e+07
Q05682	Caldesmon OS=Homo sapiens GN=CALD1 PE=1 SV=3 - [CALD1_HUMAN]	31.65	1	30	30	1644	8.50284e+08	8.88342e+08	5.30451e+08	4.78887e+08	2.52443e+08	2.93801e+08	307704402	2.27189e+08	606530005	6.25595e+08	1.20894e+09	1.09562e+09	3.36048e+08	3.29451e+08	2.76136e+08	2.42131e+08	4.54138e+08	3.94525e+08	6.49252e+08	557660708	4.08904e+08	3.96148e+08	525502768	5.84224e+08	9.43671e+08	9.29274e+08	2.78819e+08	3.5421e+08	4.9079e+08	7.02047e+08	6.29153e+08	6.17931e+08	4.92762e+08	362652264	2.77124e+08	1.95658e+08	4.68741e+08	4.50853e+08	6.01034e+08	7.00503e+08	1.68673e+08	1.6153e+08	3.47667e+08
Q9BXN1	Asporin OS=Homo sapiens GN=ASPN PE=1 SV=2 - [ASPN_HUMAN]	41.84	1	15	15	517	5.95545e+07	3.15653e+07	3.05147e+07	0	7.89946e+07	7.01115e+07	5.44097e+07	2.29131e+07	1.5871e+07	2.09719e+07	1.32551e+08	5.89252e+07	8.18107e+06	5.27304e+07	3.04377e+07	9.46107e+06	4.47772e+07	2.13646e+07	2.21409e+08	9.29987e+07	1.00036e+07	2.48589e+06	1.13341e+08	1.94925e+08	5.58845e+07	1.29592e+08	5.84698e+06	0	0	2.58755e+07	3.04897e+07	0	7.90845e+06	1.73971e+07	0	0	7.07139e+07	79271630	5.33917e+07	8.94228e+07	1.02743e+09	9.45299e+08	788658660
P05387	60S acidic ribosomal protein P2 OS=Homo sapiens GN=RPLP2 PE=1 SV=1 - [RLA2_HUMAN]	79.13	1	8	8	597	1.89619e+08	2.37248e+08	4.67987e+08	4.34589e+08	5.24723e+08	5.39422e+08	477979344	3.89855e+08	603078175	2.28597e+08	5.96043e+08	5.56694e+08	3.57884e+08	3.27953e+08	6.62934e+08	5.7212e+08	1.00084e+08	4.84056e+07	7.75423e+08	8.73864e+08	2.65834e+08	2.72823e+08	3.96241e+08	5.30921e+08	5.17367e+08	8.28606e+08	2.81683e+08	1.52647e+08	2.37508e+08	2.34869e+08	7.91149e+08	8.77861e+08	3.21231e+08	2.22948e+08	2.48718e+08	1.65423e+08	9.59339e+08	8.4167e+08	2.64913e+08	396724051	1.15651e+08	0	397445432
P14625	Endoplasmin OS=Homo sapiens GN=HSP90B1 PE=1 SV=1 - [ENPL_HUMAN]	63.89	1	49	51	2591	5.03277e+08	5.19381e+08	8.131e+08	8.05535e+08	1.02328e+09	978728555	6.57309e+08	4.88329e+08	553579221	4.55497e+08	1520894420	1.3994e+09	5.36361e+08	4.85237e+08	4.54622e+08	4.3078e+08	3.53855e+08	2.72141e+08	1.12529e+09	1.01194e+09	3.71611e+08	3.35453e+08	680389422	928913204	9.42303e+08	8.87798e+08	3.45801e+08	2.56084e+08	3.76319e+08	4.07583e+08	1164393243	1.10098e+09	3.11959e+08	2.64448e+08	1.74451e+08	1.18471e+08	1.08966e+09	9.48254e+08	6.93385e+08	7.28593e+08	1.60678e+08	1.78941e+08	3.81236e+08
P23526	Adenosylhomocysteinase OS=Homo sapiens GN=AHCY PE=1 SV=4 - [SAHH_HUMAN]	35.42	1	13	14	523	1.43161e+08	1.4402e+08	1.42305e+08	5.37648e+07	1.24314e+08	1.05501e+08	1.1301e+08	1.04895e+08	6.42942e+07	5.15713e+07	1.93562e+08	1.93924e+08	9.89808e+07	7.48834e+07	8.55816e+07	6.91768e+07	3.50341e+07	3.34414e+07	2.79209e+08	2.44703e+08	6.15296e+07	7.51476e+07	1.21746e+08	1.788e+08	1.88623e+08	1.80548e+08	5.29662e+07	3.53497e+07	1.43373e+08	1.52306e+08	2.56944e+08	1.22735e+08	2.13685e+07	4.28808e+07	2.38173e+07	1.1395e+07	2.41243e+08	1.86328e+08	1.26505e+08	8.9023e+07	4.38986e+07	4.3917e+07	1.10309e+08
P40926	Malate dehydrogenase, mitochondrial OS=Homo sapiens GN=MDH2 PE=1 SV=3 - [MDHM_HUMAN]	65.98	1	21	21	1447	426917249	3.97277e+08	2.60912e+08	2.8607e+08	3.24826e+08	2.67093e+08	2.69629e+08	2.91625e+08	1.58166e+08	1.1652e+08	4.22182e+08	426453020	1.20445e+08	1.89581e+08	6.6683e+07	1.02141e+08	4.81953e+07	9.10796e+07	8.42558e+08	7.46586e+08	2.20406e+08	2.16633e+08	6.03095e+08	7.10957e+08	2.94886e+08	3.58278e+08	1.85893e+08	1.42997e+08	2.24256e+08	2.0309e+08	4.52417e+08	441223552	116168424	5.87362e+07	2.116e+07	4.13751e+07	5.2257e+08	5.04148e+08	3.48459e+08	3.07292e+08	5.6809e+07	8.22803e+07	1.28055e+08
Q99832	T-complex protein 1 subunit eta OS=Homo sapiens GN=CCT7 PE=1 SV=2 - [TCPH_HUMAN]	43.28	1	17	17	268	3.81939e+07	2.89713e+07	7.09918e+07	5.77682e+07	8.2779e+07	6.62317e+07	4.31196e+07	4.5426e+07	2.68494e+07	3.54776e+07	1.56925e+08	1.17572e+08	2.66393e+07	2.1721e+07	2.63186e+07	1.90026e+07	0	0	1.44158e+08	9.66766e+07	2.55552e+07	3.41157e+07	9.57298e+07	3.63198e+08	6.93508e+07	7.24994e+07	0	1.63049e+07	3.08298e+07	3.78926e+07	9.31063e+07	82053641	2.04414e+07	0	1.4952e+07	0	1.05281e+08	1.01806e+08	6.68864e+07	8.60729e+07	1.97673e+07	1.14008e+07	5.66548e+07
Q92841	Probable ATP-dependent RNA helicase DDX17 OS=Homo sapiens GN=DDX17 PE=1 SV=2 - [DDX17_HUMAN]	45.4	1	20	29	1280	1.57805e+08	177228004	2.52327e+08	2.41021e+08	2.50514e+08	2.37938e+08	2.15686e+08	1.57479e+08	1.65599e+08	1.24622e+08	2.36831e+08	3.29556e+08	1.64337e+08	1.70325e+08	1.19376e+08	1.04728e+08	1.51348e+08	9.98447e+07	4.80664e+08	3.87014e+08	1.17097e+08	8.69746e+07	1.9796e+08	3.30772e+08	3.06957e+08	3.25297e+08	1.10721e+08	9.6002e+07	1.58983e+08	1.6181e+08	456975532	4.42813e+08	8.45941e+07	5.64721e+07	5.50625e+07	2.46184e+07	3.46034e+08	321046387	1.95067e+08	2.09222e+08	8.02815e+07	8.03574e+07	2.27517e+08
Q01105	Protein SET OS=Homo sapiens GN=SET PE=1 SV=3 - [SET_HUMAN]	48.28	1	13	13	630	2.69949e+08	2.60038e+08	602671923	4.41692e+08	5.34478e+08	447587323	5.39035e+08	4.40718e+08	3.21364e+08	2.89009e+08	3.79891e+08	4.41135e+08	3.23462e+08	2.90588e+08	3.70094e+08	3.41236e+08	2.11085e+08	1.71573e+08	906170728	8.534e+08	3.98506e+08	3.85471e+08	5.58555e+08	6.66593e+08	6.61601e+08	6.27893e+08	1.32771e+08	137443780	2.70939e+08	2.67765e+08	7.75804e+08	6.3828e+08	2.47302e+08	1.89907e+08	1.36571e+08	8.08765e+07	1.08892e+09	9.85393e+08	3.24603e+08	3.77079e+08	1.00483e+08	7.94037e+07	4.35718e+08
Q15084	Protein disulfide-isomerase A6 OS=Homo sapiens GN=PDIA6 PE=1 SV=1 - [PDIA6_HUMAN]	52.5	1	20	20	1523	8.98186e+07	1.98619e+08	3.39264e+08	2.70123e+08	5.77667e+08	5.16582e+08	2.03177e+08	1.49457e+08	2.3206e+08	1.50514e+08	7.71629e+08	6.97445e+08	2.70581e+08	2.62543e+08	1.99964e+08	1.43535e+08	9.94962e+07	7.54794e+07	7.58052e+08	499681679	1.7837e+08	1.25726e+08	3.78907e+08	4.21584e+08	3.65303e+08	4.18314e+08	1.6997e+08	1.32733e+08	2.67924e+08	3.00893e+08	6.28674e+08	5.74255e+08	1.16247e+08	3.75189e+07	5.77005e+07	3.66906e+07	4.40523e+08	3.75028e+08	2.60814e+08	3.65508e+08	8.05854e+07	5.666e+07	1.58584e+08
P25786	Proteasome subunit alpha type-1 OS=Homo sapiens GN=PSMA1 PE=1 SV=1 - [PSA1_HUMAN]	54.75	1	14	14	289	1.28879e+08	1.32534e+08	255025633	1.85773e+08	2.86733e+08	3.43408e+08	1.66457e+08	1.60595e+08	1.57031e+08	1.52228e+08	3.9153e+08	3.6736e+08	8.37393e+07	1.44708e+08	1.16303e+08	9.57868e+07	7.75855e+07	5.97324e+07	4.35198e+08	3.07555e+08	1.00524e+08	1.03599e+08	2.0047e+08	1.84403e+08	2.00556e+08	3.0075e+08	7.28653e+07	1.51845e+08	1.48833e+08	1.20408e+08	3.73914e+08	4.26703e+08	1.38519e+08	1.07751e+08	3.71102e+07	4.61066e+07	4.06055e+08	2.79343e+08	2.72616e+08	2.38921e+08	7.12777e+07	7.35096e+07	1.33572e+08
O60506	Heterogeneous nuclear ribonucleoprotein Q OS=Homo sapiens GN=SYNCRIP PE=1 SV=2 - [HNRPQ_HUMAN]	41.73	1	17	22	902	1.95929e+08	2.25679e+08	3.04123e+08	3.53985e+08	3.35133e+08	3.76859e+08	2.61574e+08	2.34384e+08	2.23969e+08	1.87841e+08	4.53916e+08	4.64833e+08	2.13593e+08	0	2.07753e+08	1.81554e+08	0	1.08784e+08	668032740	453487166	1.92503e+08	1.50925e+08	2.96575e+08	3.73026e+08	4.36743e+08	5.19681e+08	1.95714e+08	1.51575e+08	1.95285e+08	1.97731e+08	647916151	6.42088e+08	1.30244e+08	1.03495e+08	5.09156e+07	7.50724e+07	5.45919e+08	5.15417e+08	3.16671e+08	3.39723e+08	8.84901e+07	0	2.71666e+08
Q13404	Ubiquitin-conjugating enzyme E2 variant 1 OS=Homo sapiens GN=UBE2V1 PE=1 SV=2 - [UB2V1_HUMAN]	24.49	1	2	4	121	0	0	0	1.31672e+08	0	1.59152e+08	1.91985e+08	1.43386e+08	94326560	1.11141e+08	2.71188e+08	283287267	9.73797e+07	8.94742e+07	1.51563e+08	0	3.837e+07	0	2.8642e+08	0	1.13842e+08	8.09975e+07	0	1.6445e+08	0	0	0	0	91206737	1.25371e+08	3.4188e+08	0	8.97099e+07	5.91819e+07	5.90406e+07	5.17688e+07	3.43767e+08	0	0	0	46416594	3.6491e+07	1.18078e+08
P61204	ADP-ribosylation factor 3 OS=Homo sapiens GN=ARF3 PE=1 SV=2 - [ARF3_HUMAN]	58.01	2	4	9	370	8.05567e+07	0	1.83307e+08	1.74534e+08	3.15143e+08	3.31301e+08	7.73836e+07	5.5268e+07	1.18657e+08	1.31383e+08	2.3199e+08	3.12853e+08	9.18516e+07	1.05907e+08	6.88476e+07	4.70552e+07	3.16595e+07	0	4.47201e+08	3.20388e+08	8.06953e+07	4.74819e+07	3.70722e+08	516144571	1.82106e+08	1.98331e+08	0	8.92929e+07	8.49539e+07	1.02563e+08	3.45092e+08	3.05771e+08	1.25647e+08	248275576	2.64767e+07	1.70657e+07	1.34317e+08	1.37212e+08	2.50742e+08	167902539	4.20549e+07	3.46122e+07	9.75768e+07
P18206	Vinculin OS=Homo sapiens GN=VCL PE=1 SV=4 - [VINC_HUMAN]	60.58	1	60	60	2172	2.54033e+08	3.43409e+08	2.54271e+08	216652181	2.72484e+08	2.80268e+08	3.41714e+08	194992795	297239636	2.47134e+08	6.44477e+08	5.92338e+08	1.55653e+08	1.39336e+08	1.14694e+08	9.79782e+07	1.35937e+08	8.96975e+07	5.42369e+08	3.84024e+08	128953420	1.38168e+08	2.57105e+08	5.57468e+08	5.89927e+08	5.72418e+08	2.02664e+08	1.41097e+08	2.17779e+08	1.95436e+08	3.58265e+08	3.32066e+08	1.30003e+08	1.30884e+08	6.63621e+07	3.4665e+07	1.9719e+08	1.69259e+08	3.72432e+08	4.44114e+08	1.21577e+08	1.27594e+08	1.87035e+08
O00299	Chloride intracellular channel protein 1 OS=Homo sapiens GN=CLIC1 PE=1 SV=4 - [CLIC1_HUMAN]	80.5	1	19	19	1307	1.44961e+08	2.57212e+08	2.73922e+08	2.28768e+08	6.91757e+08	5.49661e+08	2.38257e+08	239983857	1.6747e+08	1.80046e+08	5.85424e+08	4.72199e+08	2.52241e+08	2.52115e+08	9.49479e+07	1.15712e+08	1.29572e+08	7.36448e+07	9.07048e+08	8.94039e+08	2.77879e+08	2.47904e+08	3.76703e+08	4.6146e+08	3.13274e+08	3.89727e+08	1.48141e+08	1.63764e+08	4.7093e+08	5.49157e+08	5.92386e+08	4.71612e+08	1.76972e+08	1.34998e+08	9.8083e+07	6.42768e+07	5.82409e+08	5.75907e+08	4.12902e+08	4.71305e+08	7.55187e+07	8.34067e+07	4.05188e+08
Q15717	ELAV-like protein 1 OS=Homo sapiens GN=ELAVL1 PE=1 SV=2 - [ELAV1_HUMAN]	37.12	1	11	11	385	7.65156e+07	9.42701e+07	1.71867e+08	1.52182e+08	5.71283e+07	1.10638e+08	1.42097e+08	1.11122e+08	9.13047e+07	5.28216e+07	2.00866e+08	1.22425e+08	6.83845e+07	2.24019e+07	1.04845e+08	8.63945e+07	8.51825e+07	3.64534e+07	350629493	1.72564e+08	2.27058e+07	6.07598e+07	7.39229e+07	1.30094e+08	3.35973e+07	1.82328e+08	8.29868e+07	2.29555e+07	1.00794e+08	1.03791e+08	2.82584e+08	2.79054e+08	2.01717e+07	5.52645e+07	1.66047e+07	4.70899e+07	1.12718e+08	1.61224e+07	1.0656e+08	1.16346e+08	4.2854e+07	4.17775e+07	1.00806e+08
P04406	Glyceraldehyde-3-phosphate dehydrogenase OS=Homo sapiens GN=GAPDH PE=1 SV=3 - [G3P_HUMAN]	89.25	1	28	28	4340	2.85432e+09	3.60784e+09	5.33526e+09	4.62051e+09	6917804755	6.45585e+09	5.72718e+09	4.1176e+09	3.91727e+09	3.02085e+09	7.96552e+09	6.70823e+09	2.21168e+09	2.24328e+09	2.26642e+09	2217279581	1.94386e+09	1.5182e+09	1.10712e+10	8.41474e+09	2.85414e+09	2.40576e+09	2.59617e+09	3.82097e+09	6.41704e+09	7.12618e+09	4.54448e+09	3.13871e+09	4.98407e+09	4.66075e+09	9.31138e+09	8.24148e+09	3.35448e+09	2.37718e+09	1.17138e+09	9.55941e+08	8.42481e+09	7.10956e+09	4525046386	5.62039e+09	2.13795e+09	2.09621e+09	5.22125e+09
Q00839	Heterogeneous nuclear ribonucleoprotein U OS=Homo sapiens GN=HNRNPU PE=1 SV=6 - [HNRPU_HUMAN]	36.24	1	26	27	2225	4.06092e+08	3.68533e+08	6.09705e+08	5.7146e+08	5.47396e+08	6.00635e+08	5.92813e+08	4.38723e+08	3.28599e+08	2.77988e+08	5.88732e+08	6.37251e+08	4.2049e+08	4.08145e+08	3.02998e+08	3.15674e+08	5.00411e+08	2.43062e+08	1.35366e+09	1.015e+09	3.34372e+08	3.43342e+08	4.45574e+08	6.69509e+08	8.23193e+08	8.39242e+08	3.4216e+08	2.39819e+08	3.18792e+08	3.35599e+08	1.00122e+09	1.00257e+09	1.76424e+08	1.45353e+08	1.3159e+08	1.05608e+08	8.12199e+08	7.70179e+08	4.94357e+08	5.22879e+08	166660171	1.73621e+08	5.66335e+08
Q13442	28 kDa heat- and acid-stable phosphoprotein OS=Homo sapiens GN=PDAP1 PE=1 SV=1 - [HAP28_HUMAN]	27.07	1	6	6	311	3.11613e+07	5.84739e+07	9.16562e+07	7.00259e+07	5.18676e+07	4.54072e+07	6.90162e+07	6.65261e+07	5.697e+07	5.45029e+07	9.5767e+07	4.73281e+07	5.20763e+07	5.72156e+07	7.79242e+07	6.20259e+07	3.72653e+07	1.94265e+07	216401188	1.49065e+08	4.11583e+07	3.9268e+07	53795673	8.28984e+07	4.51844e+07	9.29448e+07	1.24139e+08	8.85149e+07	5.72238e+07	4.18304e+07	9.70647e+07	109055637	3.778e+07	3.33256e+07	3.21284e+07	1.70499e+07	139016472	1.36805e+08	4.52845e+07	0	0	7.78827e+06	7.88125e+07
P84103	Serine/arginine-rich splicing factor 3 OS=Homo sapiens GN=SRSF3 PE=1 SV=1 - [SRSF3_HUMAN]	39.63	1	7	8	773	1.79967e+08	1.89172e+08	3.60375e+08	3.09981e+08	3.31107e+08	2.80508e+08	2.84027e+08	2.3825e+08	2.65953e+08	1.95629e+08	4.63716e+08	3.7184e+08	3.31639e+08	3.78355e+08	4.22379e+08	4.02991e+08	3.90285e+08	2.50051e+08	1.03476e+09	1.00466e+09	2.3956e+08	1.62634e+08	3.91057e+08	3.92018e+08	3.73188e+08	5.89756e+08	2.19003e+08	1.37794e+08	2.12857e+08	3.41152e+08	7.13766e+08	7.157e+08	2.097e+08	2.86076e+08	3.4646e+08	2.15129e+08	7.89043e+08	7.08239e+08	1.17962e+08	3.51991e+08	1.49431e+08	1.71792e+08	5.64904e+08
Q96EP5	DAZ-associated protein 1 OS=Homo sapiens GN=DAZAP1 PE=1 SV=1 - [DAZP1_HUMAN]	15.97	1	5	5	205	2.46408e+07	3.50845e+07	4.29112e+07	102021934	5.84692e+07	49917356	8.91945e+07	3.09971e+07	5.086e+07	5.004e+07	8.5495e+07	0	2.5943e+07	4.26956e+07	4.04792e+07	3.51172e+07	2.95633e+07	8.3478e+06	1.5219e+08	9.26842e+07	4.16026e+07	3.32558e+07	6.41753e+07	6.42158e+07	7.08315e+07	4.35679e+07	2.77626e+07	3.57883e+06	4.27886e+07	4.49589e+07	1.04325e+08	1.16e+08	2.69036e+07	2.23296e+07	4.35979e+07	3.09186e+07	6.9897e+07	7.98713e+07	1.79227e+07	3.40982e+07	5.18922e+06	1.25565e+07	7.2674e+07
Q14019	Coactosin-like protein OS=Homo sapiens GN=COTL1 PE=1 SV=3 - [COTL1_HUMAN]	58.45	1	10	10	290	0	3.30699e+07	3.23904e+08	288731355	3.40919e+08	3.98946e+08	1.16671e+08	2.32706e+08	1.8593e+08	1.81831e+08	3.17946e+08	1.38987e+08	7.83266e+07	159290531	1.67353e+08	1.46813e+08	1.2107e+08	0	3.49957e+08	1.53983e+08	1.64041e+08	6.57512e+07	1.90635e+08	2.00107e+08	3.17589e+08	2.53861e+08	1.66119e+08	1.4445e+08	1.21313e+08	9.6577e+07	3.80447e+08	4.97983e+08	1.86679e+08	8.75716e+07	2.82579e+07	0	8.97469e+07	155752117	1.64166e+08	3.31935e+08	0	0	0
P40429	60S ribosomal protein L13a OS=Homo sapiens GN=RPL13A PE=1 SV=2 - [RL13A_HUMAN]	33.5	2	9	9	242	8.01285e+07	8.35931e+07	1.81076e+08	289741834	1.34835e+08	342588445	1.66553e+08	1.3706e+08	1.1031e+08	1.54151e+08	1.38092e+08	2.37816e+08	9.33989e+07	1.07747e+08	7.76625e+07	9.20257e+07	1.12501e+08	0	3.05389e+08	2.74189e+08	9.35339e+07	0	2.23235e+08	2.93584e+08	1.89471e+08	1.7677e+08	7.66457e+07	6.00496e+07	8.86309e+07	1.02806e+08	1.68625e+08	1.65262e+08	6.9145e+07	0	0	0	2.61602e+08	1.97824e+08	1.35751e+08	1.40076e+08	0	84417568	1.15503e+08
P62899	60S ribosomal protein L31 OS=Homo sapiens GN=RPL31 PE=1 SV=1 - [RL31_HUMAN]	39.2	1	6	6	475	1.64829e+08	1.88365e+08	3.48827e+08	3.70768e+08	3.8375e+08	4.2227e+08	4.33752e+08	4.59547e+08	2.79732e+08	2.52911e+08	5.23791e+08	4.86036e+08	4.53441e+08	3.59052e+08	6.22537e+08	5.33345e+08	3.50296e+08	3.59697e+08	7.07783e+08	5.18956e+08	2.22929e+08	3.61935e+08	3.7012e+08	4.36466e+08	4.11937e+08	3.81006e+08	1.91376e+08	1.73076e+08	1.86593e+08	2.72098e+08	6.02206e+08	5.76399e+08	4.71286e+08	2.93548e+08	3.29252e+08	2.42668e+08	7.46116e+08	7.0067e+08	2.19223e+08	2.45941e+08	0	0	1.13831e+08
P13667	Protein disulfide-isomerase A4 OS=Homo sapiens GN=PDIA4 PE=1 SV=2 - [PDIA4_HUMAN]	45.12	1	32	32	1194	2.65569e+08	2.71636e+08	2.40578e+08	250754559	3.69387e+08	3.78071e+08	3.30082e+08	2.39547e+08	2.79288e+08	2.27153e+08	4.2426e+08	3.30965e+08	3.03997e+08	2.59054e+08	2.29985e+08	1.97682e+08	1.67631e+08	137637582	4.73338e+08	4.10161e+08	1.66429e+08	1.74043e+08	2.13463e+08	2.91461e+08	436178101	4.25901e+08	1.26823e+08	8.29864e+07	2.68726e+08	2.68186e+08	536893190	5.39518e+08	1.07313e+08	8.48899e+07	5.39503e+07	4.04658e+07	4.10937e+08	385181735	3.04036e+08	2.95444e+08	7.71738e+07	6.87022e+07	1.99926e+08
P50395	Rab GDP dissociation inhibitor beta OS=Homo sapiens GN=GDI2 PE=1 SV=2 - [GDIB_HUMAN]	70.11	1	21	31	1189	1.00182e+08	1.61732e+08	2.53902e+08	2.42021e+08	3.42959e+08	3.54336e+08	2.18643e+08	1.68107e+08	1.65457e+08	1.20967e+08	4.00416e+08	4.09198e+08	1.38408e+08	1.4197e+08	1.13609e+08	1.09504e+08	8.7952e+07	1.45627e+07	366150758	3.57278e+08	1.27598e+08	5.99147e+07	3.1669e+08	3.47364e+08	3.00796e+08	2.5618e+08	9.41994e+07	78904420	2.12157e+08	2.3222e+08	2.9047e+08	3.32033e+08	8.41091e+07	3.20648e+07	2.27631e+07	1.84674e+07	2.76304e+08	9.21737e+07	2.299e+08	2.90763e+08	4.68099e+07	4.49607e+07	1.09983e+08
P07996	Thrombospondin-1 OS=Homo sapiens GN=THBS1 PE=1 SV=2 - [TSP1_HUMAN]	30.85	1	27	29	992	3.44827e+07	4.85496e+07	73825981	6.18386e+07	1.10583e+08	1.12128e+08	4.6775e+08	2.74902e+08	9.27899e+07	1.08885e+08	7.51133e+07	5.17452e+07	8.54918e+06	1.96703e+07	2.24644e+08	2.50125e+08	0	1.29014e+07	2.57632e+08	2.60606e+08	7.3383e+07	6.33308e+07	2.03471e+08	2.19454e+08	2.81562e+08	3.28629e+08	2.92068e+08	1.64332e+08	4.18066e+08	3.84176e+08	2.88859e+08	2.91748e+08	3.1151e+08	2.68665e+08	6.59123e+07	3.05318e+07	7.70007e+08	6.80147e+08	2.30755e+08	2.43686e+08	1.84832e+07	3.5188e+07	0
O95571	Persulfide dioxygenase ETHE1, mitochondrial OS=Homo sapiens GN=ETHE1 PE=1 SV=2 - [ETHE1_HUMAN]	29.13	1	5	5	237	1.07547e+08	1.31237e+08	6.83539e+07	6.22593e+07	8.34098e+07	7.18507e+07	6.59627e+07	4.45324e+07	3.32016e+07	3.65577e+07	4.89878e+07	8.3534e+07	4.33654e+07	4.12025e+07	0	0	7.19613e+07	6.88908e+07	193100777	1.62229e+08	7.20477e+07	4.84952e+07	5.50211e+07	7.45336e+07	6.95173e+07	8.39833e+07	5.14567e+07	2.99885e+07	6.45389e+07	7.42964e+07	109601728	1.18078e+08	3.9371e+07	3.49848e+07	7.58022e+06	4.53804e+06	3.65278e+07	0	6.50611e+07	7.22141e+07	0	0	37318522
P42766	60S ribosomal protein L35 OS=Homo sapiens GN=RPL35 PE=1 SV=2 - [RL35_HUMAN]	30.08	1	5	5	153	1.14994e+08	1.62441e+08	3.15702e+08	373168461	0	3.45083e+08	2.82616e+08	2.83945e+08	1.94055e+08	1.73981e+08	5.07863e+08	3.65029e+08	2.89465e+08	2.96797e+08	2.99021e+08	2.41308e+08	0	0	4.1554e+08	3.92143e+08	1.70313e+08	2.71439e+08	0	4.21171e+08	0	3.21304e+08	0	1.19867e+08	1.40229e+08	1.60854e+08	4.52997e+08	0	1.9157e+08	1.90423e+08	1.72772e+08	1.34071e+08	6.58085e+08	4.2048e+08	3.24115e+08	2.49694e+08	0	3.78364e+07	223274017
P83731	60S ribosomal protein L24 OS=Homo sapiens GN=RPL24 PE=1 SV=1 - [RL24_HUMAN]	33.12	1	6	6	491	8.36405e+07	1.37086e+08	2.69689e+08	1.55513e+08	3.23252e+08	3.26689e+08	1.44465e+08	1.21663e+08	9.4595e+07	1.21935e+08	4.76479e+08	3.86348e+08	1.82498e+08	1.84789e+08	1.72977e+08	1.7097e+08	1.25865e+08	3.8088e+07	5.82713e+08	4.08846e+08	1.20818e+08	5.82187e+07	280156949	3.54387e+08	2.15827e+08	3.31042e+08	8.4696e+07	8.13589e+07	1.27569e+08	1.17718e+08	3.99793e+08	4.66275e+08	9.14884e+07	7.13697e+07	5.81015e+07	3.68465e+07	4.71285e+08	4.05336e+08	1.4369e+08	1.75725e+08	6.69725e+07	7.32083e+07	1.50823e+08
P07099	Epoxide hydrolase 1 OS=Homo sapiens GN=EPHX1 PE=1 SV=1 - [HYEP_HUMAN]	40.88	1	16	16	218	0	0	6.59258e+07	4.69099e+07	8.14042e+07	7.37505e+07	0	0	0	2.11964e+07	9.47228e+07	7.62773e+07	3.55283e+07	2.68999e+07	5.16433e+07	2.19659e+07	0	0	2.86431e+07	0	0	0	5.39171e+07	4.35487e+07	6.37158e+07	5.95409e+07	0	0	0	2.26406e+07	82905345	6.48378e+07	0	0	0	0	0	0	1.86538e+07	0	8.54582e+06	2.10341e+07	6.91464e+07
P14866	Heterogeneous nuclear ribonucleoprotein L OS=Homo sapiens GN=HNRNPL PE=1 SV=2 - [HNRPL_HUMAN]	49.92	1	19	19	613	1.90673e+08	1.04502e+08	3.43438e+08	3.25633e+08	2.62882e+08	2.57213e+08	2.49986e+08	1.95637e+08	2.11744e+08	1.66341e+08	2.6488e+08	2.73432e+08	231534203	2.50975e+08	1.48257e+08	1.64506e+08	1.98717e+08	1.79744e+08	5.34004e+08	559469845	2.33769e+08	1.0542e+08	2.96175e+08	2.99312e+08	4.32797e+08	4.14256e+08	1.02039e+08	1.77637e+08	2.12836e+08	2.28316e+08	6.3373e+08	5.38638e+08	1.19881e+08	1.17604e+08	1.33928e+08	7.83189e+07	3.95518e+08	3.83096e+08	264147829	2.52928e+08	1.81044e+07	0	3.16604e+08
Q15942	Zyxin OS=Homo sapiens GN=ZYX PE=1 SV=1 - [ZYX_HUMAN]	31.99	1	12	12	432	1.3659e+08	117551648	140800273	1.51194e+08	1.35346e+08	1.69345e+08	1.46535e+08	1.38655e+08	1.36161e+08	1.39038e+08	3.2669e+08	2.66553e+08	4.91476e+07	6.94688e+07	4.02332e+07	44778565	47493493	6.4049e+07	2.67854e+08	2.57805e+08	1.09482e+08	9.5431e+07	8.72149e+07	59058340	225845591	303569598	7.73247e+07	6.42539e+07	1.07101e+08	1.36691e+08	2.48101e+08	1.21278e+08	1.11246e+07	7.66894e+07	4.69006e+07	3.258e+07	1.07209e+08	9.31258e+07	2.39575e+08	2.51022e+08	0	0	5.87674e+07
P68366	Tubulin alpha-4A chain OS=Homo sapiens GN=TUBA4A PE=1 SV=1 - [TBA4A_HUMAN]	60.94	1	4	23	3769	6.49803e+08	9.79041e+08	1.46764e+09	1.20175e+09	2.04577e+09	1.81607e+09	1.08745e+09	9.13629e+08	9.17955e+08	8.71557e+08	4.32763e+09	3.54885e+09	7.80068e+08	7.53099e+08	5.98315e+08	4.5004e+08	0	2.87025e+08	3.30334e+09	2.17254e+09	5.94684e+08	3.49412e+08	1.66537e+09	1.99212e+09	1.81732e+09	2.0652e+09	8.88987e+08	5.27428e+08	1.12589e+09	1.28264e+09	2.26503e+09	2.08407e+09	3.25385e+08	3.85333e+08	3.48951e+08	1.51421e+08	3.04516e+09	2.37991e+09	1.39874e+09	2.07058e+09	4.32499e+08	3.86407e+08	1.0339e+09
P62829	60S ribosomal protein L23 OS=Homo sapiens GN=RPL23 PE=1 SV=1 - [RL23_HUMAN]	45.71	1	7	7	433	6.34858e+07	6.34495e+07	1.6488e+08	8.68802e+07	2.04432e+08	1.96678e+08	1.15095e+08	7.99969e+07	5.66216e+07	3.35691e+07	2.51393e+08	1.91454e+08	1.40853e+08	1.52343e+08	6.93388e+07	1.1392e+08	5.32772e+07	28548889	3.7609e+08	2.85339e+08	1.18337e+08	1.13512e+08	1.2325e+08	1.55651e+08	9.02624e+07	1.86336e+08	2.87002e+07	8.66706e+07	4.88943e+07	9.17336e+07	3.03144e+08	2.26736e+08	84953444	9.01488e+07	6.9252e+07	1.1337e+08	2.28141e+08	3.4082e+08	7.19586e+07	1.16565e+08	4.62632e+07	58706356	7.10549e+07
P31942	Heterogeneous nuclear ribonucleoprotein H3 OS=Homo sapiens GN=HNRNPH3 PE=1 SV=2 - [HNRH3_HUMAN]	29.48	1	6	8	725	2.52056e+07	5.84928e+07	249831492	2.18601e+08	1.62928e+08	1.88371e+08	1.32998e+08	1.60358e+08	1.25025e+08	1.22241e+08	239366734	2.26638e+08	1.62004e+08	1.42844e+08	1.52359e+08	1.44511e+08	1.35945e+08	8.416e+07	3.85056e+08	3.13936e+08	1.34021e+08	9.06783e+07	1.47088e+08	2.29058e+08	3.11554e+08	2.7727e+08	1.23194e+08	5.19948e+07	1.35583e+08	1.89138e+08	3.90523e+08	3.53946e+08	1.08548e+08	1.06066e+08	1.32877e+08	7.95258e+07	3.35982e+08	3.11892e+08	1.49868e+08	1.59214e+08	7.64569e+07	7.6446e+07	1.51514e+08
P40199	Carcinoembryonic antigen-related cell adhesion molecule 6 OS=Homo sapiens GN=CEACAM6 PE=1 SV=3 - [CEAM6_HUMAN]	24.42	1	5	6	857	4.02465e+08	4.78793e+08	1.36327e+08	1.54263e+08	8.28931e+08	8.8514e+08	6.21217e+08	4.68757e+08	9.17304e+07	7.26046e+07	8.81165e+08	7.90785e+08	4.00677e+07	9.07064e+07	7.26357e+07	1.03365e+08	4.57369e+07	0	1502477772	1.08168e+09	3.95958e+08	2.25234e+08	4.46701e+08	6.73981e+08	1.95177e+08	2.29603e+08	3.25556e+08	1.50181e+08	1.03574e+07	6.32495e+06	7.597e+08	8.7665e+08	7.37186e+07	7.53387e+07	3.15304e+08	2.01807e+08	1.65018e+08	2.35374e+08	1.54277e+08	1.96385e+08	0	0	0
P53621	Coatomer subunit alpha OS=Homo sapiens GN=COPA PE=1 SV=2 - [COPA_HUMAN]	31.94	1	33	33	567	6.65058e+07	68908822	4.11876e+07	6.28076e+07	8.78532e+07	7.33964e+07	7.37005e+07	3.13118e+07	3.41967e+07	3.45515e+07	1.922e+08	1.59477e+08	5.38126e+07	3.19633e+07	1.82044e+07	8.39046e+06	1.52616e+07	2.23694e+07	1.46721e+08	1.67436e+08	1.62586e+07	1.66003e+07	1.0223e+08	1.28272e+08	7.91172e+07	2.03127e+08	3.15092e+07	0	5.14262e+07	5.3129e+07	59633008	1.08022e+08	1.88918e+07	1.7004e+07	4.77034e+06	2.87375e+06	2.09138e+08	4.16983e+07	8.88157e+07	1.22586e+08	7.35367e+06	0	1.36481e+07
P40121	Macrophage-capping protein OS=Homo sapiens GN=CAPG PE=1 SV=2 - [CAPG_HUMAN]	51.15	1	12	12	856	2.69987e+08	2.33479e+08	2.80533e+08	2.33057e+08	7.87003e+08	8.30826e+08	2.57823e+08	4.01568e+08	3.33458e+08	3.16106e+08	4.70034e+08	5.07714e+08	3.3725e+08	2.97787e+08	1.56151e+08	1.35656e+08	5.31084e+07	4.49325e+07	9.44729e+08	7.67513e+08	3.32672e+08	2.50706e+08	4.0784e+08	4.10543e+08	4.15507e+08	5.45228e+08	2.04823e+08	1.83636e+08	1.86722e+08	1.971e+08	8.61135e+08	8.11025e+08	2.05793e+08	9.18538e+07	4.14646e+07	4.44543e+07	1.83365e+08	8.98142e+07	2.96758e+08	309498124	0	8.58954e+06	1.78413e+08
Q9BRA2	Thioredoxin domain-containing protein 17 OS=Homo sapiens GN=TXNDC17 PE=1 SV=1 - [TXD17_HUMAN]	26.83	1	3	3	208	7.59325e+07	7.87101e+07	1.17109e+08	1.05036e+08	1.43114e+08	1.29154e+08	1.02612e+08	1.11563e+08	1.08809e+08	1.01835e+08	1.62885e+08	139072932	8.04998e+07	7.00328e+07	9.47618e+07	8.76489e+07	3.86523e+07	0	2.31883e+08	1.79822e+08	1.00365e+08	3.08932e+07	7.7512e+07	1.29677e+08	1.73711e+08	1.92468e+08	0	3.21285e+07	1.13615e+08	9.99548e+07	201837222	219590647	7.68922e+07	3.09851e+07	3.38017e+07	1.06359e+07	2.04889e+08	1.76633e+08	9.84165e+07	5.92515e+07	4.9593e+07	4.99525e+07	0
P68371	Tubulin beta-4B chain OS=Homo sapiens GN=TUBB4B PE=1 SV=1 - [TBB4B_HUMAN]	74.16	1	3	28	5934	3.82409e+08	4.18576e+08	5.75681e+08	5.97146e+08	7.91861e+08	8.26369e+08	5.28722e+08	4.22354e+08	4.94019e+08	4.26234e+08	1.39205e+09	1.11143e+09	3.84141e+08	3.96386e+08	4.12145e+08	3.79457e+08	3.83315e+08	2.95835e+08	1.74811e+09	9.45449e+08	3.44633e+08	4.31942e+08	1.41483e+09	1996451213	6.92153e+08	1.01398e+09	3.25509e+08	2.18847e+08	4.17828e+08	4.73846e+08	1.02924e+09	837792720	2.61125e+08	2.21764e+08	2.28576e+08	1.12177e+08	1049386957	973373214	6.75634e+08	8.99193e+08	2.71798e+08	3.34525e+08	6.52755e+08
P13796	Plastin-2 OS=Homo sapiens GN=LCP1 PE=1 SV=6 - [PLSL_HUMAN]	67.78	1	29	35	1922	1.12448e+08	1.06044e+08	6.53512e+08	5.80643e+08	8.44802e+08	8.53143e+08	2.86328e+08	2.49454e+08	2.23035e+08	2.01229e+08	6.80299e+08	683525887	1.5019e+08	1.61355e+08	1.53656e+08	140006229	1.44632e+08	1.02806e+08	7.3524e+08	6.37314e+08	1.02348e+08	1.00083e+08	238472516	3.27235e+08	3.35461e+08	3.72763e+08	7.25617e+07	5.58793e+07	7.65318e+07	1.27031e+08	7.60274e+08	7.526e+08	1.0434e+08	6.93198e+07	8.83561e+07	7.71715e+07	2.10787e+08	2.25683e+08	4.43118e+08	4.93592e+08	5.74946e+07	6.53487e+07	8.5112e+07
Q7KZF4	Staphylococcal nuclease domain-containing protein 1 OS=Homo sapiens GN=SND1 PE=1 SV=1 - [SND1_HUMAN]	43.41	1	32	32	1020	175711446	1.25774e+08	1.92254e+08	1.62996e+08	2.3826e+08	253371066	3.94751e+08	2.95146e+08	1.5067e+08	1.2483e+08	3.23342e+08	2.28597e+08	1.14097e+08	8.38826e+07	9.19823e+07	7.33134e+07	8.66592e+07	9.12992e+07	3.11401e+08	3.0465e+08	6.06058e+07	7.84457e+07	1.70002e+08	1.71753e+08	2.55527e+08	2.84582e+08	1.69969e+08	2.81082e+07	2.00691e+08	8.36413e+07	3.33364e+08	3.4981e+08	2.718e+07	5.69631e+07	2.60741e+07	9.14191e+06	2.91505e+08	2.83888e+08	2.32349e+08	1.80767e+08	2.51914e+07	0	5.64237e+07
P84098	60S ribosomal protein L19 OS=Homo sapiens GN=RPL19 PE=1 SV=1 - [RL19_HUMAN]	22.45	1	5	5	240	0	257289686	2.97846e+08	4.18423e+08	4.01621e+08	3.05122e+08	1.29588e+08	2.01274e+08	2.36634e+08	3.19803e+08	2.97218e+08	3.72322e+08	7.53432e+07	3.89263e+08	3.52192e+08	466743410	332889377	2.84278e+08	4.49443e+08	5.545e+08	3.18911e+08	2.45333e+08	2.64475e+08	374484906	1.22728e+08	3.27972e+08	1.64255e+08	0	2.8247e+08	322633108	4.59569e+08	4.25775e+08	3.46498e+08	3.03436e+08	0	0	3.79789e+08	392011644	1.93964e+08	2.58749e+08	7.982e+07	7.63103e+07	0
P21333	Filamin-A OS=Homo sapiens GN=FLNA PE=1 SV=4 - [FLNA_HUMAN]	66.23	1	133	142	9990	9.89436e+08	1.05183e+09	7.92496e+08	7.03877e+08	6.47569e+08	6.38759e+08	6.41692e+08	5.79138e+08	7.77931e+08	697538795	2.83276e+09	1.87119e+09	333373753	3.42887e+08	3.77659e+08	3.25342e+08	4.05324e+08	2.90309e+08	1.33595e+09	8.07288e+08	3.67156e+08	4.06302e+08	7.57074e+08	8.17509e+08	1.50349e+09	1.44504e+09	6.21917e+08	5.05189e+08	7.31972e+08	8.78707e+08	8.28945e+08	7.83923e+08	8.32729e+08	5.21908e+08	1.51153e+08	1.21046e+08	3.95823e+08	3.50848e+08	1.08617e+09	1.10564e+09	4.00054e+08	3.69938e+08	4.23921e+08
Q13162	Peroxiredoxin-4 OS=Homo sapiens GN=PRDX4 PE=1 SV=1 - [PRDX4_HUMAN]	61.62	1	10	13	923	8.23305e+07	3.68118e+08	4.84424e+08	4.8117e+08	6.96902e+08	6.97184e+08	3.03475e+08	3.24543e+08	3.56799e+08	3.18343e+08	7.151e+08	6.57918e+08	3.92489e+08	3.27536e+08	3.71519e+08	3.23642e+08	1.91109e+08	2.52973e+08	9.22318e+08	7.93328e+08	2.24988e+08	4.82428e+08	2.8979e+08	526535660	6.66223e+08	5.67176e+08	2.85129e+08	2.71233e+08	310636392	4.09567e+08	7.0669e+08	6.96883e+08	0	0	2.64918e+08	2.28663e+08	5.51943e+08	6.26719e+08	4.95357e+08	4.29568e+08	0	113970573	2.49177e+08
O43143	Pre-mRNA-splicing factor ATP-dependent RNA helicase DHX15 OS=Homo sapiens GN=DHX15 PE=1 SV=2 - [DHX15_HUMAN]	29.81	1	25	25	359	3.23336e+07	3.84152e+07	6.64298e+07	3.96213e+07	8.65012e+07	5.20726e+07	7.86794e+07	6.19196e+07	4.82978e+07	45016944	8.15451e+07	1.00221e+08	4.6469e+07	3.66714e+07	3.8296e+07	2.84823e+07	2.68553e+07	1.60473e+07	1.19301e+08	1.14209e+08	4.66999e+07	5.15493e+07	4.80495e+07	7.05621e+07	1.00652e+08	8.40031e+07	5.08077e+07	2.83025e+07	2.96435e+07	3.06191e+07	131479761	1.09417e+08	3.37907e+07	2.39789e+07	1.3208e+07	1.32505e+07	1.10111e+08	9.37647e+07	5.49021e+07	5.8111e+07	0	0	3.86926e+07
P16615	Sarcoplasmic/endoplasmic reticulum calcium ATPase 2 OS=Homo sapiens GN=ATP2A2 PE=1 SV=1 - [AT2A2_HUMAN]	29.56	2	20	24	379	4.95305e+07	6.90262e+07	6.05953e+07	8.33609e+07	8.25436e+07	9.63917e+07	6.18674e+07	5.54913e+07	7.76512e+07	6.11987e+07	1.4897e+08	1.74221e+08	6.36511e+07	5.01906e+07	2.79367e+07	2.12762e+07	2.09083e+07	1.18007e+07	1.57831e+08	1.45647e+08	4.42139e+07	4.10585e+07	1.11817e+08	1.67992e+08	1.11665e+08	1.43932e+08	3.9087e+07	1.63902e+07	4.65908e+07	54545050	1.38854e+08	1.41597e+08	4.84916e+07	1.91028e+07	9.2591e+06	5.42911e+06	1.18932e+08	1.01129e+08	1.18611e+08	1.29661e+08	0	0	4.49304e+07
P35237	Serpin B6 OS=Homo sapiens GN=SERPINB6 PE=1 SV=3 - [SPB6_HUMAN]	44.15	1	13	14	316	1.37718e+08	160542192	9.43405e+07	8.81929e+07	224101716	2.15984e+08	3.66007e+07	5.43726e+07	9.38056e+07	6.13612e+07	1.68804e+08	1.35639e+08	72259487	1.25154e+07	6.15726e+07	4.77295e+07	0	2.18776e+07	2.18965e+08	130000485	9.7183e+07	1.06913e+08	8.69527e+07	1.42506e+08	1.61545e+08	1.49716e+08	7.15484e+07	3.35439e+07	172957439	1.92384e+08	1.90067e+08	1.77769e+08	3.44449e+07	0	1.052e+07	1.46455e+07	3.66619e+07	8.07805e+07	1.07935e+08	1.13814e+08	37187126	2.32025e+07	5.11036e+07
P62753	40S ribosomal protein S6 OS=Homo sapiens GN=RPS6 PE=1 SV=1 - [RS6_HUMAN]	24.9	1	7	7	383	1.24541e+08	1.92959e+08	4.30726e+08	2.62388e+08	4.51725e+08	4.82075e+08	3.90777e+08	3.02212e+08	1.69735e+08	1.20499e+08	4.54675e+08	6.15129e+08	1.68383e+08	2.71872e+08	3.43158e+08	3.12926e+08	1.67742e+08	1.93606e+08	6.82457e+08	6.22416e+08	2.12885e+08	2.27871e+08	4.28393e+08	4.36438e+08	4.39558e+08	4.71649e+08	1.275e+08	1.68316e+08	2.14233e+08	1.2096e+08	587195235	6.01775e+08	2.31333e+08	1.5953e+08	1.27438e+08	1.01123e+08	591930392	5.06827e+08	2.98984e+08	3.26914e+08	8.90063e+07	9.50702e+07	261181590
P62979	Ubiquitin-40S ribosomal protein S27a OS=Homo sapiens GN=RPS27A PE=1 SV=2 - [RS27A_HUMAN]	66.67	4	12	12	1480	1.13548e+09	1.31679e+09	1.82197e+09	1.6128e+09	1.92113e+09	1.86457e+09	1.41172e+09	1.17041e+09	1.16022e+09	1.05317e+09	2.54086e+09	2.45583e+09	1.2264e+09	1.18975e+09	1.2045e+09	1072940535	9.30096e+08	6.43887e+08	3.12241e+09	2.75512e+09	1.05239e+09	1.12691e+09	1.54718e+09	1.98283e+09	1.98154e+09	1.98672e+09	1145305249	8.58513e+08	1.11822e+09	1.09158e+09	2.78669e+09	2.83741e+09	9.39079e+08	5.89546e+08	5.00127e+08	4.1341e+08	2.15992e+09	1.91056e+09	1.20594e+09	1.56567e+09	3.32007e+08	3.15994e+08	2.43554e+09
O75368	SH3 domain-binding glutamic acid-rich-like protein OS=Homo sapiens GN=SH3BGRL PE=1 SV=1 - [SH3L1_HUMAN]	71.05	1	7	7	980	7.23841e+07	1.74825e+08	3.2014e+08	2.4681e+08	2.99418e+08	3.28846e+08	3.09086e+08	2.70351e+08	1.61055e+08	1.97895e+08	3.72564e+08	3.67797e+08	1.35571e+08	1.53318e+08	3.19056e+08	2.63237e+08	2.88913e+07	5.46517e+07	5.85621e+08	4.69305e+08	1.55759e+08	1.5889e+08	1.14307e+08	2.2643e+08	3.55196e+08	4.07807e+08	1.14006e+08	1.1981e+08	1.54783e+08	1.42624e+08	4.47977e+08	4.10829e+08	1.79078e+08	1.83962e+08	1.61078e+08	114678065	2.82874e+08	2.22721e+08	1.66397e+08	1.07227e+08	5.59234e+07	4.52271e+07	2.52031e+08
Q9Y490	Talin-1 OS=Homo sapiens GN=TLN1 PE=1 SV=3 - [TLN1_HUMAN]	53.44	1	97	97	2917	1.13681e+08	1.35772e+08	149426376	1.34997e+08	182172775	1.80665e+08	1.17459e+08	9.46305e+07	1.51095e+08	1.46273e+08	368424964	3.16515e+08	7.25642e+07	7.27298e+07	5.17618e+07	3.84998e+07	8.90201e+07	6.63521e+07	2.69566e+08	2.00053e+08	5.51282e+07	6.26052e+07	1.47683e+08	2.07529e+08	2.61154e+08	2.28223e+08	8.6833e+07	6.07263e+07	9.9887e+07	1.0241e+08	1.91818e+08	189266004	8.68386e+07	6.46095e+07	3.18644e+07	2.22139e+07	9.32641e+07	7.05222e+07	2.40719e+08	2.63146e+08	5.80129e+07	5.17585e+07	7.70952e+07
P67936	Tropomyosin alpha-4 chain OS=Homo sapiens GN=TPM4 PE=1 SV=3 - [TPM4_HUMAN]	60.89	1	12	23	2187	1.62315e+09	1.86888e+09	1.71686e+09	1.6394e+09	1.44774e+09	1.40545e+09	1.31474e+09	9.57844e+08	1.72446e+09	1.38043e+09	4.66083e+09	4.25345e+09	9.70699e+08	9.06621e+08	757976007	7.14417e+08	7.39501e+08	6.42112e+08	3.7337e+09	3.03384e+09	1.0407e+09	9.33663e+08	1.35815e+09	1.73982e+09	3.38838e+09	3.16577e+09	1.19012e+09	9.54755e+08	1.59972e+09	1.62199e+09	1.94791e+09	1.8069e+09	8.09474e+08	5.95177e+08	4.96703e+08	4.19677e+08	1.37934e+09	1.19795e+09	2.53935e+09	2.68008e+09	5.82055e+08	5.55121e+08	1.41885e+09
P06753	Tropomyosin alpha-3 chain OS=Homo sapiens GN=TPM3 PE=1 SV=2 - [TPM3_HUMAN]	36.14	1	4	14	1379	1.33765e+09	1.60038e+09	1.61962e+09	1.49526e+09	1.5116e+09	1.54648e+09	1.2661e+09	9.37586e+08	1.56417e+09	1.2278e+09	4.29582e+09	4.03201e+09	8.58004e+08	7.87676e+08	6.54954e+08	6.10822e+08	6.40601e+08	5.65996e+08	3.61056e+09	2.84238e+09	9.53292e+08	8.58433e+08	1.33288e+09	1.81982e+09	2.81894e+09	2.71589e+09	1.07464e+09	7.42678e+08	1.45105e+09	1.38177e+09	1.95317e+09	1.78518e+09	7.63115e+08	5.73121e+08	4.24257e+08	3.36662e+08	1.35425e+09	1.16834e+09	2.19817e+09	2.37587e+09	5.29686e+08	5.36835e+08	1.36236e+09
P47755	F-actin-capping protein subunit alpha-2 OS=Homo sapiens GN=CAPZA2 PE=1 SV=3 - [CAZA2_HUMAN]	48.95	1	7	9	368	0	0	1.30719e+08	9.28428e+06	2.896e+08	2.37067e+08	9.18519e+06	1.07776e+08	5.86844e+07	6.6346e+07	3.40306e+08	2.82206e+08	8.16905e+07	9.92253e+07	1.00792e+08	9.32532e+07	9.07703e+07	6.51731e+07	4.15381e+08	2.96029e+08	7.43649e+07	5.12817e+07	1.4266e+08	1.6027e+08	1.31523e+08	2.65225e+08	0	6.70079e+07	7.48117e+07	8.64402e+07	2.92961e+08	2.98909e+08	8.99396e+07	6.98582e+07	0	0	1.99815e+08	2.25687e+08	1.50439e+08	2.24672e+08	1.50727e+07	1.26044e+07	1.49673e+08
P09493	Tropomyosin alpha-1 chain OS=Homo sapiens GN=TPM1 PE=1 SV=2 - [TPM1_HUMAN]	45.42	1	6	19	1420	1.40282e+09	1.6578e+09	1.57108e+09	1.44197e+09	1.35099e+09	1.33173e+09	1.19708e+09	9.00229e+08	1.56902e+09	1.21859e+09	4.63927e+09	4.33675e+09	7.80439e+08	7.22494e+08	6.33832e+08	5.93519e+08	6.28692e+08	0	3.41809e+09	2.56254e+09	8.92725e+08	788936352	1.29549e+09	1.77086e+09	2.71201e+09	2.79982e+09	1.08945e+09	7.57551e+08	1.53463e+09	1.44131e+09	1846365256	1.66813e+09	0	5.89179e+08	0	0	1.28373e+09	1.11352e+09	2.10225e+09	2.25696e+09	5.32568e+08	5.36835e+08	1.3118e+09
Q07020	60S ribosomal protein L18 OS=Homo sapiens GN=RPL18 PE=1 SV=2 - [RL18_HUMAN]	46.28	1	10	10	545	1.35711e+08	1.71028e+08	1.74264e+08	3.50288e+08	4.05787e+08	4.09552e+08	3.74957e+08	2.50701e+08	2.47144e+08	1.96827e+08	8.59314e+08	7.48444e+08	2.52233e+08	235134973	2.79955e+08	2.65125e+08	2.50616e+08	1.58567e+08	8.6725e+08	7.44516e+08	1.68193e+08	1.35072e+08	2.05402e+08	3.54197e+08	2.75927e+08	1.73958e+08	1.65508e+08	1.0169e+08	2.32935e+08	2.50368e+08	579087963	5.30591e+08	2.00337e+08	1.00422e+08	8.56938e+07	4.74929e+07	8.28725e+08	6.74033e+08	7.87252e+07	1.44989e+08	1.86051e+08	1.6351e+08	2.14335e+08
P35268	60S ribosomal protein L22 OS=Homo sapiens GN=RPL22 PE=1 SV=2 - [RL22_HUMAN]	62.5	1	7	7	347	1.999e+08	2.35571e+08	5.35592e+08	535886076	5.58191e+08	5.3955e+08	6.93548e+08	5.20902e+08	3.50281e+08	2.97152e+08	6.18306e+08	5.52692e+08	3.30658e+08	3.36077e+08	5.57409e+08	4.99894e+08	3.0376e+08	2.3956e+08	6.39834e+08	7.45588e+08	2.47063e+08	2.37192e+08	3.49583e+08	4.84753e+08	4.99719e+08	5.33167e+08	2.85087e+08	2.31457e+08	2.41887e+08	2.56143e+08	7.66986e+08	7.33005e+08	5.36807e+08	3.18895e+08	2.2987e+08	7.96861e+07	1.09522e+09	9.47874e+08	3.00036e+08	3.26634e+08	1.22634e+08	9.64103e+07	3.29805e+08
P04179	Superoxide dismutase [Mn], mitochondrial OS=Homo sapiens GN=SOD2 PE=1 SV=2 - [SODM_HUMAN]	50.45	1	10	10	431	7.05876e+07	9.942e+07	2.83166e+08	2.5115e+08	4.24831e+08	4.2995e+08	5.94375e+07	9.12928e+07	7.53522e+07	1.16581e+08	4.1673e+08	3.34397e+08	6.39091e+07	8.19055e+07	9.04383e+07	7.64795e+07	0	5.74237e+06	1.81486e+08	2.71668e+08	4.56266e+07	0	1.84354e+08	3.02129e+08	3.05187e+08	267874970	8.04456e+07	8.41574e+06	7.46691e+07	8.4805e+07	574348213	4.04879e+08	3.86179e+07	3.28855e+07	2.7194e+07	4.03684e+07	2.3812e+08	2.73187e+08	1.75869e+08	1.34824e+08	2.76518e+07	2.25854e+07	45884991
Q15056	Eukaryotic translation initiation factor 4H OS=Homo sapiens GN=EIF4H PE=1 SV=5 - [IF4H_HUMAN]	42.34	1	7	7	353	0	4.803e+07	3.51697e+07	8.08863e+07	1.33564e+08	7.47341e+07	7.28705e+07	6.67782e+07	8.56372e+07	6.76399e+07	9.11481e+07	1.9793e+08	4.78042e+07	4.65309e+07	8.12305e+07	1.28604e+08	6.2811e+07	5.49827e+07	3.60242e+08	9.08292e+07	2.52783e+07	2.06923e+07	9.45239e+07	1.01016e+08	1.20375e+08	1.59878e+08	5.02324e+07	5.56891e+07	6.86835e+07	5.26238e+07	255345504	181461969	5.50864e+07	9.18168e+07	1.05e+08	4.65527e+07	3.15397e+08	1.34154e+08	9.83532e+07	1.79037e+08	0	0	1.29037e+08
P06703	Protein S100-A6 OS=Homo sapiens GN=S100A6 PE=1 SV=1 - [S10A6_HUMAN]	64.44	1	8	8	510	3.80152e+08	2.28359e+09	1.12064e+09	9.54923e+08	3.57437e+09	3.84246e+09	2.54785e+08	4.11164e+08	1.63763e+09	1.79109e+09	1.40405e+09	1.83334e+09	1767815592	1.8879e+09	7.8174e+08	6.98771e+08	1.04949e+09	8.03455e+08	1.67287e+09	3976808977	3273537462	2.94516e+09	3.23895e+09	3.27544e+09	1.76561e+09	1.77863e+09	1.63783e+09	1.79467e+09	2.31458e+09	2.7733e+09	2.47821e+09	2.66767e+09	1.95203e+09	1.61638e+09	5.10545e+08	3.95659e+08	9.03928e+08	8.89249e+08	1.93852e+09	2.11295e+09	2.08533e+08	1.53592e+08	1.15867e+09
Q04917	14-3-3 protein eta OS=Homo sapiens GN=YWHAH PE=1 SV=4 - [1433F_HUMAN]	67.89	1	13	18	851	4.50498e+08	6.83105e+08	8.75033e+08	9.86448e+08	2.04114e+09	2357604018	9.10461e+08	8.119e+08	6.33335e+08	5.47152e+08	1.15473e+09	3.27344e+09	4.63618e+08	3.26803e+09	3.79584e+08	4.50895e+08	3.75557e+08	0	4.35775e+09	3894210211	1.39973e+09	4.89214e+08	1.88522e+09	3.02318e+09	1.22356e+09	3.83841e+09	6.34904e+08	0	6.46202e+08	885992938	2.7731e+09	2.62453e+09	0	7.52186e+08	0	0	1.25815e+09	1.36933e+09	1.00351e+09	3.19941e+09	0	2.6018e+08	5.71356e+08
P19338	Nucleolin OS=Homo sapiens GN=NCL PE=1 SV=3 - [NUCL_HUMAN]	31.13	1	27	27	1440	2.36648e+08	2.43616e+08	4.11111e+08	3.24843e+08	2.86554e+08	3.64186e+08	3.3717e+08	3.61078e+08	2.92676e+08	2.79991e+08	5.00481e+08	5.11082e+08	2.48692e+08	2.27288e+08	2.22749e+08	1.90929e+08	2.54773e+08	1.26824e+08	7.66461e+08	6.93449e+08	3.16217e+08	3.37451e+08	3.89324e+08	3.53434e+08	5.68489e+08	5.49843e+08	2.63216e+08	2.08446e+08	2.19187e+08	2.46531e+08	6.19233e+08	6.14551e+08	1.75412e+08	1.53487e+08	5.47642e+07	5.79099e+07	7.8309e+08	7.19515e+08	4.47416e+08	5.22704e+08	9.99684e+07	1.48091e+08	4.4235e+08
P00915	Carbonic anhydrase 1 OS=Homo sapiens GN=CA1 PE=1 SV=2 - [CAH1_HUMAN]	55.17	1	11	11	195	0	0	0	0	0	0	0	0	0	0	0	0	0	0	0	0	5.28766e+07	5.85695e+07	1.63704e+08	0	1.39347e+07	2.43461e+07	0	0	0	0	0	0	0	0	0	0	0	0	0	0	0	0	0	44278148	95784744	80525479	3.0838e+08
P50990	T-complex protein 1 subunit theta OS=Homo sapiens GN=CCT8 PE=1 SV=4 - [TCPQ_HUMAN]	48.18	1	24	24	416	7.2203e+07	1.40845e+08	1.39128e+08	1.08371e+08	1.68922e+08	1.69716e+08	1.50971e+08	1.56996e+08	1.67505e+08	1.38766e+08	1.56383e+08	2.00711e+08	8.09628e+07	4.7414e+07	7.99801e+07	6.47576e+07	81787045	7.02683e+07	2.95772e+08	2.04156e+08	1.04183e+08	9.24327e+07	1.93161e+08	2.79364e+08	1.36562e+08	1.6322e+08	6.20125e+07	3.63029e+07	1.14202e+08	1.06403e+08	238740413	2.70146e+08	5.65135e+07	5.80526e+07	3.83988e+07	31847342	2.08962e+08	2.01924e+08	1.15924e+08	1.87082e+08	3.51749e+07	2.54444e+07	1.79099e+08
O75396	Vesicle-trafficking protein SEC22b OS=Homo sapiens GN=SEC22B PE=1 SV=4 - [SC22B_HUMAN]	30.23	1	6	6	150	4.35106e+07	6.36499e+07	3.91323e+07	0	1.86168e+08	6.9926e+07	0	5.95474e+07	9.06435e+07	6.03189e+07	1.60471e+08	1.51724e+08	76573409	6.11683e+07	6.07025e+07	4.487e+07	0	4.06368e+07	0	0	9.31586e+07	8.29498e+07	6.23076e+07	7.7015e+07	8.16714e+07	1.11015e+08	5.09424e+07	0	0	6.35891e+07	1.05309e+08	9.67121e+07	5.9995e+07	0	3.60871e+07	2.366e+07	67800904	8.72339e+07	8.31834e+07	4.98269e+07	1.75647e+07	1.80038e+07	0
P25398	40S ribosomal protein S12 OS=Homo sapiens GN=RPS12 PE=1 SV=3 - [RS12_HUMAN]	53.79	1	7	7	500	8.77623e+07	9.66447e+07	2.05348e+08	1.43888e+08	2.79981e+08	2.32594e+08	2.06098e+08	1.84411e+08	1.30152e+08	1.23977e+08	3.63663e+08	3.6498e+08	1.14761e+08	1.31542e+08	1.64427e+08	1.37252e+08	7.01911e+07	6.37651e+07	5.29796e+08	4.11365e+08	6.38866e+07	63720413	1.4712e+08	1.25097e+08	2.58377e+08	284649700	8.21645e+07	4.97071e+07	1.11773e+08	5.38681e+07	430909652	3.83678e+08	9.69345e+07	7.78234e+07	4.65186e+07	2.48288e+07	3.69203e+08	3.02901e+08	8.28306e+07	2.22321e+08	1.88537e+07	1.67429e+07	1.71089e+08
P14550	Alcohol dehydrogenase [NADP(+)] OS=Homo sapiens GN=AKR1A1 PE=1 SV=3 - [AK1A1_HUMAN]	68.62	1	17	18	600	1.34552e+08	1.22304e+08	1.38214e+08	1.29533e+08	2.63179e+08	2.8242e+08	1.04554e+08	4.07026e+07	1.34536e+08	1.21855e+08	2.51567e+08	2.30621e+08	8.52607e+07	8.72498e+07	7.33047e+07	6.30264e+07	3.35238e+07	2.38006e+07	3.16499e+08	2.94457e+08	3.80238e+07	2.7198e+07	117309385	1.84867e+08	2.43604e+08	2.30319e+08	3.2893e+07	3.12061e+07	5.83035e+07	6.71024e+07	3.0705e+08	2.91066e+08	9.63085e+06	2.34731e+07	0	8.00156e+06	2.24163e+08	123437045	1.32682e+08	1.60885e+08	4.31585e+07	4.84191e+07	9.28455e+07
P18283	Glutathione peroxidase 2 OS=Homo sapiens GN=GPX2 PE=1 SV=3 - [GPX2_HUMAN]	72.63	1	13	13	240	4.37006e+06	1.36425e+07	0	0	3.36895e+07	2.69027e+07	4.78313e+06	0	5.57652e+06	6.87864e+06	0	0	2.2829e+07	2.07071e+07	0	0	1.08485e+07	5.56066e+06	7.98095e+07	4.48259e+07	0	3.46688e+06	2.34679e+07	4.33278e+07	6.13356e+06	21126848	0	0	0	0	2.72145e+07	0	0	0	3.53797e+06	5.40926e+06	1.84363e+07	1.53487e+07	0	0	3.3574e+07	1.99434e+07	2.96946e+08
O60234	Glia maturation factor gamma OS=Homo sapiens GN=GMFG PE=1 SV=1 - [GMFG_HUMAN]	27.46	1	3	4	83	3.90071e+07	0	0	9.63792e+07	9.14712e+07	1.59019e+08	8.67009e+07	0	8.67657e+07	77258319	0	0	6.00367e+07	6.12497e+07	0	0	0	3.24164e+07	0	223664184	7.03936e+07	6.44338e+07	0	0	45886168	1.48081e+08	0	0	0	0	137200705	200097931	6.85362e+07	40574954	4.30465e+07	3.37107e+07	0	0	1.06653e+08	1.30286e+08	0	0	6.45158e+07
Q9UQ80	Proliferation-associated protein 2G4 OS=Homo sapiens GN=PA2G4 PE=1 SV=3 - [PA2G4_HUMAN]	46.95	1	16	16	326	3.20503e+07	9.03985e+07	1.19435e+08	98524958	2.00825e+08	2.40579e+08	1.77036e+08	1.58362e+08	7.53167e+07	6.69895e+07	2.39923e+08	2.3112e+08	1.01094e+08	9.51161e+07	8.80796e+07	8.00214e+07	6.27085e+07	5.1796e+07	1.38689e+08	1.53221e+08	9.58654e+07	7.90963e+07	1.03757e+08	1.74746e+08	194045656	1.06142e+08	1.40337e+08	1.31452e+08	7.34138e+07	4.65734e+07	2.40041e+08	199789137	8.58193e+07	97677492	0	2.15662e+07	3.48308e+08	1.62967e+08	1.12381e+08	116998153	0	33378443	122167283
Q9Y4L1	Hypoxia up-regulated protein 1 OS=Homo sapiens GN=HYOU1 PE=1 SV=1 - [HYOU1_HUMAN]	44.34	1	34	34	761	1.28429e+08	7.27668e+07	140428732	1.29355e+08	1.38548e+08	1.69005e+08	1.03195e+08	8.63978e+07	1.1348e+08	9.12495e+07	138908129	1.55105e+08	1.02098e+08	6.56846e+07	1.033e+08	6.04943e+07	3.69893e+07	3.34209e+07	2.68984e+08	2.61864e+08	8.96668e+07	3.29459e+07	1.41433e+08	8.10271e+07	187817885	1.77347e+08	1.71286e+07	1.02743e+07	1.19737e+08	1.19981e+08	2.88822e+08	2.30875e+08	2.07016e+07	1.31191e+07	0	7.47336e+06	140936962	142691664	9.14914e+07	1.67815e+08	0	3.14478e+07	4.36969e+07
P02794	Ferritin heavy chain OS=Homo sapiens GN=FTH1 PE=1 SV=2 - [FRIH_HUMAN]	61.75	1	11	11	364	1.42798e+08	1.55224e+08	418561520	4.73484e+08	1.08494e+09	1.0384e+09	2.51011e+08	2.19708e+08	2.32328e+08	3.33336e+08	7.34843e+08	682411820	1.02597e+08	6.42649e+07	1.40572e+08	1.23125e+08	0	2.88606e+07	3.81293e+08	2.99121e+08	1.53903e+08	1.08773e+08	8.06033e+07	1.17433e+08	3.58095e+08	4.83718e+08	3.10835e+08	1.8605e+08	1.17806e+08	1.96849e+08	3.64123e+08	3.33356e+08	119206269	8.46809e+07	6.38187e+07	5.56499e+07	2.68274e+08	2.59931e+08	1.91394e+08	2.6449e+08	7.38692e+07	4.13699e+07	9.91842e+07
P55083	Microfibril-associated glycoprotein 4 OS=Homo sapiens GN=MFAP4 PE=1 SV=2 - [MFAP4_HUMAN]	42.75	1	7	7	354	1.94909e+07	7.9685e+06	2.77792e+07	3.81306e+07	2.40626e+07	2.68518e+07	7.64378e+06	1.94032e+07	0	0	9.79434e+07	5.03046e+07	5.25866e+07	4.90304e+07	1.4716e+07	46787896	7.5005e+06	1.04159e+07	3.82788e+07	4.01618e+07	3.45735e+07	3.09737e+07	2.82697e+08	2.27099e+08	8.91181e+07	8.72026e+07	1.8374e+07	1.543e+07	2.15292e+07	0	6.41786e+07	4.94701e+07	1.62353e+07	0	1.41213e+07	1.42227e+07	5.12293e+07	7.05916e+07	6.70664e+07	6.66163e+07	3.3124e+08	3.79771e+07	3.51777e+08
P51888	Prolargin OS=Homo sapiens GN=PRELP PE=1 SV=1 - [PRELP_HUMAN]	48.17	1	18	18	2604	2.81698e+08	3.7479e+08	7.10231e+08	5.84915e+08	4.88344e+08	4.70428e+08	7.23624e+08	6.49514e+08	4.78465e+08	461860847	4.12013e+08	2.8273e+08	3.50918e+08	2.54047e+08	6.4201e+08	5.71431e+08	1.31742e+08	8.02798e+07	6.9605e+08	5.36577e+08	2.46097e+08	2.65671e+08	6.48991e+08	7.3825e+08	7.50594e+08	8.6613e+08	1.95198e+08	132961455	8.99356e+08	8.96558e+08	3.45336e+08	2.96935e+08	1.52778e+08	1.44371e+08	1.06106e+08	8.11236e+07	8.21459e+08	7.29022e+08	3.11945e+08	3.70759e+08	1.30052e+09	1.09059e+09	5.96637e+08
P38646	Stress-70 protein, mitochondrial OS=Homo sapiens GN=HSPA9 PE=1 SV=2 - [GRP75_HUMAN]	36.97	1	20	20	627	1.91419e+08	2.53636e+08	1.77938e+08	1.62506e+08	1.31639e+08	1.61426e+08	1.47851e+08	1.46709e+08	130367568	5.01454e+07	3.13578e+08	2.50805e+08	7.52834e+07	9.19643e+07	5.02398e+07	5.5332e+07	5.87377e+07	4.97743e+07	5.54351e+08	4.58095e+08	7.74185e+07	8.5138e+07	2.72675e+08	3.3396e+08	1.84021e+08	2.24217e+08	1.16039e+08	8.88937e+07	1.7108e+08	93766286	2.22901e+08	1.68932e+08	1.14703e+08	9.29318e+07	2.66735e+07	1.43152e+07	4.24969e+08	367739479	2.27877e+08	2.549e+08	3.83979e+07	2.45954e+07	8.81029e+07
Q86UE4	Protein LYRIC OS=Homo sapiens GN=MTDH PE=1 SV=2 - [LYRIC_HUMAN]	38.49	1	15	15	336	4.50324e+07	4.41284e+07	1.03759e+08	5.55242e+07	1.02404e+08	106731493	5.70639e+07	4.24012e+07	7.69724e+07	7.37171e+07	7.0449e+07	59985888	5.35343e+07	4.74491e+07	4.01074e+07	3.05656e+07	5.08249e+07	39493851	1.52067e+08	7.24306e+07	7.27328e+07	6.31136e+07	1.44345e+08	7.38256e+07	5.31219e+07	1.12499e+08	56237082	6.15882e+07	4.36098e+07	57886728	9.70522e+07	1.28014e+08	5.86684e+07	4.2256e+07	1.5933e+07	1.53485e+07	6.70831e+07	7.85341e+07	6.86827e+07	1.03218e+08	0	0	3.61142e+07
Q9HDC9	Adipocyte plasma membrane-associated protein OS=Homo sapiens GN=APMAP PE=1 SV=2 - [APMAP_HUMAN]	32.93	1	14	14	271	2.90529e+07	5.77952e+07	1.25305e+08	1.52033e+08	2.08453e+08	2.0986e+08	8.0936e+07	6.47912e+07	7.05229e+07	6.87121e+07	1.78886e+08	1.77897e+08	2.65545e+07	6.32648e+07	4.30978e+07	5.47038e+07	0	5.91328e+07	7.56933e+08	1.59755e+08	3.59196e+07	2.56322e+07	7.46233e+07	1.18434e+08	8.84274e+07	1.98506e+08	1.49738e+08	7.37304e+07	9.53436e+07	7.76987e+07	2.49514e+08	2.36458e+08	8.65215e+07	3.6846e+07	1.8499e+07	1.40886e+07	9.26723e+07	1.35244e+08	2.00521e+08	1.39302e+08	5.60846e+06	2.10346e+07	2.92018e+07
P51884	Lumican OS=Homo sapiens GN=LUM PE=1 SV=2 - [LUM_HUMAN]	48.22	1	24	24	3553	8.54763e+08	8.47404e+08	1.57521e+09	1.45766e+09	1.03432e+09	9.70388e+08	1.55207e+09	1.16476e+09	8.6699e+08	7.49093e+08	1.49661e+09	1.42677e+09	7.90322e+08	7.41439e+08	1.41166e+09	1.2038e+09	2.8675e+08	3.51819e+08	2.63915e+09	2.03594e+09	8.04112e+08	6.05233e+08	1.12188e+09	1.44145e+09	2.15969e+09	2.15667e+09	1.01175e+09	7.08661e+08	9.56766e+08	1.04054e+09	1.17761e+09	1.06909e+09	3.25149e+08	3.45784e+08	2.22797e+08	2.2671e+08	2.17739e+09	2.00128e+09	1.04796e+09	1.11415e+09	2.55842e+09	2.69463e+09	1.92517e+09
P24534	Elongation factor 1-beta OS=Homo sapiens GN=EEF1B2 PE=1 SV=3 - [EF1B_HUMAN]	52	1	6	8	308	1.15595e+08	5.46691e+07	1.45013e+08	2.21197e+08	1.70352e+08	286200565	1.25866e+08	1.40966e+08	152702894	9.43237e+07	3.07438e+08	2.58302e+08	1.38546e+08	7.806e+07	1.39007e+08	8.81122e+07	0	4.36386e+07	5.29866e+08	466091587	6.75949e+07	5.67177e+07	1.80725e+08	2.16666e+08	2.36287e+08	2.60007e+08	1.0146e+08	0	1.44839e+08	1.14923e+08	259170985	1.79656e+08	5.60436e+07	4.53937e+07	3.84553e+07	3.0653e+07	3.37085e+08	2.34305e+08	1.32364e+08	1.70706e+08	4.44267e+07	44767590	1.78971e+08
P02647	Apolipoprotein A-I OS=Homo sapiens GN=APOA1 PE=1 SV=1 - [APOA1_HUMAN]	72.66	1	29	29	2378	2.23234e+08	2.91329e+08	5.08981e+08	4.60663e+08	6.25866e+08	5.42634e+08	8.61631e+07	9.52392e+07	4.28375e+08	3.8173e+08	8.60886e+08	8.38772e+08	2.73627e+08	2.6592e+08	2.13832e+08	1.94039e+08	4.45162e+08	3.72603e+08	1927850687	1.63015e+09	2.90094e+08	2.21521e+08	2.91717e+08	3.36999e+08	8.74018e+08	1.00028e+09	9.5221e+08	6.0531e+08	1.96301e+08	2.29991e+08	4.76483e+08	4.87462e+08	1.3987e+08	1.046e+08	1.1425e+08	8.69304e+07	5.3891e+08	469899901	3.45652e+08	3.54028e+08	4.23079e+08	4.2129e+08	1.71378e+09
P0C0L5	Complement C4-B OS=Homo sapiens GN=C4B PE=1 SV=2 - [CO4B_HUMAN]	44.04	1	19	57	1019	2.74108e+07	2.88521e+07	0	0	5.26528e+07	0	8.40656e+06	9.65728e+06	48081798	3.78231e+07	0	0	5.83333e+06	7.79775e+06	4.3326e+07	3.89602e+07	1.19131e+08	6.95361e+07	1.08479e+08	4.44585e+07	1.87739e+07	9.22845e+06	4.74711e+07	6.1463e+07	44829961	2.90237e+07	1.63827e+08	0	3.81818e+07	3.19214e+07	4.54329e+07	4.17063e+07	7.67592e+07	5.20746e+07	1.41051e+07	1.69178e+07	3.47656e+07	0	6.07029e+07	6.7135e+07	5.40066e+07	6.9765e+07	3.74827e+08
P05388	60S acidic ribosomal protein P0 OS=Homo sapiens GN=RPLP0 PE=1 SV=1 - [RLA0_HUMAN]	44.79	1	14	14	557	7.41655e+07	6.52027e+07	1.36897e+08	1.35777e+08	2.24276e+08	1.83222e+08	1.59277e+08	1.1172e+08	9.31192e+07	7.47219e+07	5.14268e+08	4.14399e+08	1.1348e+08	1.21955e+08	1.24161e+08	9.11198e+07	46268226	1.48198e+07	3.80401e+08	2.07904e+08	105496502	7.33931e+07	1.86196e+08	2.08609e+08	2.31487e+08	2.72843e+08	7.40239e+07	3.70885e+07	8.21581e+07	1.01202e+08	2.81688e+08	2.1586e+08	6.11514e+07	4.0314e+07	1.12844e+07	1.43298e+07	3.16101e+08	2.67809e+08	2.01213e+08	1.84602e+08	3.35723e+07	3.17411e+07	7.68964e+07
P28838	Cytosol aminopeptidase OS=Homo sapiens GN=LAP3 PE=1 SV=3 - [AMPL_HUMAN]	53.56	1	23	23	659	9.26408e+07	1.07819e+08	3.28626e+08	2.95849e+08	4.72338e+08	3.51504e+08	1.4596e+08	1.53706e+08	1.05611e+08	9.05255e+07	1.96085e+08	2.05438e+08	7.00327e+07	6.52843e+07	5.48898e+07	4.75817e+07	6.06913e+07	3.18946e+07	6.11874e+08	2.46279e+08	7.31987e+07	5.67527e+07	1.59861e+08	188293448	1.20186e+08	1.49947e+08	8.91244e+07	3.70819e+07	1.0713e+08	6.44897e+07	359810586	6.43166e+08	1.09561e+08	4.81201e+07	3.36031e+07	2.40362e+07	1.57874e+08	1.3319e+08	2.42411e+08	3.6064e+08	0	2.36326e+07	8.74618e+07
P08134	Rho-related GTP-binding protein RhoC OS=Homo sapiens GN=RHOC PE=1 SV=1 - [RHOC_HUMAN]	65.8	1	2	10	504	7.49178e+07	4.18081e+07	0	7.61871e+07	0	0	8.3503e+07	6.74458e+07	0	1.05366e+08	2.89757e+08	0	9.02071e+07	2.13914e+07	7.24303e+07	5.49359e+07	3.79049e+07	1.3354e+07	2.7224e+08	0	0	1.02758e+08	0	2.98923e+08	0	1.95919e+08	0	6.45358e+07	83735702	1.12801e+08	0	0	8.97855e+07	4.78901e+07	0	2.03254e+07	0	0	0	1.78274e+08	0	2.72553e+07	4.81893e+07
P07237	Protein disulfide-isomerase OS=Homo sapiens GN=P4HB PE=1 SV=3 - [PDIA1_HUMAN]	81.69	1	42	42	2560	4.16985e+08	4.32563e+08	2.80575e+08	3.69257e+08	6.09402e+08	599170822	3.13174e+08	2.77946e+08	329992998	2.85186e+08	8.85796e+08	7.12076e+08	3.79096e+08	3.85191e+08	5.17269e+08	4.10254e+08	2.71827e+08	2.12203e+08	6.3007e+08	5.18333e+08	2.99876e+08	1.78264e+08	5.60375e+08	5.90174e+08	5.39958e+08	6.11929e+08	3.23576e+08	2.85558e+08	3.92282e+08	3.82177e+08	7.73819e+08	819203482	1.08048e+08	8.95848e+07	7.46133e+07	4.28704e+07	4.24066e+08	3.432e+08	4.01157e+08	4.72804e+08	1.27322e+08	1.43891e+08	3.50798e+08
P61604	10 kDa heat shock protein, mitochondrial OS=Homo sapiens GN=HSPE1 PE=1 SV=2 - [CH10_HUMAN]	84.31	1	14	14	697	2.26519e+08	4.45353e+08	4.33302e+08	3.46748e+08	2.70003e+08	3.08054e+08	3.64929e+08	2.02174e+08	1.71241e+08	129149858	3.37396e+08	2.93094e+08	1.67678e+08	1.50952e+08	2.20949e+08	188953889	6.83646e+07	3.87176e+07	1.67079e+09	1.42083e+09	1.35199e+08	1.43535e+08	8.33199e+08	1.22002e+09	2.91323e+08	4.37604e+08	2.27102e+08	1.4861e+08	2.58114e+08	1.62148e+08	5.76213e+08	4.02596e+08	2.08407e+08	1.78237e+08	7.06798e+07	5.54787e+07	6.5682e+08	6.08694e+08	3.56805e+08	404189313	6.63842e+07	7.7998e+07	3.00115e+08
P13797	Plastin-3 OS=Homo sapiens GN=PLS3 PE=1 SV=4 - [PLST_HUMAN]	49.52	1	18	26	808	4.26708e+07	3.47767e+07	250031538	2.07637e+08	4.97524e+08	4.68074e+08	7.82448e+07	4.54831e+07	4.51049e+07	5.10071e+07	5.57574e+08	5.13025e+08	4.5592e+07	84704833	5.42059e+07	5.90482e+07	0	0	4.87503e+08	3.31356e+08	6.32689e+07	5.41573e+07	1.48416e+08	2.05877e+08	1.64386e+08	2.46193e+08	3.46845e+07	4.22685e+07	2.9939e+07	9.90898e+07	3.54379e+08	3.47947e+08	17531515	0	0	1.78936e+07	1.74743e+08	1.67071e+08	1.15376e+08	1.64544e+08	2.03952e+07	1.14381e+07	5.83678e+07
Q16853	Membrane primary amine oxidase OS=Homo sapiens GN=AOC3 PE=1 SV=3 - [AOC3_HUMAN]	19.53	1	11	11	196	4.40688e+07	3.80446e+07	7.37979e+07	1.18073e+07	2.30667e+07	0	0	0	0	2.76676e+07	6.33492e+07	9.96744e+07	2.27872e+07	2.22597e+07	1.011e+07	3.5894e+07	0	2.73921e+07	4.3561e+07	0	0	0	6.85835e+07	110926315	5.48729e+07	5.93863e+07	2.93806e+07	2.12989e+07	4.02447e+07	5.02501e+07	4.05135e+07	8.67769e+07	0	4.10589e+07	2.88737e+07	2.25814e+07	0	0	0	0	8.57758e+07	7.79555e+07	7.34267e+07
P04843	Dolichyl-diphosphooligosaccharide--protein glycosyltransferase subunit 1 OS=Homo sapiens GN=RPN1 PE=1 SV=1 - [RPN1_HUMAN]	53.54	1	26	26	1008	1.20901e+08	1.12563e+08	1.15436e+08	1.45176e+08	2.36861e+08	2.41111e+08	1.07262e+08	6.95963e+07	8.31435e+07	7.06621e+07	3.89852e+08	2.83623e+08	8.34169e+07	1.47526e+08	9.06052e+07	8.38369e+07	4.14545e+07	4.01437e+07	3.26304e+08	1.96382e+08	6.17287e+07	5.59355e+07	1.70548e+08	2.51217e+08	1.66875e+08	2.02216e+08	8.5373e+07	9.97527e+07	1.29615e+08	9.87745e+07	274862150	1.91071e+08	2.86397e+07	1.67519e+07	2.73419e+07	1.95044e+07	1.57373e+08	1.40431e+08	1.39157e+08	2.20488e+08	5.01852e+07	3.77312e+07	7.90724e+07
Q14697	Neutral alpha-glucosidase AB OS=Homo sapiens GN=GANAB PE=1 SV=3 - [GANAB_HUMAN]	48.2	1	42	42	1600	9.5941e+08	1.03546e+09	1.97426e+08	1.9297e+08	4.46928e+08	386235431	1.31454e+08	1.15693e+08	1.13183e+08	1.07218e+08	5.18404e+08	3.91478e+08	1.39576e+08	1.57947e+08	1.08809e+08	8.36721e+07	5.70648e+07	7.97584e+07	6.28786e+08	3.40463e+08	97094232	7.47512e+07	2.52426e+08	2.55976e+08	2.80011e+08	3.2336e+08	1.2687e+08	1.08527e+08	5.18545e+08	1.71875e+08	4.99486e+08	3.59665e+08	1.14183e+08	8.40484e+07	4.18704e+07	3.67351e+07	2.85323e+08	2.13823e+08	2.11846e+08	3.06265e+08	7.79686e+07	1.11644e+08	1.12564e+08
P12956	X-ray repair cross-complementing protein 6 OS=Homo sapiens GN=XRCC6 PE=1 SV=2 - [XRCC6_HUMAN]	55.99	1	31	31	1478	8.92047e+07	7.68435e+07	2.22631e+08	1.79992e+08	2.66034e+08	2.28162e+08	1.47417e+08	2.00126e+08	1.5856e+08	1.18248e+08	4.08832e+08	3.05079e+08	1.41246e+08	1.26886e+08	1.10695e+08	9.54126e+07	6.72751e+07	1.07031e+08	6.02104e+08	4.2467e+08	6.74972e+07	8.13711e+07	2.38043e+08	3.36852e+08	3.26802e+08	3.92028e+08	7.86526e+07	5.34687e+07	1.1394e+08	1.44598e+08	6.3151e+08	5.27334e+08	4.89937e+07	1.04646e+08	90631682	3.05275e+07	437995759	3.59965e+08	9.86952e+07	2.36678e+08	1.0221e+08	6.95176e+07	2.6041e+08
P23284	Peptidyl-prolyl cis-trans isomerase B OS=Homo sapiens GN=PPIB PE=1 SV=2 - [PPIB_HUMAN]	67.59	1	18	18	1399	1.97158e+08	2.32168e+08	5.35484e+08	4.39132e+08	6.50773e+08	5.84771e+08	2.88412e+08	2.18016e+08	2.17468e+08	1.81843e+08	1.10499e+09	1.05396e+09	2.15378e+08	2.83312e+08	1.65107e+08	1.66758e+08	5.69145e+07	65185910	6.56379e+08	5.87188e+08	2.0915e+08	1.3235e+08	5.49546e+08	7.15319e+08	5.91375e+08	7.00953e+08	1.78292e+08	1.3733e+08	2.56947e+08	3.02123e+08	7.1529e+08	6.48143e+08	2.08845e+07	4.50113e+07	4.64892e+07	4.87021e+07	1.01619e+09	4.87898e+08	2.56787e+08	3.93983e+08	7.45007e+07	4.57279e+07	1.41128e+08
Q9H0U4	Ras-related protein Rab-1B OS=Homo sapiens GN=RAB1B PE=1 SV=1 - [RAB1B_HUMAN]	38.31	3	2	7	517	1.71082e+08	1.76728e+08	2.86276e+08	2.50504e+08	3.94255e+08	3.30342e+08	1.70759e+08	1.89963e+08	3.17311e+08	1.26765e+08	5.497e+08	5.00816e+08	1.40734e+08	1.38314e+08	1.38761e+08	1.30271e+08	1.62086e+07	1.43316e+07	5.3137e+08	3.77921e+08	0	8.94596e+07	2.63741e+08	4.04503e+08	3.17216e+08	3.82985e+08	2.07515e+08	9.97273e+07	2.21885e+08	1.84419e+08	4.40439e+08	3.87771e+08	4.37671e+07	5.75871e+07	3.2013e+07	2.76515e+07	3.63145e+08	3.32072e+08	2.52154e+08	2.6681e+08	2.9528e+07	3.8709e+07	1.27528e+08
Q13838	Spliceosome RNA helicase DDX39B OS=Homo sapiens GN=DDX39B PE=1 SV=1 - [DX39B_HUMAN]	47.9	1	9	17	743	4.69066e+07	1.11112e+08	1.38684e+08	1.66541e+08	3.28793e+08	3.09172e+08	1.01136e+08	0	7.49174e+07	71860187	3.21225e+08	2.99015e+08	1.16147e+08	8.93334e+07	6.06198e+07	4.37827e+07	5.87214e+07	6.44164e+07	357546353	2.47878e+08	8.53322e+07	3.98124e+07	1.69772e+08	2.27794e+08	1.56291e+08	205302404	7.90898e+07	3.7486e+07	1.07925e+08	1.11029e+08	3.27395e+08	3.2966e+08	4.1218e+07	5.57147e+07	1.60803e+07	8.6561e+06	9.59043e+07	2.22151e+08	1.4312e+08	2.05933e+08	3.48914e+07	2.67966e+07	9.51088e+07
P07585	Decorin OS=Homo sapiens GN=DCN PE=1 SV=1 - [PGS2_HUMAN]	42.06	1	15	16	731	3.81313e+07	8.7103e+07	1.55114e+08	2.70601e+08	4.25466e+07	8.15712e+07	1.1481e+08	8.2988e+07	82540640	6.91346e+07	5.21451e+08	454722628	9.49832e+07	9.76864e+07	240020713	2.16295e+08	7.09295e+07	30607508	5.65164e+08	3.68636e+08	9.38548e+07	9.59229e+07	8.62017e+07	8.60958e+07	4.59566e+08	4.11975e+08	1.08876e+08	6.83232e+07	6.50468e+07	1.09564e+08	5.59342e+07	6.77153e+07	4.23342e+07	1.72393e+07	7.39439e+07	5.04082e+07	2.05658e+08	9.32354e+07	1.04109e+08	6.67208e+07	6.65681e+08	516095802	4.02337e+08
P30740	Leukocyte elastase inhibitor OS=Homo sapiens GN=SERPINB1 PE=1 SV=1 - [ILEU_HUMAN]	61.21	1	21	22	719	1.01599e+08	85805059	1.61673e+08	138796269	5.85534e+08	6.74848e+08	9.25145e+07	1.28849e+08	111676591	1.15391e+08	3.1847e+08	4.32923e+08	1.12108e+08	1.269e+08	1.24465e+08	7.58702e+07	0	2.99529e+07	1.19396e+09	9.17654e+08	2.98735e+08	2.63332e+08	9.92419e+07	1.73604e+08	3.6926e+08	1.7062e+08	1.48204e+08	8.60543e+07	1.47405e+08	1.72245e+08	573282453	4.82956e+08	0	1.59646e+07	4.78049e+07	4.79912e+07	3.63209e+08	2.33171e+08	2.74336e+08	2.63033e+08	5.45037e+07	4.24129e+07	3.7126e+08
P16401	Histone H1.5 OS=Homo sapiens GN=HIST1H1B PE=1 SV=3 - [H15_HUMAN]	31.86	1	8	12	1168	5.10755e+08	5.73879e+08	1.57625e+09	1.3067e+09	2.05937e+09	1.99219e+09	1.38622e+09	1.06901e+09	1.05985e+09	7.78235e+08	1593703405	1621287532	6.8192e+08	6.33619e+08	471891974	4.21668e+08	7.10454e+08	5.16803e+08	3205156586	2966411313	7.90861e+08	739220021	7.99824e+08	9.9266e+08	1.85566e+09	1.74124e+09	1.04718e+09	7.31349e+08	7.9259e+08	8.20626e+08	2.2355e+09	2127775647	4.10676e+08	2.70496e+08	1.13666e+08	1.07427e+08	1.92139e+09	1.89518e+09	1.41761e+09	1542322982	2.66851e+08	2.6139e+08	9.7127e+08
Q96QK1	Vacuolar protein sorting-associated protein 35 OS=Homo sapiens GN=VPS35 PE=1 SV=2 - [VPS35_HUMAN]	22.24	1	15	15	273	1.34961e+07	4.14918e+07	4.80373e+07	7.15848e+07	1.02034e+08	9.37292e+07	4.47926e+07	4.11245e+07	4.79775e+07	6.52118e+06	1.37412e+08	1.14335e+08	3.87445e+07	3.32129e+07	2.64294e+07	2.688e+07	1.29992e+07	6.80716e+06	1.2839e+08	1.26994e+08	3.23807e+07	2.31831e+07	5.50237e+07	3.5551e+07	5.24467e+07	7.63047e+07	2.91678e+07	2.97778e+07	2.23035e+07	0	1.18e+08	9.50653e+07	4.8601e+07	2.54313e+07	1.26251e+07	9.01161e+06	6.94644e+07	6.16867e+07	5.27417e+07	7.10497e+07	1.55045e+07	1.70956e+07	2.10928e+07
P07339	Cathepsin D OS=Homo sapiens GN=CTSD PE=1 SV=1 - [CATD_HUMAN]	46.12	1	19	19	1528	4.25301e+08	4.60137e+08	1.0786e+09	1.02133e+09	881182618	6.62022e+08	6.46617e+08	6.70362e+08	4.32516e+08	2.08891e+08	1.26842e+09	1.25136e+09	2.88679e+08	2.99964e+08	3.24791e+08	2.40139e+08	4.19569e+07	1.22553e+08	1.35579e+09	1.2369e+09	3.1878e+08	3.87275e+08	1.00002e+09	1.0272e+09	1.04333e+09	9.76547e+08	2.28943e+08	2.64509e+08	3.35196e+08	2.15033e+08	1.40886e+09	1.31803e+09	5.35035e+08	4.19749e+08	1.90343e+08	1.83009e+08	5.95727e+08	5.2238e+08	747326866	8.75554e+08	1.70208e+08	2.15293e+08	5.03144e+08
P60174	Triosephosphate isomerase OS=Homo sapiens GN=TPI1 PE=1 SV=3 - [TPIS_HUMAN]	81.82	1	28	28	3444	8.86717e+08	9.36641e+08	1.48458e+09	1.26769e+09	1.37445e+09	1.52875e+09	1.24044e+09	1.23007e+09	9.55629e+08	9.08823e+08	1.32084e+09	1.15808e+09	9.99273e+08	9.52577e+08	1.20817e+09	1.05103e+09	7.89891e+08	6.65315e+08	2.02746e+09	2.01404e+09	1038474740	9.35702e+08	7.32409e+08	7.94131e+08	1813386121	1.79017e+09	1.22178e+09	1.15449e+09	1.2039e+09	1.36424e+09	2.72426e+09	2.59424e+09	1.15633e+09	8.13456e+08	4.61146e+08	3.31135e+08	1.81583e+09	1.68523e+09	9.43054e+08	9.69977e+08	6.01953e+08	5.08577e+08	2.0095e+09
P12814	Alpha-actinin-1 OS=Homo sapiens GN=ACTN1 PE=1 SV=2 - [ACTN1_HUMAN]	67.26	1	35	57	4193	4.71634e+08	5.22899e+08	5.35337e+08	5.20576e+08	6.97609e+08	6.87706e+08	4.26904e+08	3.31296e+08	4.89125e+08	4.20191e+08	1.35717e+09	1306726979	3.87052e+08	2.10376e+08	93245064	8.82109e+07	1.95102e+08	1.31492e+08	9.49158e+08	7.99183e+08	2.77424e+08	2.8029e+08	1.6706e+09	1.88649e+09	6.44831e+08	7.01057e+08	5.55374e+08	2.60907e+08	4.5818e+08	4.67576e+08	6.67098e+08	6.39248e+08	214993002	208565777	9.6158e+07	6.08502e+07	4.0788e+08	3.38957e+08	7.7698e+08	9.24073e+08	1.83947e+08	1.92801e+08	3.57581e+08
O43707	Alpha-actinin-4 OS=Homo sapiens GN=ACTN4 PE=1 SV=2 - [ACTN4_HUMAN]	76.84	1	50	69	4944	4.71634e+08	5.22899e+08	5.35337e+08	5.20576e+08	6.97609e+08	6.87706e+08	4.05131e+08	3.31296e+08	4.89125e+08	4.20191e+08	1.32857e+09	1306726979	3.97076e+08	2.10376e+08	1.02201e+08	9.4032e+07	1.95102e+08	7.77476e+07	1.55983e+09	7.99183e+08	2.8523e+08	2.66065e+08	1.73258e+09	2.00872e+09	6.19007e+08	7.01057e+08	5.55374e+08	2.60907e+08	4.5818e+08	4.67576e+08	6.67098e+08	6.39248e+08	2.15853e+08	192617265	8.31559e+07	4.85372e+07	4.0788e+08	3.38957e+08	7.7698e+08	9.24073e+08	1.83947e+08	1.92801e+08	3.57581e+08
P35749	Myosin-11 OS=Homo sapiens GN=MYH11 PE=1 SV=3 - [MYH11_HUMAN]	50.46	1	75	100	1918	3.4201e+08	3.62472e+08	3.33117e+08	0	0	3.41331e+08	0	172571490	2.47811e+08	2.10352e+08	1.02481e+09	9.62163e+08	2.64895e+08	2.44607e+08	0	0	0	0	0	485170671	2.66165e+08	0	3.66744e+08	4.47247e+08	5.0742e+08	4.67809e+08	2.45603e+08	213362456	3.55119e+08	3.90154e+08	3.60161e+08	0	2.16445e+08	1.44807e+08	0	0	0	2.43303e+08	4.52043e+08	4.49253e+08	1.35538e+08	1.3885e+08	2.97872e+08
Q13576	Ras GTPase-activating-like protein IQGAP2 OS=Homo sapiens GN=IQGAP2 PE=1 SV=4 - [IQGA2_HUMAN]	27.56	1	30	33	230	0	0	5.28848e+07	5.88745e+07	7.06485e+07	6.52193e+07	5.27574e+07	5.22247e+07	0	4.36084e+07	8.49096e+07	9.66574e+07	15964093	3.6672e+07	0	0	0	0	7.29642e+07	8.71007e+07	0	1.33647e+07	5.89823e+07	9.04602e+07	66832714	2.20595e+07	0	0	3.39636e+07	5.28027e+07	9.62577e+07	8.6608e+07	0	0	0	0	0	0	1.03344e+08	7.49014e+06	1.41944e+07	1.47353e+07	6.16603e+07
P46778	60S ribosomal protein L21 OS=Homo sapiens GN=RPL21 PE=1 SV=2 - [RL21_HUMAN]	29.38	1	7	7	266	1.34366e+08	155066852	3.01297e+08	2.75582e+08	4.23379e+08	3.71051e+07	0	2.69035e+08	1.92623e+08	1.33253e+08	0	0	2.54899e+08	1.67365e+08	1.84494e+08	1.90636e+08	1.63564e+08	5.29427e+07	6.79939e+08	3.01757e+08	5.51707e+07	9.65769e+07	2.96793e+08	3.11698e+08	0	3.51434e+08	165730722	0	1.77466e+08	1.78981e+08	3.5932e+08	4.88663e+08	2.05137e+08	1.16886e+08	82311610	7.21515e+07	4.25773e+08	4.08502e+08	2.0316e+08	1.70769e+08	0	0	2.13302e+08
P08758	Annexin A5 OS=Homo sapiens GN=ANXA5 PE=1 SV=2 - [ANXA5_HUMAN]	80.63	1	27	28	2338	1.02286e+09	1.12218e+09	1.71841e+09	1.72601e+09	1.96358e+09	2.18111e+09	1.22033e+09	1.05132e+09	1.19815e+09	5.11504e+08	2.62389e+09	2.69855e+09	1.20412e+09	1.17122e+09	9.85789e+08	8.8266e+08	8.25909e+08	5.92735e+08	2.53805e+09	2.03878e+09	7.30767e+08	6.69184e+08	1.53547e+09	1.92652e+09	1.92773e+09	2180680877	747878328	7.48258e+08	1.32143e+09	1.05264e+09	2.3063e+09	2.31228e+09	1.04603e+09	8.10433e+08	387636979	2.8069e+08	1.42349e+09	1.23849e+09	1.4897e+09	1.83647e+09	7.81601e+08	5.3099e+08	1.87668e+09
Q9UK76	Hematological and neurological expressed 1 protein OS=Homo sapiens GN=HN1 PE=1 SV=3 - [HN1_HUMAN]	74.03	1	7	7	330	5.2631e+07	5.55732e+07	5.47352e+07	4.84299e+07	74011453	7.4947e+07	1.26787e+08	7.95335e+07	8.52274e+07	5.90883e+07	0	16765392	1.02299e+08	97562978	6.86595e+07	6.62171e+07	160404180	3.18595e+07	2.0944e+08	4.24241e+07	7.48105e+07	3.6086e+07	0	3.03986e+07	0	4.32513e+07	7.98721e+07	5.98694e+07	0	5.67076e+07	39413780	7.72488e+07	2.10306e+08	4.26144e+07	5.62412e+07	1.10623e+08	119989249	2.46235e+08	5.53284e+07	6.92206e+07	8.80606e+06	5.58953e+06	7.88943e+07
P60900	Proteasome subunit alpha type-6 OS=Homo sapiens GN=PSMA6 PE=1 SV=1 - [PSA6_HUMAN]	52.85	1	12	12	272	6.22887e+07	4.10216e+07	1.08396e+08	8.53035e+07	1.88442e+08	1.44892e+08	1.13775e+08	6.83514e+07	31000693	3.31047e+06	2.08592e+08	2.023e+08	3.62741e+07	2.26116e+07	1.20163e+07	1.60994e+07	0	0	1.82655e+08	1.91351e+08	2.65998e+07	1.65452e+07	1.05147e+08	9.64717e+07	1.53802e+08	1.47277e+08	3.17241e+07	0	8.5525e+07	5.90869e+07	2.39052e+08	2.20536e+08	0	0	9.2496e+06	0	2.57111e+08	1.78113e+08	1.08883e+08	1.29219e+08	2.00657e+07	1.57132e+07	89687907
O14818	Proteasome subunit alpha type-7 OS=Homo sapiens GN=PSMA7 PE=1 SV=1 - [PSA7_HUMAN]	39.11	2	9	9	359	7.75442e+07	7.17517e+07	1.27684e+08	1.17028e+08	2.07813e+08	2.20593e+08	1.05787e+08	9.04725e+07	5.14206e+07	0	2.32601e+08	2.24991e+08	5.30234e+07	5.99911e+07	5.91137e+07	4.35221e+07	4.0442e+07	1.5754e+07	1.93397e+08	2.31715e+08	3.4532e+07	3.86657e+07	8.91911e+07	1.26737e+08	1.92146e+08	1.84726e+08	5.57599e+07	2.58955e+07	1.02003e+08	5.06286e+07	2.36865e+08	2.74677e+08	2.82565e+07	1.56873e+07	2.17706e+07	8.81072e+06	266988399	2.52652e+08	1.42678e+08	1.43626e+08	2.75973e+07	2.62482e+07	1.1581e+08
O94979	Protein transport protein Sec31A OS=Homo sapiens GN=SEC31A PE=1 SV=3 - [SC31A_HUMAN]	23.2	1	24	24	298	3.15278e+07	2.068e+07	4.85448e+07	4.34221e+07	7.78471e+07	7.06599e+07	5.65357e+07	3.57249e+07	1.52967e+07	4.16746e+07	1.91186e+08	1.65669e+08	2.25308e+07	2.32776e+07	2.46732e+07	2.43364e+07	0	8.5534e+06	8.76486e+07	6.91163e+07	4.45172e+06	1.91708e+07	7.09482e+07	1.30782e+08	4.65393e+07	1.06254e+08	0	1.93584e+08	4.53956e+07	4.30632e+07	1.06332e+08	1.07384e+08	1.20992e+07	1.00198e+07	9.41067e+06	5.96009e+06	5.17761e+07	5.44627e+07	6.73511e+07	4.54919e+07	0	1.0704e+07	0
P22392	Nucleoside diphosphate kinase B OS=Homo sapiens GN=NME2 PE=1 SV=1 - [NDKB_HUMAN]	73.68	1	6	11	469	1.23507e+08	1.24399e+08	3.97964e+08	3.59042e+08	4.1101e+08	2.02194e+08	3.77372e+08	3.00585e+08	175924653	1.48064e+08	8.68307e+08	8.52869e+08	1.3278e+08	1.10713e+08	0	1.24823e+08	0	3.86171e+07	1.06111e+09	1.08508e+09	0	1.21451e+08	2.79605e+08	4.01197e+08	4.8557e+08	5.43325e+08	3.70068e+07	6.7492e+07	1.06043e+08	1.27997e+08	597039167	2.67163e+08	0	1.19145e+08	3.59569e+07	2.30251e+07	5.7273e+08	0	5.26355e+08	5.53641e+08	7.51331e+07	7.24958e+07	6.5315e+07
Q07954	Prolow-density lipoprotein receptor-related protein 1 OS=Homo sapiens GN=LRP1 PE=1 SV=2 - [LRP1_HUMAN]	16.77	1	64	64	604	4.37435e+07	7.42178e+07	6.68741e+07	8.16605e+07	1.03012e+08	6.004e+07	4.8598e+07	9.28968e+07	9.57895e+07	4.9464e+07	1.66455e+08	131089113	7.96198e+07	62429163	7.87977e+07	4.41422e+07	2.07139e+07	1.89024e+07	1.39629e+08	3.2103e+07	5.16429e+06	1.00635e+07	6.17913e+07	6.17828e+07	7.69515e+07	1.12334e+08	2.06497e+07	9.20489e+06	4.26812e+07	3.60485e+07	7.86407e+07	5.44009e+07	1.25188e+07	8.72927e+06	2.55168e+07	2.14724e+07	3.77915e+07	6.08936e+07	7.71769e+07	8.64314e+07	9.85054e+06	2.00388e+07	4.72594e+07
P07686	Beta-hexosaminidase subunit beta OS=Homo sapiens GN=HEXB PE=1 SV=3 - [HEXB_HUMAN]	25.9	1	12	13	218	3.94543e+07	1.66292e+07	7.38331e+07	5.77039e+07	1.19657e+08	1.08031e+08	4.54024e+07	2.4302e+07	1.44454e+08	2.07602e+07	1.1702e+08	1.03332e+08	1.32929e+08	2.49202e+07	8.44517e+06	3.55288e+07	0	9.19099e+07	2.15622e+08	1.63468e+08	1.01038e+07	1.85379e+07	5.19098e+07	9.6111e+07	7.27653e+07	1.22307e+08	0	0	2.38575e+07	4.27404e+07	5.82063e+07	1.06683e+08	0	16869712	0	1.87088e+06	8.16725e+08	1391979539	3.67805e+07	5.83965e+07	0	1.67372e+07	2.41818e+07
P38117	Electron transfer flavoprotein subunit beta OS=Homo sapiens GN=ETFB PE=1 SV=3 - [ETFB_HUMAN]	51.37	1	12	12	328	9.21807e+07	1.17313e+08	1.0564e+08	8.48793e+07	1.42973e+08	1.25772e+08	5.9974e+07	5.73964e+07	3.91313e+07	5.41445e+07	1.01432e+08	1.31388e+08	2.13457e+07	3.62668e+07	3.26765e+07	2.72924e+07	3.23016e+07	2.39732e+07	1.58688e+08	1.53066e+08	3.51344e+07	4.714e+07	1.91085e+08	2.43895e+08	1.40688e+08	1.31272e+08	5.58966e+07	2.70467e+07	5.57483e+07	4.85193e+07	8.31935e+07	8.71359e+07	5.00552e+07	2.35352e+07	0	0	5.91892e+07	5.22009e+07	9.34515e+07	9.58157e+07	1.63335e+07	2.94148e+07	9.437e+07
O14979	Heterogeneous nuclear ribonucleoprotein D-like OS=Homo sapiens GN=HNRNPDL PE=1 SV=3 - [HNRDL_HUMAN]	28.33	1	11	13	792	1.96612e+08	2.00055e+08	4.39471e+08	3.77255e+08	6.34997e+08	3.26613e+08	3.28947e+08	2.21786e+08	2.11644e+08	1.63561e+08	3.4725e+08	3.50685e+08	1.86192e+08	2.45768e+08	2.17686e+08	2.13849e+08	1.678e+08	1.67234e+08	5.74065e+08	6.85385e+08	1.53026e+08	1.43573e+08	2.16998e+08	3.09709e+08	4.32859e+08	5.68128e+08	1.84349e+08	8.88212e+07	1.92053e+08	2.03699e+08	8.32966e+08	6.04301e+08	1.85388e+08	1.26749e+08	9.246e+07	8.53402e+07	6.6456e+08	4.77483e+08	2.00861e+08	2.72451e+08	1.51402e+08	1.46645e+08	3.00117e+08
P52565	Rho GDP-dissociation inhibitor 1 OS=Homo sapiens GN=ARHGDIA PE=1 SV=3 - [GDIR1_HUMAN]	31.86	1	7	7	540	1.27282e+08	2.85097e+08	3.4901e+08	2.72279e+08	6.96533e+08	4.0277e+08	1.04069e+08	8.97165e+07	2.49542e+08	4.56287e+07	579909566	5.15462e+08	1.50752e+08	1.65893e+08	1.32394e+08	1.19606e+08	1.03972e+08	1.21257e+08	6.19702e+08	575888214	8.76632e+07	8.77669e+07	2.82662e+08	2.60995e+08	2.95769e+08	5.09512e+08	2.57258e+08	1.02435e+08	2.23948e+08	1.87849e+08	6.47869e+08	5.83733e+08	9.97681e+07	1.66346e+08	100099841	3.90982e+07	5.23355e+08	504549132	1.75737e+08	354312586	1.51994e+08	1.39672e+08	423654057
O60701	UDP-glucose 6-dehydrogenase OS=Homo sapiens GN=UGDH PE=1 SV=1 - [UGDH_HUMAN]	64.37	1	24	24	470	5.66181e+07	6.52676e+07	8.80234e+07	4.67637e+07	1.36725e+08	1.41727e+08	9.40085e+07	8.68869e+07	5.52756e+07	1.50067e+07	1.7328e+08	1.3235e+08	9.48452e+07	8.54267e+07	3.3456e+07	2.74573e+07	3.35702e+07	2.41314e+07	1.47541e+08	1.19003e+08	8.75855e+07	9.43699e+07	8.09918e+07	1.28629e+08	8.76009e+07	9.70891e+07	5.02566e+07	2.44897e+07	6.40283e+07	7.33922e+07	1.14091e+08	9.59431e+07	4.44446e+07	1.88985e+07	1.8576e+07	1.27314e+07	4.43368e+08	4.37218e+08	1.0916e+08	1.26426e+08	8.40144e+06	0	4.53143e+07
Q9BR76	Coronin-1B OS=Homo sapiens GN=CORO1B PE=1 SV=1 - [COR1B_HUMAN]	38.04	1	14	14	469	1.02172e+08	1.13269e+08	9.77817e+07	7.19191e+07	8.69133e+07	9.84749e+07	5.81038e+07	5.34372e+07	8.86598e+07	26051460	1.4082e+08	1.5377e+08	6.66966e+07	6.28008e+07	2.99457e+07	2.93505e+07	2.86172e+06	2.51383e+07	1.8488e+08	1.28849e+08	6.03951e+07	7.63918e+07	8.47896e+07	1.49943e+08	8.36337e+07	1.10877e+08	71242100	7.24646e+07	8.77498e+07	4.35362e+07	1.08567e+08	1.36791e+08	8.8355e+07	3.41446e+07	1.52283e+07	2.19313e+07	1.32383e+08	1.01773e+08	6.53165e+07	1.30621e+08	2.37018e+07	6.57129e+06	1.0078e+08
P24844	Myosin regulatory light polypeptide 9 OS=Homo sapiens GN=MYL9 PE=1 SV=4 - [MYL9_HUMAN]	62.79	1	4	9	2031	323796259	3.39008e+08	4.69409e+08	496607746	4.15678e+08	4.36125e+08	359420456	2.69388e+08	4.99001e+08	4.45803e+08	1.32448e+09	1.24087e+09	2.04731e+08	2.00366e+08	3.21596e+08	2.83543e+08	1.34408e+08	95301426	1.0099e+09	8.64245e+08	2.93733e+08	2.66588e+08	8.79823e+08	1.20751e+09	6.94898e+08	8.85444e+08	2.70935e+08	1.98443e+08	4.26121e+08	4.57164e+08	6.73098e+08	6.51156e+08	5.07379e+08	4.25266e+08	8.98885e+07	6.6679e+07	6.33714e+08	5.77545e+08	3.05042e+08	3.18741e+08	1.57306e+08	1.69751e+08	5.23874e+08
P31146	Coronin-1A OS=Homo sapiens GN=CORO1A PE=1 SV=4 - [COR1A_HUMAN]	51.41	1	21	21	792	1.77254e+08	1.75647e+08	5.2355e+08	4.82395e+08	6.00924e+08	6.25937e+08	2.21623e+08	3.05705e+08	3.32912e+08	3.27357e+08	531029284	555656331	2.21288e+08	2.25728e+08	1.3761e+08	1.76435e+08	4.13145e+08	3.31368e+08	6.19439e+08	6.51283e+08	2.01649e+08	2.12648e+08	2.92057e+08	2.79945e+08	3.65027e+08	3.28986e+08	7.86746e+07	1.36529e+08	5.3339e+07	1.1728e+08	7.32883e+08	5.36472e+08	1.40017e+08	1.07453e+08	2.36129e+08	1.8868e+08	1.54679e+08	142004403	6.37524e+08	6.45262e+08	4.9811e+07	5.05595e+07	150663531
Q06830	Peroxiredoxin-1 OS=Homo sapiens GN=PRDX1 PE=1 SV=1 - [PRDX1_HUMAN]	92.96	1	18	22	1759	1.31687e+09	1.41465e+09	2.11701e+09	2.07382e+09	2.75005e+09	2.59181e+09	1.40136e+09	1.1666e+09	1395295741	1.15877e+09	2.20092e+09	1.89213e+09	9.12508e+08	7.79205e+08	7.6971e+08	7.24778e+08	7.71915e+08	6.17039e+08	3.93247e+09	3.25911e+09	8.16913e+08	8.36744e+08	1.19661e+09	1.6568e+09	1.78702e+09	1.83293e+09	8.21529e+08	6.12501e+08	1.24309e+09	1.24661e+09	2.72021e+09	2.54644e+09	7.62383e+08	7.18228e+08	4.96491e+08	4.56754e+08	2.33264e+09	2019841124	1.54773e+09	1.78887e+09	6.14067e+08	6.10842e+08	1.53337e+09
P14314	Glucosidase 2 subunit beta OS=Homo sapiens GN=PRKCSH PE=1 SV=2 - [GLU2B_HUMAN]	45.08	1	20	20	946	1.24162e+08	5.20766e+08	2.33685e+08	2.30521e+08	2.12957e+08	1.59544e+08	1.3628e+08	1.42685e+08	1.78907e+08	1.25499e+08	2.82014e+08	2.99086e+08	1.86145e+08	1.32981e+08	1.06311e+08	1.17786e+08	6.99634e+07	7.17971e+07	7.16633e+08	5.8776e+08	6.40486e+07	64600568	1.8511e+08	2.4733e+08	2.90561e+08	2.99674e+08	1.25036e+08	7.00072e+07	1.25222e+08	1.09545e+08	193058898	1.9679e+08	5.37645e+07	4.67101e+07	4.82752e+07	3.22114e+07	268569970	2.45474e+08	2.20539e+08	2.41616e+08	5.35698e+07	5.59691e+07	2.00154e+08
P49189	4-trimethylaminobutyraldehyde dehydrogenase OS=Homo sapiens GN=ALDH9A1 PE=1 SV=3 - [AL9A1_HUMAN]	22.27	1	11	11	136	8.00967e+07	7.79652e+07	9.76868e+07	1.49837e+08	7.89397e+07	1.24853e+08	0	4.03404e+07	0	3.12111e+07	4.57792e+07	0	1.14378e+08	5.21571e+07	0	5.16096e+07	0	5.74949e+06	5.5917e+07	1.30616e+08	2.13488e+07	0	8.12057e+07	1.11023e+08	1.27777e+08	8.63558e+07	0	0	3.90408e+07	4.05605e+07	1.097e+08	9.12751e+07	0	2.18669e+07	2.38015e+07	0	0	0	5.26536e+07	6.48398e+07	0	6.33177e+07	0
P15531	Nucleoside diphosphate kinase A OS=Homo sapiens GN=NME1 PE=1 SV=1 - [NDKA_HUMAN]	46.71	1	2	7	147	0	0	0	0	4.1101e+08	0	0	0	0	0	8.68307e+08	0	0	0	1.54463e+08	0	1.14265e+08	0	0	0	305654077	0	2.91962e+08	4.01197e+08	0	5.43325e+08	0	0	0	0	0	0	2.61854e+08	0	0	0	5.7273e+08	4.87973e+08	0	0	7.51331e+07	7.24958e+07	6.5315e+07
Q13151	Heterogeneous nuclear ribonucleoprotein A0 OS=Homo sapiens GN=HNRNPA0 PE=1 SV=1 - [ROA0_HUMAN]	36.72	1	7	8	665	5.8554e+07	8.66803e+07	1.3464e+08	1.22287e+08	1.21472e+08	1.2988e+08	1.39864e+08	9.53893e+07	7.84925e+07	8.75538e+07	2.33313e+08	1.58211e+08	9.55981e+07	92994966	5.1759e+07	3.84109e+07	1.12266e+08	8.50465e+07	347489859	1.91982e+08	8.0574e+07	6.24065e+07	1.07663e+08	1.45425e+08	1.20937e+08	1.90004e+08	6.72991e+07	3.30264e+07	8.86058e+07	9.20673e+07	2.44284e+08	2.15283e+08	2.72594e+07	1.58419e+07	61651276	5.5822e+07	2.28531e+08	192924618	9.12758e+07	1.01937e+08	42394272	3.08311e+07	1.90293e+08
P07741	Adenine phosphoribosyltransferase OS=Homo sapiens GN=APRT PE=1 SV=2 - [APT_HUMAN]	59.44	1	7	7	360	5.58655e+07	7.2425e+07	7.27915e+07	7.9144e+07	1.20271e+08	1.87589e+08	1.0723e+08	5.74663e+07	5.91023e+07	4.05476e+07	77549226	1.88449e+08	4.98392e+07	5.04824e+07	65253057	6.39744e+07	2.00398e+07	1.40351e+07	1.75144e+08	1.33074e+08	4.53128e+07	3.53084e+07	6.66531e+07	5.40879e+07	1.17116e+08	1.53335e+08	5.53643e+07	3.28716e+07	6.99944e+07	6.79196e+07	2.15075e+08	1.63054e+08	4.4504e+07	1.75217e+07	1.49105e+07	1.2097e+07	8.8913e+07	6.80154e+07	1.16829e+08	1.00943e+08	3.88952e+07	3.26811e+07	8.45822e+07
P78417	Glutathione S-transferase omega-1 OS=Homo sapiens GN=GSTO1 PE=1 SV=2 - [GSTO1_HUMAN]	37.34	1	10	10	343	1.02101e+08	1.29888e+08	1.97743e+08	1.93743e+08	2.79314e+08	3.13658e+08	2.1386e+08	1.74884e+08	125717583	1.15253e+08	2.75316e+08	3.38592e+08	4.51452e+07	5.57208e+07	1.00359e+08	7.10447e+07	4.37498e+07	7.9475e+06	3.06275e+08	2.75778e+08	2.53062e+07	8.01681e+07	8.71352e+07	1.2633e+08	2.65291e+08	2.66705e+08	3.36149e+07	2.55296e+07	9.30973e+07	5.78154e+07	3.30744e+08	3.16745e+08	1.99004e+08	8.86068e+07	2.30142e+07	2.05604e+07	2.19808e+08	1.83651e+08	1.56589e+08	1.80036e+08	2.58357e+07	2.32926e+07	1.74022e+08
Q03252	Lamin-B2 OS=Homo sapiens GN=LMNB2 PE=1 SV=3 - [LMNB2_HUMAN]	54.17	1	33	37	994	2.50821e+08	7.76494e+08	5.11529e+08	4.74558e+08	6.13015e+08	6.09036e+08	193538494	2.58735e+08	5.34982e+08	212968473	6.41871e+08	7.25855e+08	4.93583e+08	5.06968e+08	3.64535e+08	1.65322e+08	4.27938e+08	3.91897e+08	7.57875e+08	1053807271	5.82594e+08	5.38095e+08	8.62594e+08	9.03937e+08	8.82339e+08	8.0098e+08	4.42797e+08	4.94321e+08	5.3954e+08	5.57117e+08	7.7716e+08	7.94639e+08	365129497	2.7634e+08	1.2325e+08	1.08099e+08	3.1225e+08	3.59955e+08	6.37647e+08	6.36574e+08	1.35446e+08	1.33279e+08	5.52132e+08
P05997	Collagen alpha-2(V) chain OS=Homo sapiens GN=COL5A2 PE=1 SV=3 - [CO5A2_HUMAN]	35.62	1	29	31	1171	3.40687e+08	3.57354e+08	3.93568e+08	3.92322e+08	133900802	1.38679e+08	3.618e+08	2.75626e+08	5.24512e+08	4.29001e+08	3.55475e+08	2.93845e+08	2.3611e+08	2.24126e+08	3.69455e+08	3.2509e+08	3.45668e+08	2.671e+08	357816506	3.1797e+08	4.04813e+08	2.01909e+08	1.62549e+08	1.72507e+08	5.29903e+08	4.97016e+08	5.84993e+08	4.57544e+08	4.70777e+08	4.76641e+08	112761772	1.32581e+08	5.64278e+08	4.342e+08	3.49381e+08	4.85609e+08	5.15332e+08	2.17495e+08	3.54607e+08	3.99677e+08	9.60384e+08	1.10637e+09	4.08513e+08
P62244	40S ribosomal protein S15a OS=Homo sapiens GN=RPS15A PE=1 SV=2 - [RS15A_HUMAN]	43.85	1	6	6	253	6.30535e+07	5.19381e+07	2.10072e+08	1.61797e+08	4.00935e+08	2.74662e+08	1.25484e+08	1.07157e+08	8.49048e+07	7.99184e+07	3.45199e+08	3.2094e+08	1.13793e+08	1.205e+08	1.72842e+08	1.12644e+08	1.71757e+07	3.16057e+07	3.0437e+08	3.53853e+08	6.42679e+07	1.01243e+08	178919797	2.05915e+08	2.77184e+08	325321938	76145989	7.04208e+07	4.93141e+07	8.19257e+07	3.85006e+08	3.40275e+08	2.30917e+07	4.47532e+07	43811763	2.15828e+07	0	2.28387e+08	2.07781e+08	209645564	1.20437e+07	5.67529e+07	7.38511e+07
P46777	60S ribosomal protein L5 OS=Homo sapiens GN=RPL5 PE=1 SV=3 - [RL5_HUMAN]	46.46	1	15	15	419	1.34835e+08	1.76072e+08	2.35032e+08	2.29739e+08	232225701	2.45828e+08	3.3661e+08	232935952	2.11399e+08	174272365	3.36154e+08	3.22442e+08	1.54047e+08	1.13008e+08	1.70177e+08	1.55e+08	1.07364e+08	4.20448e+07	4.675e+08	4.11093e+08	8.39265e+07	7.50727e+07	2.65454e+08	3.92171e+08	2.615e+08	2.85778e+08	1.80461e+08	0	1.10926e+08	1.35828e+08	4.36565e+08	2.42983e+08	8.89611e+07	81705226	6.33167e+07	4.02651e+07	3.49359e+08	3.42249e+08	2.62119e+08	1.94874e+08	0	6.76863e+07	2.02923e+08
Q01130	Serine/arginine-rich splicing factor 2 OS=Homo sapiens GN=SRSF2 PE=1 SV=4 - [SRSF2_HUMAN]	23.53	2	5	5	176	312321247	4.31967e+08	9.0681e+08	597940153	0	0	0	7.00291e+08	663583381	6.08978e+08	5.27123e+08	5.49691e+08	6.90317e+08	6.07718e+08	5.98282e+08	5.32259e+08	7.13045e+08	3.83923e+08	1122171745	1.29206e+09	5.90522e+08	5.98362e+08	3.4742e+08	4.57662e+08	938462840	8.88339e+08	0	0	522148332	5.84975e+08	1.27408e+09	8.00484e+08	1.20918e+09	6.67473e+08	5.41031e+08	6.2149e+08	9.24362e+08	8.88863e+08	517797739	5.10776e+08	2.11923e+08	2.14584e+08	504752227
P61254	60S ribosomal protein L26 OS=Homo sapiens GN=RPL26 PE=1 SV=1 - [RL26_HUMAN]	41.38	2	10	10	268	7.94931e+07	1.7031e+08	2.45812e+08	2.60517e+08	2.47008e+08	3.19027e+08	1.92809e+08	1.63836e+08	1.1966e+08	7.28801e+07	3.03558e+08	2.31049e+08	147946184	9.30728e+07	2.99006e+08	1.53299e+08	1.16989e+08	8.12853e+07	4.91166e+08	4.38181e+08	7.43209e+07	120551559	2.66772e+08	2.02283e+08	2.74757e+08	1.60168e+08	1.3887e+08	4.19744e+07	1.03264e+08	5.29483e+07	3.66403e+08	374324254	229456994	1.96439e+08	1.51657e+08	6.58264e+07	4.62762e+08	4.28042e+08	1.1246e+08	1.81919e+08	3.70738e+07	2.51645e+07	1.82669e+08
P04004	Vitronectin OS=Homo sapiens GN=VTN PE=1 SV=1 - [VTNC_HUMAN]	42.05	1	19	19	1531	1.56203e+08	1.74297e+08	3.70955e+08	2.94589e+08	4.12391e+08	3.22516e+08	2.11569e+08	1.75508e+08	161661272	1.56267e+08	1.6401e+08	1.89011e+08	2.1259e+08	2.17284e+08	3.32329e+08	3.28294e+08	2.36017e+08	1.66376e+08	5.45637e+08	6.20466e+08	4.79042e+08	3.12388e+08	3.35976e+08	4.07617e+08	3.01548e+08	3.69585e+08	3.36352e+09	2.64087e+09	2.61102e+08	2.9896e+08	2.55504e+08	1.70055e+08	2.80173e+08	152450608	1.07216e+08	8.67557e+07	3.47718e+08	2.47062e+08	4.3909e+08	3.76739e+08	9.63321e+08	1.41759e+09	1.13067e+09
P27824	Calnexin OS=Homo sapiens GN=CANX PE=1 SV=2 - [CALX_HUMAN]	39.02	1	21	21	1464	9.9683e+07	1.46543e+08	3.17833e+08	1.36341e+08	310505785	3.84769e+08	1.66206e+08	1.17505e+08	1.15368e+08	7.5866e+07	6.13478e+08	4.20409e+08	1.2868e+08	1.63149e+08	9.62432e+07	1.16585e+08	5.52383e+07	4.5218e+07	7.41344e+08	4.24691e+08	8.2808e+07	4.4409e+07	2.65219e+08	2.91674e+08	3.75679e+08	3.82141e+08	1.37413e+08	1.17017e+08	1.342e+08	1.6532e+08	3.7935e+08	3.9297e+08	2.57542e+07	6.52303e+07	5.66679e+07	1.37946e+07	3.57407e+08	3.01108e+08	330668571	4.27961e+08	4.45958e+07	4.42326e+07	2.05529e+08
Q99623	Prohibitin-2 OS=Homo sapiens GN=PHB2 PE=1 SV=2 - [PHB2_HUMAN]	49.83	1	13	13	242	5.47478e+07	1.00161e+08	7.66233e+06	6.59125e+07	1.31955e+07	0	6.18988e+07	0	74719163	4.68875e+07	8.1405e+07	1.12355e+08	4.27413e+07	5.1282e+07	2.93527e+07	0	0	0	1.96306e+08	2.01982e+07	3.90813e+07	3.85912e+07	1.60332e+08	1.32936e+08	0	2.72311e+07	6.66246e+07	5.33549e+07	103612887	8.35497e+07	8.38441e+07	8.28071e+07	2.74547e+07	3.96419e+07	0	0	6.40426e+07	0	1.54291e+08	9.81879e+07	0	0	0
Q07666	KH domain-containing, RNA-binding, signal transduction-associated protein 1 OS=Homo sapiens GN=KHDRBS1 PE=1 SV=1 - [KHDR1_HUMAN]	24.38	1	7	7	293	1.99911e+07	0	9.62593e+07	1.33976e+08	130960904	1.43219e+08	9.77043e+07	9.77941e+06	3.96198e+07	5.42501e+07	76748492	156830350	1.5156e+07	6.4627e+07	7.02476e+07	5.61737e+07	6.56178e+07	4.83819e+07	1.10988e+08	189106566	6.48433e+07	1.02738e+08	1.09229e+08	2.18669e+08	1.57133e+08	225041069	0	8.03461e+07	0	1.8638e+07	1.87524e+08	2.28189e+08	6.90079e+07	4.62115e+07	5.27217e+07	2.95381e+07	2.39554e+08	2.66783e+08	8.33851e+07	7.93844e+07	1.5929e+07	2.11981e+07	38520359
Q8WW12	PEST proteolytic signal-containing nuclear protein OS=Homo sapiens GN=PCNP PE=1 SV=2 - [PCNP_HUMAN]	35.96	1	5	5	70	0	0	0	0	0	0	5.53637e+07	8.63647e+07	2.78342e+07	4.39126e+07	0	0	2.57269e+07	5.452e+07	5.48041e+07	3.12962e+07	0	2.01816e+07	7.01978e+07	0	3.80313e+07	7.75159e+07	0	0	0	0	0	0	0	0	1.50522e+08	6.87223e+07	6.3595e+07	4.30156e+07	3.69104e+07	2.40616e+07	8.33072e+07	72005359	0	0	0	0	7.94077e+07
P49207	60S ribosomal protein L34 OS=Homo sapiens GN=RPL34 PE=1 SV=3 - [RL34_HUMAN]	21.37	1	4	4	151	0	2.45174e+08	9.46011e+08	918169404	6.54861e+08	7.98817e+08	0	6.25105e+08	4.35355e+08	3.69685e+08	9.9449e+08	0	3.30946e+08	3.46459e+08	416404040	3.38078e+08	3.64819e+08	2.07382e+08	1.29363e+09	1.17985e+09	2.37934e+08	2.39137e+08	0	5.88132e+08	1.05687e+09	9.93964e+08	2.77962e+08	1.68259e+08	2.77165e+08	3.25493e+08	1262568037	1.18639e+09	4.42766e+08	2.57205e+08	2.70206e+08	2.96647e+08	1.26312e+09	1.18651e+09	0	481410288	0	0	0
P13010	X-ray repair cross-complementing protein 5 OS=Homo sapiens GN=XRCC5 PE=1 SV=3 - [XRCC5_HUMAN]	46.17	1	27	27	698	6.94132e+07	9.63309e+07	1.83039e+08	7.91002e+07	2.06553e+08	1.75269e+08	1.04806e+08	9.57033e+07	9.74414e+07	6.37392e+07	2.00024e+08	1.93792e+08	9.86244e+07	1.12111e+08	6.39875e+07	6.61282e+07	5.40052e+07	2.41634e+07	3.67128e+08	2.71577e+08	7.3778e+07	3.60639e+07	1.5281e+08	2.0233e+08	1.76611e+08	260795666	7.17082e+07	8.95417e+07	8.10198e+07	1.12818e+08	3.32608e+08	3.60554e+08	5.83872e+07	4.92514e+07	2.17971e+07	2.18693e+07	3.03217e+08	2.4974e+08	9.16645e+07	1.22712e+08	2.29015e+07	6.55572e+07	1.60099e+08
O14773	Tripeptidyl-peptidase 1 OS=Homo sapiens GN=TPP1 PE=1 SV=2 - [TPP1_HUMAN]	16.7	1	6	6	591	6.42403e+07	5.51481e+07	2.16066e+08	1.81996e+08	3.73617e+08	3.23328e+08	2.1261e+08	1.31043e+08	6.80829e+07	4.5264e+07	6.1376e+08	2.45859e+08	1.89882e+07	3.10259e+07	4.86231e+07	4.77351e+07	3.2715e+07	0	8.01997e+08	1.75154e+08	1.81978e+07	3.6579e+06	174031632	2.1506e+08	2.18422e+08	2.77733e+08	2.4948e+07	1.48604e+07	1.98314e+07	4.93237e+07	5.37267e+08	4.95385e+08	8.03268e+06	4.31648e+07	2.65275e+07	1.56314e+07	1.65883e+08	9.65704e+07	1.37071e+08	3.23407e+08	0	0	5.03188e+07
P08670	Vimentin OS=Homo sapiens GN=VIM PE=1 SV=4 - [VIME_HUMAN]	92.7	1	53	63	10445	6.33843e+09	6.62804e+09	1.02767e+10	9.88974e+09	10598147738	1.14081e+10	7.21191e+09	4.79301e+09	7.20789e+09	6.0746e+09	1.44335e+10	1.35098e+10	5.0358e+09	4675149549	3.41937e+09	2.85295e+09	6.10225e+09	4.99339e+09	9.34014e+09	8.69033e+09	2.75611e+09	2.74736e+09	5.71088e+09	7.36481e+09	1.35075e+10	1.3406e+10	3.71709e+09	2.71865e+09	4.24579e+09	4.32014e+09	9.50686e+09	8.58377e+09	3.02174e+09	2.74476e+09	3.58157e+09	3.11065e+09	7.37301e+09	6.62858e+09	9.28605e+09	9.80218e+09	3.72763e+09	3.80758e+09	7.11575e+09
P13987	CD59 glycoprotein OS=Homo sapiens GN=CD59 PE=1 SV=1 - [CD59_HUMAN]	25	1	4	4	219	1.50686e+08	1.03288e+08	1.3897e+08	0	1.21826e+08	2.03489e+08	0	9.99163e+07	1.18141e+08	0	1.25563e+08	1.8592e+08	1.19362e+08	1.36597e+08	1.65494e+08	1.44305e+08	0	7.29267e+07	213793607	2.41542e+08	233576354	1.82486e+08	2.48565e+08	1.73067e+08	2.44648e+08	1.55821e+08	2.64661e+08	189456308	2.42228e+08	210262458	1.88728e+08	1.21936e+08	3.00533e+08	1.67552e+08	1.01662e+08	7.10532e+07	1.24009e+08	1.37297e+08	3.49728e+08	301124047	5.93652e+07	0	1.11662e+08
Q15404	Ras suppressor protein 1 OS=Homo sapiens GN=RSU1 PE=1 SV=3 - [RSU1_HUMAN]	47.65	1	9	9	204	3.58585e+07	3.75546e+07	7.97058e+07	7.84311e+07	3.7121e+07	6.9078e+07	0	4.15438e+07	3.94002e+07	0	153361416	1.44661e+08	0	2.92291e+07	3.15883e+07	3.49168e+07	0	0	1.20402e+08	8.62645e+07	0	2.86746e+07	4.30658e+07	6.24462e+07	9.14474e+07	1.13533e+08	37110326	0	5.18519e+07	6.37413e+07	1.02471e+08	7.1455e+07	1.4415e+07	2.15348e+07	0	0	6.23619e+07	5.09278e+07	5.63843e+07	6.51491e+07	3.42203e+07	2.75834e+07	4.50743e+07
Q13435	Splicing factor 3B subunit 2 OS=Homo sapiens GN=SF3B2 PE=1 SV=2 - [SF3B2_HUMAN]	22.91	1	17	17	343	4.75038e+07	4.77635e+07	9.31472e+07	8.95217e+07	8.18267e+07	8.30937e+07	8.63149e+07	7.50755e+07	7.81739e+07	7.44395e+07	1.14847e+08	9.74164e+07	7.37869e+07	7.15291e+07	54002641	4.19494e+07	4.29723e+07	4.83386e+07	1.92181e+08	2.15768e+08	56420967	5.06903e+07	5.37234e+07	7.32514e+07	1.67306e+08	1.65778e+08	7.19212e+07	4.57531e+07	6.00599e+07	36579114	1.54783e+08	1.58283e+08	4.96437e+07	4.15751e+07	4.14499e+07	3.55939e+07	153198928	1.48887e+08	9.48499e+07	8.62767e+07	0	0	9.18501e+07
Q09666	Neuroblast differentiation-associated protein AHNAK OS=Homo sapiens GN=AHNAK PE=1 SV=2 - [AHNK_HUMAN]	62.68	1	199	207	5080	3.5556e+08	564894113	2.82322e+08	2.6707e+08	4.38519e+08	1.10791e+09	3.30517e+08	1.86273e+08	4.10383e+08	4.62081e+08	7.02374e+08	6.78557e+08	507062851	433603858	3.37198e+08	2.98232e+08	2.67627e+08	2.60357e+08	5.99246e+08	762119287	4.7992e+08	3.14686e+08	678196831	6.21027e+08	7.66471e+08	7.40608e+08	2.80064e+08	4.82185e+08	2.85901e+08	433922257	4.55462e+08	6.4771e+08	5.54359e+08	6.00216e+08	158632907	128015432	2.19446e+08	1.65762e+08	4.88438e+08	8.15805e+08	2.04603e+08	1.42176e+08	353534528
P02545	Prelamin-A/C OS=Homo sapiens GN=LMNA PE=1 SV=1 - [LMNA_HUMAN]	73.64	1	59	61	5214	2415374740	2.68532e+09	1.43503e+09	1.44848e+09	1.65964e+09	1.79027e+09	1.60529e+09	1.43979e+09	2.2555e+09	2066970202	2.47757e+09	2.36532e+09	1.463e+09	1.60432e+09	9.70998e+08	9.05849e+08	1.40233e+09	1.09656e+09	3958676980	3.32837e+09	1.69917e+09	1.56327e+09	2.71391e+09	2.68239e+09	2.84886e+09	2.75449e+09	1.6282e+09	1.60283e+09	1.74741e+09	1.80808e+09	2.36543e+09	2.41044e+09	1.26166e+09	8.80366e+08	467127322	3.83601e+08	1.23613e+09	1.13858e+09	1881758128	1.97564e+09	9.67342e+08	9.36723e+08	1.94202e+09
P28331	NADH-ubiquinone oxidoreductase 75 kDa subunit, mitochondrial OS=Homo sapiens GN=NDUFS1 PE=1 SV=3 - [NDUS1_HUMAN]	32.87	1	15	15	162	1.96722e+07	3.03152e+07	7.2203e+06	0	3.83244e+07	3.26843e+07	1.5107e+07	2.72088e+07	1.38774e+07	2.06054e+07	8.42029e+07	7.98393e+07	1.5966e+07	4.29424e+07	2.64583e+07	2.10826e+07	0	0	7.55599e+07	51646590	0	5.38035e+06	1.06753e+07	2.35757e+07	2.10516e+07	1.81357e+07	0	8.47111e+06	2.86296e+07	5.59881e+07	3.93885e+07	3.12744e+07	1.46888e+07	1.00449e+07	0	0	1.50216e+07	0	1.85873e+07	4.97054e+07	0	0	1.38489e+07
P23142	Fibulin-1 OS=Homo sapiens GN=FBLN1 PE=1 SV=4 - [FBLN1_HUMAN]	47.08	1	25	25	1491	2.92931e+08	3.43827e+08	3.03671e+08	2.49125e+08	1.00703e+08	1.3818e+08	2.2868e+08	1.70132e+08	2.232e+08	2.06751e+08	627382862	5.35955e+08	1.05375e+08	9.98288e+07	3.49161e+08	3.01361e+08	2.82698e+08	2.01796e+08	4.84978e+08	4.21848e+08	1.30583e+08	1.19751e+08	3.38135e+08	4.11461e+08	4.35904e+08	434562428	2.95562e+08	2.53268e+08	1.82113e+08	1.78458e+08	2.29674e+08	1.80598e+08	7.47802e+07	2.12973e+07	1.73217e+08	1.32303e+08	251563742	2.10662e+08	3.08871e+08	2.93194e+08	1.40409e+08	1.49392e+08	1.27744e+08
Q04828	Aldo-keto reductase family 1 member C1 OS=Homo sapiens GN=AKR1C1 PE=1 SV=1 - [AK1C1_HUMAN]	52.01	1	4	15	188	0	1.05924e+08	63869409	0	0	0	5.86055e+07	0	3.88429e+07	3.57006e+07	8.46848e+07	6.42121e+07	0	5.46555e+07	0	2.78016e+07	0	0	0	0	0	0	0	0	6.27039e+07	9.45943e+07	4.85925e+07	3.99197e+07	0	0	0	107107142	0	0	0	0	0	0	0	0	0	1.18529e+08	726514026
Q05707	Collagen alpha-1(XIV) chain OS=Homo sapiens GN=COL14A1 PE=1 SV=3 - [COEA1_HUMAN]	48.61	1	60	60	2239	1.61159e+08	1.95857e+08	1.57247e+08	1.42571e+08	7.65048e+07	7.89644e+07	2.73118e+08	2.22767e+08	1.62515e+08	1.39608e+08	4.38607e+08	3.52006e+08	2.08276e+08	2.5146e+08	3.30455e+08	3.03783e+08	3.09255e+08	2.39387e+08	3.41954e+08	2.23477e+08	4.96826e+07	5.03939e+07	1.44359e+08	1.90415e+08	3.73812e+08	4.51003e+08	8.14772e+07	4.8202e+07	2.73069e+08	2.3401e+08	2.22539e+08	1.0881e+08	8.08666e+07	4.00932e+07	1.67237e+08	1.23477e+08	4.75194e+08	3.10326e+08	4.86889e+08	4.31826e+08	7.47071e+08	7.76925e+08	2.97286e+08
P30041	Peroxiredoxin-6 OS=Homo sapiens GN=PRDX6 PE=1 SV=3 - [PRDX6_HUMAN]	61.61	1	14	14	696	1.56902e+08	1.8668e+08	2.47722e+08	3.6955e+08	2.94303e+08	3.30478e+08	2.13131e+08	1.5302e+08	1.70984e+08	1.46706e+08	5.41239e+08	4.98497e+08	1.68542e+08	1.76056e+08	1.38503e+08	1.73157e+08	1.00874e+08	6.86338e+07	6.55686e+08	5.25119e+08	1.65803e+08	1.26893e+08	1.82542e+08	3.26671e+08	3.01773e+08	4.35763e+08	1.45951e+08	1.02491e+08	2.21451e+08	1.96236e+08	5.23245e+08	5.35755e+08	1.46014e+08	9.29772e+07	4.9442e+07	4.3884e+07	3.46689e+08	3.65724e+08	1.66355e+08	1.99492e+08	1.18006e+08	1.17195e+08	2.82079e+08
P50570	Dynamin-2 OS=Homo sapiens GN=DNM2 PE=1 SV=2 - [DYN2_HUMAN]	27.36	1	14	20	260	4.4187e+07	48411046	5.48455e+07	4.71936e+07	5.20541e+07	8.21454e+07	3.82187e+07	2.6635e+07	4.41525e+07	4.64291e+07	1.34691e+08	9.97436e+07	3.29497e+07	2.45105e+07	1.18058e+07	1.35529e+07	1.56547e+07	3.87742e+07	1.17498e+08	1.5662e+08	3.49195e+07	1.76907e+07	5.91423e+07	5.92782e+07	5.7629e+07	6.83732e+07	2.2763e+07	2.3204e+07	4.6699e+07	7.7117e+07	8.42093e+07	7.97499e+07	1.60422e+07	8.26618e+06	7.1729e+06	6.59353e+06	0	3.68141e+07	77732596	8.19564e+07	1.50903e+07	2.30195e+07	4.13116e+07
Q99715	Collagen alpha-1(XII) chain OS=Homo sapiens GN=COL12A1 PE=1 SV=2 - [COCA1_HUMAN]	37.84	1	85	85	1870	1.37492e+08	1.33395e+08	8.81411e+07	5.58093e+07	4.22844e+07	5.5739e+07	415376641	4.63024e+08	3.10497e+08	1.81918e+08	207131835	73783960	2.59925e+07	1.23044e+07	1.61294e+08	1.37928e+08	4.80176e+07	9.18954e+06	2.02839e+08	1.2307e+08	1.61808e+08	1.31959e+08	8.21594e+07	8.74613e+07	1.77086e+08	1.78656e+08	3.5035e+08	3.06016e+08	4.17382e+08	4.16691e+08	9.35957e+07	6.91266e+07	4.61965e+08	2.9589e+08	1.67616e+07	1.39316e+07	2.0457e+08	2.37204e+08	8.9748e+07	8.02676e+07	9.57451e+06	1.27428e+07	3.21167e+07
P51858	Hepatoma-derived growth factor OS=Homo sapiens GN=HDGF PE=1 SV=1 - [HDGF_HUMAN]	73.75	1	17	19	1002	1.05331e+08	1.59598e+08	2.86892e+08	2.80714e+08	1.46858e+08	2.04014e+08	1.88695e+08	1.35052e+08	1.48492e+08	1.77626e+08	1.95197e+08	1.52054e+08	2.00245e+08	1.58124e+08	2.21457e+08	1.72579e+08	7.02456e+07	6.24724e+07	7.25766e+08	4.52582e+08	1.51106e+08	1.59667e+08	2.37008e+08	2.42343e+08	2.1792e+08	2.05519e+08	1.95178e+08	1.09132e+08	1.5036e+08	1.89889e+08	3.51874e+08	4.58157e+08	1.5732e+08	1.02123e+08	7.32731e+07	4.82409e+07	2.30638e+08	3.91969e+08	1.09391e+08	1.13074e+08	5.95298e+07	5.30468e+07	4.67973e+08
O75874	Isocitrate dehydrogenase [NADP] cytoplasmic OS=Homo sapiens GN=IDH1 PE=1 SV=2 - [IDHC_HUMAN]	57.49	1	19	21	1096	2.92416e+08	2.6135e+08	4.46325e+08	3.15455e+08	6.21698e+08	5.75125e+08	2.97869e+08	3.02162e+08	2.26312e+08	2.25285e+08	2.34206e+08	3.47446e+08	2.3756e+08	215815497	1.35798e+08	1.32879e+08	9.69798e+07	6.58344e+07	5.03891e+08	4.39871e+08	1.78942e+08	1.56383e+08	6.322e+08	6.90695e+08	3.22003e+08	296968829	1.19453e+08	5.87781e+07	2.49238e+08	2.47752e+08	3.56158e+08	4.44819e+08	1.21869e+08	9.56593e+07	3.57265e+07	5.08235e+07	2.5329e+08	3.26406e+08	2.64715e+08	2.74575e+08	7.993e+07	4.48677e+07	2.66852e+08
P62805	Histone H4 OS=Homo sapiens GN=HIST1H4A PE=1 SV=2 - [H4_HUMAN]	62.14	1	14	14	5259	7801144473	9.78535e+09	2.54514e+10	1.91306e+10	3.41526e+10	3.85591e+10	2.52223e+10	1.68586e+10	14959066075	1.35485e+10	3.61093e+10	3.49163e+10	1.56066e+10	1.42586e+10	2.08319e+10	1.89866e+10	8.38761e+09	6.38388e+09	5.14351e+10	4.59469e+10	1.36949e+10	1.22962e+10	2.05688e+10	2.94464e+10	3.34586e+10	4.24105e+10	1.80519e+10	1.25915e+10	1.0958e+10	1.0836e+10	4.78847e+10	45113182956	1.04139e+10	8124249419	1.00983e+10	8.24129e+09	35986487757	3.33763e+10	1.68993e+10	1.8107e+10	9.75727e+09	7.50076e+09	2.11091e+10
P15088	Mast cell carboxypeptidase A OS=Homo sapiens GN=CPA3 PE=1 SV=2 - [CBPA3_HUMAN]	17.03	1	7	7	198	4.38795e+07	5.45199e+07	1.10319e+08	5.2817e+07	0	0	0	0	71764224	4.00965e+07	1.07335e+08	7.96458e+07	9.0035e+07	7.61465e+07	3.56077e+07	2.49683e+07	4.29663e+07	2.24886e+07	65877836	7.92276e+07	4.80332e+07	4.34837e+07	7.01883e+07	1.06678e+08	2.16651e+08	1.51025e+08	0	1.79527e+07	6.00519e+07	5.20089e+07	1.83893e+08	9.61058e+07	0	0	2.88936e+07	2.55811e+07	49816448	56295891	0	0	5.84539e+07	5.31667e+07	1.55329e+08
Q00688	Peptidyl-prolyl cis-trans isomerase FKBP3 OS=Homo sapiens GN=FKBP3 PE=1 SV=1 - [FKBP3_HUMAN]	34.38	1	8	8	236	2.74787e+07	5.08169e+07	9.29673e+07	8.53785e+07	94522105	0	6.22481e+07	7.51132e+07	5.11055e+07	3.44133e+07	1.17837e+08	8.74139e+07	66975543	2.84728e+07	2.35171e+07	5.73608e+07	3.69396e+07	4.31523e+07	1.34336e+08	5.29261e+07	2.90633e+07	4.52768e+07	1.31669e+08	1.34841e+08	5.79558e+07	3.96903e+07	7.66518e+07	2.73211e+07	68401402	5.51056e+07	9.96241e+07	8.43553e+07	5.71619e+07	6.38027e+07	1.59532e+07	8.58445e+06	1.0982e+08	5.93908e+07	3.36002e+07	4.64349e+07	0	0	7.31121e+07
P26599	Polypyrimidine tract-binding protein 1 OS=Homo sapiens GN=PTBP1 PE=1 SV=1 - [PTBP1_HUMAN]	45.39	1	12	13	991	5.59085e+07	7.0116e+07	1.01011e+08	8.37375e+07	1.16739e+08	1.53633e+08	8.73442e+07	8.34321e+07	5.84086e+07	2.92789e+07	2.00623e+08	1.66171e+08	3.86578e+07	4.23824e+07	4.81018e+07	5.29992e+07	7.50024e+06	1.81266e+07	3.29774e+08	1.77271e+08	3.47247e+07	1.89745e+07	1.59822e+08	1.87289e+08	1.65431e+08	1.29469e+08	1.42282e+07	2.82326e+07	5.2238e+07	3.49137e+07	2.6953e+08	2.06394e+08	1.29237e+07	8.86731e+06	1.62023e+07	1.95337e+07	195885277	1.21329e+08	7.4048e+07	1.39885e+08	2.80469e+07	3.30855e+07	6.77949e+07
O75347	Tubulin-specific chaperone A OS=Homo sapiens GN=TBCA PE=1 SV=3 - [TBCA_HUMAN]	50	1	7	7	173	4.04403e+07	1.93462e+07	5.78817e+07	0	6.13549e+07	1.10011e+08	6.43242e+07	5.42383e+07	1.42367e+07	5.31619e+07	1.0771e+08	8.46028e+07	4.47438e+07	5.30937e+07	9.44076e+07	5.12651e+07	4.63858e+07	0	2.11283e+08	0	4.10153e+07	5.69235e+07	5.45563e+07	4.7066e+07	1.68234e+08	1.98208e+08	6.07749e+07	6.78914e+07	4.61509e+07	7.66395e+07	1.34052e+08	95183100	1.19964e+07	4.46852e+07	7.12162e+07	1.72779e+07	2.15002e+08	111687348	6.50917e+07	6.10766e+07	0	3.27222e+07	85596253
P17844	Probable ATP-dependent RNA helicase DDX5 OS=Homo sapiens GN=DDX5 PE=1 SV=1 - [DDX5_HUMAN]	39.9	1	15	24	765	1.45556e+08	1.72178e+08	2.48434e+08	2.17199e+08	2.44497e+08	2.3056e+08	1.81347e+08	1.44259e+08	1.44179e+08	9.0848e+07	2.09149e+08	3.29556e+08	1.42012e+08	1.54513e+08	1.01235e+08	9.08788e+07	1.24133e+08	9.43483e+07	4.54259e+08	3.34567e+08	8.73542e+07	8.90902e+07	1.88841e+08	2.76698e+08	2.39076e+08	3.23406e+08	9.18235e+07	8.17155e+07	1.58983e+08	1.37804e+08	456975532	3.98225e+08	7.19178e+07	5.92313e+07	5.46954e+07	1.81452e+07	3.46034e+08	321046387	1.89009e+08	2.09222e+08	0	8.03574e+07	1.66263e+08
P51648	Fatty aldehyde dehydrogenase OS=Homo sapiens GN=ALDH3A2 PE=1 SV=1 - [AL3A2_HUMAN]	19.79	1	7	8	102	0	11854177	2.26118e+07	0	2.15174e+07	8.04051e+06	0	0	0	0	1.46116e+07	8.7542e+06	14448673	9.04138e+06	9.34381e+06	0	0	0	2.92683e+07	1.20397e+07	0	0	6.45378e+06	2.88284e+07	0	0	2.49631e+07	0	9.59786e+06	9.64483e+06	4.55719e+07	4.52866e+07	0	0	0	0	0	0	3.0562e+07	3.12774e+07	0	0	7.82119e+07
P36955	Pigment epithelium-derived factor OS=Homo sapiens GN=SERPINF1 PE=1 SV=4 - [PEDF_HUMAN]	37.08	1	13	13	392	6.57639e+07	5.74467e+07	87105698	89930589	5.22816e+07	6.15547e+07	2.8335e+08	2.60341e+07	1.76744e+08	3.57965e+07	1.80196e+08	1.34678e+08	1.55125e+07	2.08617e+07	5.4561e+07	3.62146e+07	2.36024e+07	1.31287e+07	1.73247e+08	1.30687e+08	2.75889e+07	2.38788e+07	1.06081e+08	1.07818e+08	1.93511e+08	2.31358e+08	1.53436e+08	1.17423e+08	3.90054e+07	6.52501e+07	7.96337e+07	7.21972e+07	2.32893e+07	2.41689e+07	5.70998e+06	5472071	5.28227e+07	5.04913e+07	1.13324e+08	1.30863e+08	2.23192e+07	1.49009e+07	0
Q15185	Prostaglandin E synthase 3 OS=Homo sapiens GN=PTGES3 PE=1 SV=1 - [TEBP_HUMAN]	52.5	1	9	9	468	1.16066e+08	2.12916e+08	2.55763e+08	2.80854e+08	2.89312e+08	2.95744e+08	1.30735e+08	1.95643e+08	6.46667e+07	4.0142e+07	3.10454e+08	2.90039e+08	5.50995e+07	8.3862e+07	9.12701e+07	8.71247e+07	2.8201e+07	6.34203e+07	3.14864e+08	3.43642e+08	4.65077e+07	7.01025e+07	1.7051e+08	2.48868e+08	2.04534e+08	3.1282e+08	1.92659e+08	606038	1.04297e+08	6.95538e+07	4.08802e+08	380602554	1.7538e+08	1.56173e+08	7.03559e+07	6.52038e+07	5.78792e+08	5.07592e+08	1.72291e+08	2.32619e+08	9.07483e+07	6.31683e+07	2.34298e+08
P39023	60S ribosomal protein L3 OS=Homo sapiens GN=RPL3 PE=1 SV=2 - [RL3_HUMAN]	36.23	1	16	16	484	9.39461e+07	9.36704e+07	2.42318e+08	1.5354e+08	2.20204e+08	1.5923e+08	2.41294e+08	9.74525e+07	1.09625e+08	1.06589e+08	358855137	309158133	9.29026e+07	8.33471e+07	5.02804e+07	1.62958e+07	4.09039e+07	3.43565e+07	1.87563e+08	3.72754e+08	4.1674e+07	4.87456e+07	1.75936e+08	2.26261e+08	1.56657e+08	2.69147e+08	4.38076e+07	2.11391e+07	1.14837e+08	4.58174e+07	3.96316e+08	3.4288e+08	0	5.29968e+07	1.8556e+07	3.35036e+07	3.37454e+08	206232012	1.90493e+08	2.12146e+08	5.97735e+07	6.32469e+07	3.34379e+07
O00151	PDZ and LIM domain protein 1 OS=Homo sapiens GN=PDLIM1 PE=1 SV=4 - [PDLI1_HUMAN]	64.44	1	17	17	615	5.83659e+07	5.87533e+07	8.32601e+07	8.2653e+07	0	7.44283e+07	3.60194e+07	4.21945e+07	5.92651e+07	5.8343e+07	3.23259e+08	2.78577e+08	8.61775e+07	8.98917e+07	5.6793e+07	5.54056e+07	3.74286e+07	4.82837e+07	2.87607e+08	1.84411e+08	4.28763e+07	23630970	1.38717e+08	1.43333e+08	1.56597e+08	2.11556e+08	8.26758e+07	7.24661e+07	4.61332e+07	6.29137e+07	1.8558e+08	1.91609e+08	3.96909e+07	4.03147e+07	2.85608e+07	2.04446e+07	1.55103e+08	1.17539e+08	4.9895e+07	7.01339e+07	3.18903e+07	2.85176e+07	1.49353e+08
P08133	Annexin A6 OS=Homo sapiens GN=ANXA6 PE=1 SV=3 - [ANXA6_HUMAN]	66.27	1	43	43	1941	1.28095e+08	1.95466e+08	3.09966e+08	2.15919e+08	3.5558e+08	3.0148e+08	1.42847e+08	1.41534e+08	1.26597e+08	1.3369e+08	6.90364e+08	6.86102e+08	1.08416e+08	7.89866e+07	1.31168e+08	1.22215e+08	8.09926e+07	4.60272e+07	4.83963e+08	3.6135e+08	78644129	9.14254e+07	253055793	2.72804e+08	3.81245e+08	3.66922e+08	85801801	7.86888e+07	2.05235e+08	1.35802e+08	3.95763e+08	4.18976e+08	9.08328e+07	5.90983e+07	41759833	2.64733e+07	2.27674e+08	1.87232e+08	2.1668e+08	2.2389e+08	1.16493e+08	1.21257e+08	1.39777e+08
Q9Y3Z3	Deoxynucleoside triphosphate triphosphohydrolase SAMHD1 OS=Homo sapiens GN=SAMHD1 PE=1 SV=2 - [SAMH1_HUMAN]	60.86	1	33	33	1157	4.63345e+08	4.64629e+08	3.65435e+08	8.69145e+08	277023447	8.87613e+08	2.50137e+08	1.6992e+08	1.1057e+08	9.17902e+07	1.07902e+09	1.1056e+09	1.11369e+08	6.1441e+07	8.90068e+07	8.50507e+07	1.17754e+08	9.13159e+07	8.09525e+08	8.01982e+08	7.13418e+07	5.43673e+07	3.26798e+08	1.95916e+08	9.80378e+08	2.90031e+08	5.67617e+07	3.65953e+07	285340021	88273544	4.94525e+08	4.80536e+08	8.56464e+07	4.62762e+07	5.19568e+07	3.32012e+07	5.32563e+08	1.72412e+08	8.50621e+08	8.50441e+08	2.3182e+08	2.0236e+08	1.61928e+07
Q15181	Inorganic pyrophosphatase OS=Homo sapiens GN=PPA1 PE=1 SV=2 - [IPYR_HUMAN]	66.09	1	14	15	555	1.06291e+08	1.19331e+08	1.70805e+08	1.66788e+08	2.72382e+08	2.1133e+08	2.14202e+08	1.65824e+08	6.49405e+07	1.68505e+07	2.55393e+08	2.25328e+08	1.36758e+08	8.25935e+07	3.54697e+07	4.83647e+07	1.56694e+07	0	7.14952e+08	5.10238e+08	8.12378e+07	6.85528e+06	1.1677e+08	1.3185e+08	162086575	1.51005e+08	3.93544e+07	3.25186e+07	9.55573e+07	1.12535e+08	3.66706e+08	3.39614e+08	6.12494e+07	7.96928e+07	3.38605e+07	0	3.12795e+08	269174717	9.34605e+07	1.35331e+08	6.20398e+07	4.34566e+07	1.38187e+08
P00387	NADH-cytochrome b5 reductase 3 OS=Homo sapiens GN=CYB5R3 PE=1 SV=3 - [NB5R3_HUMAN]	59.14	1	12	12	447	9.83713e+07	9.35886e+07	6.66355e+07	8.90411e+07	1.9151e+08	1.89244e+08	9.45065e+07	6.94138e+07	7.71886e+07	6.74345e+07	394247242	3.79892e+08	6.54657e+07	69970404	5.70992e+07	3.78235e+07	0	0	1.54871e+08	5.80952e+07	3.94215e+07	90819765	2.20409e+08	305972671	1.02648e+08	1.50013e+08	6.17748e+07	4.47342e+07	7.19563e+07	8.51718e+07	1.33307e+08	2.04077e+08	4.87286e+07	4.39634e+07	1.78548e+07	1.99803e+07	1.28368e+08	1.27987e+08	3.30293e+07	1.45534e+08	5.44503e+07	5.30798e+07	8.87351e+07
Q96HC4	PDZ and LIM domain protein 5 OS=Homo sapiens GN=PDLIM5 PE=1 SV=5 - [PDLI5_HUMAN]	48.66	1	20	20	373	1.28761e+08	140180328	8.98402e+07	8.81744e+07	8.18612e+07	7.18484e+07	1.20527e+08	9.6879e+07	9.95958e+07	5.85647e+07	1.87042e+08	1.97828e+08	4.08617e+07	51729961	8.47436e+07	5.12247e+07	3.73722e+07	1.4785e+07	1.14507e+08	1.53756e+08	8.41557e+07	5.84073e+07	1.41818e+08	1.70286e+08	1.93295e+08	1.81468e+08	9.48847e+07	7.44992e+07	1.00587e+08	9.2166e+07	182711226	1.53141e+08	4.51894e+07	1.06569e+07	8.51949e+06	4.8439e+06	8.19514e+07	8.16728e+07	1.52555e+08	1.71927e+08	0	1.68059e+07	5.35382e+07
Q02952	A-kinase anchor protein 12 OS=Homo sapiens GN=AKAP12 PE=1 SV=4 - [AKA12_HUMAN]	35.24	1	33	33	442	9.90195e+07	7.86324e+07	1.10314e+08	114966672	1.79414e+07	6.11885e+06	4.63995e+07	4.90538e+07	6.90525e+07	6.07618e+07	1.4032e+08	1.17936e+08	4.71462e+07	4.95734e+07	9.3346e+07	6.7233e+07	4.74133e+07	3.37054e+07	9.34049e+07	1.00718e+08	4.37777e+07	4.21854e+07	2.72631e+07	3.9591e+07	1.72167e+08	1.72053e+08	0	1.44928e+07	50996887	6.66713e+07	1.0827e+08	8.1276e+07	4.9512e+07	2.53097e+07	7.73004e+07	3.90973e+07	1.26588e+08	1.03214e+08	6.06247e+07	64217556	0	3.18151e+07	6.35014e+07
P09497	Clathrin light chain B OS=Homo sapiens GN=CLTB PE=1 SV=1 - [CLCB_HUMAN]	24.89	1	9	9	272	127299516	1.17172e+08	2.36245e+08	1.61143e+08	102576089	1.64544e+08	1.61684e+08	1.1116e+08	2.24556e+08	2.17782e+08	1.39574e+08	1.13721e+08	3.30579e+08	3.07258e+08	1.1617e+08	1.29133e+08	9.88007e+07	101935428	3.56986e+08	4.05254e+08	2.71782e+08	2.51516e+08	102421724	1.16034e+08	2.11417e+08	1.96776e+08	1.22963e+08	187594548	91361179	186895756	1.64214e+08	1.41412e+08	1.66399e+08	1.80842e+08	1.56951e+08	1.37124e+08	1.73317e+08	1.77242e+08	1.6344e+08	1.70847e+08	4.17667e+07	7.24431e+07	1.26713e+08
P21980	Protein-glutamine gamma-glutamyltransferase 2 OS=Homo sapiens GN=TGM2 PE=1 SV=2 - [TGM2_HUMAN]	57.64	1	32	32	1937	9.79217e+08	1.03722e+09	5.51793e+08	516349228	7.07148e+08	6.90403e+08	5.95839e+08	3.52939e+08	4.34104e+08	3.9442e+08	8.24354e+08	7.18321e+08	3.82517e+08	3.92763e+08	2.7721e+08	1.95008e+08	4.12055e+08	3.35211e+08	9.87976e+08	7.86366e+08	2.11405e+08	1.93913e+08	1.21187e+09	1.56019e+09	6.94858e+08	8.77861e+08	5.43091e+08	5.07476e+08	3.83221e+08	3.63911e+08	954306872	9.41231e+08	1.29162e+09	9.26307e+08	1.54858e+08	9.40271e+07	2.97318e+08	2.87827e+08	7.06018e+08	792434220	3.55003e+08	2.58094e+08	4.37402e+08
P53396	ATP-citrate synthase OS=Homo sapiens GN=ACLY PE=1 SV=3 - [ACLY_HUMAN]	28.52	1	25	25	255	0	3.28893e+07	5.24099e+07	2.86745e+07	3.65984e+07	51941818	3.06502e+07	4.17839e+07	0	1.69583e+07	8.9878e+07	8.15813e+07	9.84508e+06	0	1.97897e+08	4.2895e+07	2.10562e+07	2.16395e+07	2.11702e+08	7.32106e+07	2.38878e+07	3.59097e+07	2.14393e+07	1.37805e+08	5.77566e+07	5.94456e+07	1.09306e+07	0	2.3169e+07	24117867	9.21311e+07	7.46822e+07	1.54608e+07	0	0	5.1965e+06	4.49487e+08	2.74892e+08	3.46244e+07	4.00425e+07	0	0	1.80134e+07
P04632	Calpain small subunit 1 OS=Homo sapiens GN=CAPNS1 PE=1 SV=1 - [CPNS1_HUMAN]	60.82	1	9	9	485	1.30771e+08	1.5245e+08	1.90321e+08	1.47832e+08	2.48879e+08	2.54174e+08	8.8309e+07	1.01357e+08	1.4863e+08	1.02628e+08	2.66261e+08	2.53108e+08	1.44884e+08	1.61709e+08	1.03589e+08	1.0551e+08	6.8435e+07	3.39301e+07	3.53482e+08	1.84938e+08	1.69943e+08	1.62457e+08	2.17934e+08	2.53768e+08	1.53546e+08	2.09866e+08	7.90337e+07	7.29195e+07	1.33701e+08	1.39524e+08	3.07083e+08	2.96241e+08	7.00189e+07	4.20764e+07	2.73028e+07	2.4449e+07	86602142	1.17578e+08	2.26269e+08	2.10972e+08	4.01557e+07	4.94039e+07	2.09321e+08
P09874	Poly [ADP-ribose] polymerase 1 OS=Homo sapiens GN=PARP1 PE=1 SV=4 - [PARP1_HUMAN]	25.84	1	18	19	265	1.6486e+07	4.01925e+07	8.73131e+07	7.96731e+07	9.42698e+07	9.27518e+07	1.9129e+07	0	4.05993e+07	46439563	6.52831e+07	7.44636e+07	4.15825e+07	3.94852e+07	3.26645e+07	3.24848e+07	2.07929e+07	1.40516e+07	1.2043e+08	1.32006e+08	3.33518e+07	3.18831e+07	5.90304e+07	5.83296e+07	9.24765e+07	1.09545e+08	0	0	38866596	3.47861e+07	1.62612e+08	1.57746e+08	0	0	0	0	9.67147e+07	58758132	4.12067e+07	46429274	0	9.22868e+06	4.75604e+07
Q14247	Src substrate cortactin OS=Homo sapiens GN=CTTN PE=1 SV=2 - [SRC8_HUMAN]	43.82	1	22	22	499	1.20682e+08	1.12173e+08	9.58913e+07	6.94582e+07	1.10025e+08	1.20425e+08	325831882	2.96728e+08	3.98627e+08	7.41561e+07	2.04153e+08	2.08565e+08	2.47952e+08	1.13191e+08	2.35155e+07	3.50891e+07	6.03507e+07	7.25483e+06	4.2189e+08	3.45384e+08	1.1683e+08	9.91919e+07	1.77069e+08	1.11024e+08	1.01713e+08	181476574	1.1073e+08	1.26894e+08	7.82383e+07	1.10937e+08	1.77092e+08	169774005	4.42972e+07	1.54003e+07	4.48326e+07	1.71102e+07	1.29598e+08	1.36163e+08	1.22581e+08	1.48251e+08	1.09914e+07	0	7.18085e+07
P26368	Splicing factor U2AF 65 kDa subunit OS=Homo sapiens GN=U2AF2 PE=1 SV=4 - [U2AF2_HUMAN]	24.21	1	7	7	310	1.63759e+07	1.65653e+07	7.30339e+07	6.44296e+07	7.95253e+07	8.75713e+07	4.51623e+07	3.39845e+07	8.25573e+06	1.02958e+07	1.06433e+08	1.02485e+08	2.13687e+07	2.3911e+07	2.27794e+07	1.92904e+07	0	1.62815e+07	226086848	9.57033e+07	1.65975e+07	9.40345e+06	5.01262e+07	6.58766e+07	8.49601e+07	1.03413e+08	1.70213e+07	8.32941e+06	3.99983e+07	2.91978e+07	1.32264e+08	1.34292e+08	1.44185e+07	0	0	6.37346e+06	1.37977e+08	1.3884e+08	2.36721e+07	2.05683e+07	0	0	6.24115e+07
Q16181	Septin-7 OS=Homo sapiens GN=SEPT7 PE=1 SV=2 - [SEPT7_HUMAN]	32.04	1	13	14	605	1.26811e+08	1.6201e+08	1.73109e+08	1.72116e+08	1.5457e+08	1.4944e+08	7.1873e+07	7.35301e+07	7.09803e+07	7.92888e+07	3.02145e+08	2.84632e+08	6.05764e+07	7.99804e+07	4.95833e+07	4.60276e+07	3.90002e+07	5.76457e+07	2.48521e+08	1.90199e+08	8.51605e+07	4.27492e+07	1.87177e+08	256586980	207511718	2.70172e+08	5.83978e+07	4.18984e+07	9.5921e+07	9.76651e+07	2.35441e+08	2.08873e+08	4.47415e+07	3.21291e+07	3.03593e+07	1.54176e+07	93702358	1.01536e+08	1.79528e+08	2.18084e+08	5.4155e+07	4.46114e+07	1.38339e+08
P09972	Fructose-bisphosphate aldolase C OS=Homo sapiens GN=ALDOC PE=1 SV=2 - [ALDOC_HUMAN]	38.19	1	10	12	983	7.32676e+07	1.26974e+08	1.84422e+08	2.59492e+08	4.22127e+08	3.41036e+08	1.12174e+08	6.9054e+07	2.57429e+08	2.08785e+08	3.0569e+08	2.64652e+08	5.47836e+07	1.36131e+08	1.37666e+08	8.45525e+07	8.59493e+07	55480635	3.31442e+08	217331325	1.64526e+08	1.49992e+08	1.49821e+08	1.58178e+08	1.91075e+08	2.38303e+08	1.97159e+08	2.52096e+08	1.911e+08	4.9653e+08	3.60863e+08	3.3231e+08	7.32441e+07	6.26981e+07	2.58096e+07	3.53982e+07	2.5194e+08	2.17662e+08	260801584	3.19695e+08	3.65518e+07	3.67999e+07	1.79437e+08
Q92734	Protein TFG OS=Homo sapiens GN=TFG PE=1 SV=2 - [TFG_HUMAN]	26.25	1	7	7	347	4.11052e+07	4.70073e+07	8.86595e+07	119682330	2.75322e+07	89630210	8.06079e+07	1.04117e+08	9.90887e+07	8.62572e+07	1.08681e+08	146774903	9.53638e+07	9.74989e+07	49380547	4.61542e+07	2.04643e+07	8.76927e+06	3.90206e+08	2.16936e+08	5.77405e+07	7.07863e+07	1.20235e+08	1.43657e+08	1.36908e+08	1.4547e+08	5.88251e+07	9.54162e+06	85316917	9.12284e+07	1.70789e+08	1.16243e+08	4.00859e+07	5.57654e+07	3.20297e+07	3.82542e+07	1.09077e+08	186266627	6.15473e+07	5.68369e+07	0	4.35483e+07	1.09656e+08
P20073	Annexin A7 OS=Homo sapiens GN=ANXA7 PE=1 SV=3 - [ANXA7_HUMAN]	24.59	1	10	10	284	2.98728e+07	3.31338e+07	5.96166e+07	3.24246e+07	7.08508e+07	8.37871e+07	1.70549e+07	1.911e+07	3.09336e+07	2.94225e+07	1.21115e+08	1.20213e+08	36331590	2.43258e+07	2.55495e+07	2.13895e+07	0	0	1.2655e+08	6.84357e+07	31013966	0	6.61264e+07	5.29572e+07	7.33748e+07	8.00662e+07	5.10811e+07	1.0604e+07	0	4.09732e+07	1.15383e+08	7.73978e+07	6.86509e+07	9.97731e+06	1.9024e+06	2.7432e+06	8.29213e+07	4.25802e+07	4.75547e+07	5.56523e+07	1.30422e+07	2.26573e+07	2.66987e+07
P14543	Nidogen-1 OS=Homo sapiens GN=NID1 PE=1 SV=3 - [NID1_HUMAN]	20.85	1	20	21	109	0	0	1.71587e+07	0	0	0	0	0	0	0	5.24118e+07	2.88818e+07	8.22766e+06	1.00064e+07	1.02763e+07	0	0	0	1.2189e+07	0	0	0	1.20553e+07	0	2.18672e+07	1.23669e+07	1.42236e+07	0	1.10971e+07	1.15798e+07	0	1.07684e+07	1.31587e+07	1.12998e+07	0	0	2.82898e+07	3.54217e+07	0	0	3.31369e+07	4.26344e+07	2.87358e+07
P55084	Trifunctional enzyme subunit beta, mitochondrial OS=Homo sapiens GN=HADHB PE=1 SV=3 - [ECHB_HUMAN]	38.82	1	18	18	315	1.23171e+08	1.72684e+08	1.21917e+08	9.86998e+07	4.93039e+07	9.81783e+07	73845205	3.88138e+07	6.57688e+07	6.65468e+07	2.13978e+08	2.2729e+08	4.96042e+07	4.50668e+07	2.32935e+07	2.67441e+07	2.03235e+07	0	2.62583e+08	2.24182e+08	2.23009e+07	2.82268e+07	1.63814e+08	2.47576e+08	1.52672e+08	9.38395e+07	5.11283e+07	3.95585e+07	8.32188e+07	9.95619e+07	7.46608e+07	8.81675e+07	2.66097e+07	4.5664e+07	0	0	8.93563e+07	8.1801e+07	1.28819e+08	157040851	46360863	4.96419e+07	0
P02652	Apolipoprotein A-II OS=Homo sapiens GN=APOA2 PE=1 SV=1 - [APOA2_HUMAN]	63	1	6	6	71	0	0	0	4.63278e+07	0	0	0	0	0	0	80025610	2.22134e+07	8.91665e+06	0	0	0	0	0	7.15712e+07	4.82365e+07	3.04373e+06	4.43609e+07	0	32061251	9.50595e+07	9.68029e+07	4.28867e+07	2.80405e+07	0	0	0	0	0	1.63254e+07	0	0	0	0	0	0	0	0	8.24494e+07
Q04760	Lactoylglutathione lyase OS=Homo sapiens GN=GLO1 PE=1 SV=4 - [LGUL_HUMAN]	42.39	1	8	8	135	5.39501e+07	9.17539e+07	8.35007e+07	7.71751e+07	6.85513e+07	7.15551e+07	6.56524e+07	0	0	3.6265e+07	8.76052e+07	7.91207e+07	2.99622e+07	0	2.73299e+07	4.10697e+07	0	0	1.04853e+08	1.14303e+08	0	0	3.62577e+07	8.63032e+07	1.04479e+08	1.07762e+08	0	3.13779e+07	9.69546e+07	0	9.33201e+07	9.01889e+07	0	0	0	0	1.16367e+08	1.12136e+08	4.37011e+07	0	3.56481e+07	2.99951e+07	9.92308e+07
Q9Y2B0	Protein canopy homolog 2 OS=Homo sapiens GN=CNPY2 PE=1 SV=1 - [CNPY2_HUMAN]	64.84	1	9	9	311	6.07196e+07	2.14203e+06	8.01137e+07	1.12154e+08	8.44526e+07	1.19843e+08	8.49322e+07	2.64828e+07	6.80439e+07	2.87032e+07	1.1166e+08	8.67661e+07	3.92515e+07	6.84198e+07	1.09659e+08	5.15677e+07	4.32153e+07	3.967e+07	1.46225e+08	1.23283e+08	1.94679e+07	4.71621e+07	4.22392e+07	1.64896e+07	1.40569e+08	1.42101e+08	3.37351e+07	4.80652e+07	0	2.08152e+07	1.41137e+08	1.37052e+08	7.40315e+07	4.47834e+07	2.89149e+07	1.6602e+07	1.5989e+08	1.3701e+08	6.54247e+07	7.23852e+07	0	0	5.76491e+07
P00558	Phosphoglycerate kinase 1 OS=Homo sapiens GN=PGK1 PE=1 SV=3 - [PGK1_HUMAN]	75.54	1	33	33	2818	3.56189e+08	4.24043e+08	5.78758e+08	4.87145e+08	9.75615e+08	1.03426e+09	5.01625e+08	3.60792e+08	5.61423e+08	5.06672e+08	1.23794e+09	9.45781e+08	2.53899e+08	1.88348e+08	2.13871e+08	2.05378e+08	1.14873e+08	9.21579e+07	1.6911e+09	8.64647e+08	2.33478e+08	3.19433e+08	6.28017e+08	8.65332e+08	5.10874e+08	6.6251e+08	7.62905e+08	5.37956e+08	4.97795e+08	5.45025e+08	9.77166e+08	8.70187e+08	4.96084e+08	3.94147e+08	1.06041e+08	9.06789e+07	6.6366e+08	608618288	6.51248e+08	7.82302e+08	211250080	2.28295e+08	675015602
Q9UQ35	Serine/arginine repetitive matrix protein 2 OS=Homo sapiens GN=SRRM2 PE=1 SV=2 - [SRRM2_HUMAN]	12.75	1	25	25	458	3.12481e+07	3.33781e+07	8.3034e+07	6.80059e+07	4.174e+07	5.23473e+07	1.01905e+08	8.45059e+07	75786016	5.9322e+07	1.03576e+08	9.24499e+07	4.59925e+07	4.37444e+07	5.58256e+07	45081863	6.90592e+07	4.51169e+07	1.26948e+08	1.40729e+08	3.99092e+07	3.53283e+07	3.94252e+07	3.46452e+07	9.69811e+07	8.42118e+07	4.45151e+07	3.54142e+07	5.05891e+07	54695749	113351501	1.19871e+08	7.13545e+07	3.55233e+07	4.85989e+07	4.00837e+07	1.65898e+08	9.958e+07	5.22755e+07	6.40883e+07	0	0	5.24902e+07
P39656	Dolichyl-diphosphooligosaccharide--protein glycosyltransferase 48 kDa subunit OS=Homo sapiens GN=DDOST PE=1 SV=4 - [OST48_HUMAN]	27.41	1	10	10	316	1.33302e+07	6.94951e+07	9.41783e+07	6.0952e+07	1.54681e+08	1.40837e+08	5.87947e+07	4.42373e+07	2.16448e+07	3.42881e+07	6.55291e+08	493482902	6.32985e+07	5.80957e+07	5.94843e+07	6.09038e+07	114425625	3.67968e+07	6.98613e+08	7.70908e+07	3.17567e+07	2.92098e+07	1.17154e+08	7.91476e+07	7.00061e+07	1.40873e+08	0	0	4.64814e+07	2.58989e+07	2.0311e+08	219987219	3.34003e+07	6.13759e+07	2.19493e+07	21128256	3.48223e+08	2.81401e+07	9.92696e+07	1.27832e+08	2.04236e+07	3.40197e+07	5.26865e+07
Q8WUM4	Programmed cell death 6-interacting protein OS=Homo sapiens GN=PDCD6IP PE=1 SV=1 - [PDC6I_HUMAN]	46.66	1	32	32	589	4.1499e+07	4.91076e+07	6.7488e+07	7.35776e+07	1.38343e+08	1.32829e+08	4.21274e+07	91646045	78293215	6.13483e+07	1.59604e+08	1.24749e+08	5.33153e+07	4.12228e+07	1.13381e+07	1.07935e+07	60132714	0	174270575	1.4451e+08	5.41893e+07	5.85787e+07	3.77121e+07	5.03721e+07	9.30626e+07	1.23129e+08	3.5245e+07	2.87505e+07	6.00211e+07	7.60959e+07	1.61196e+08	1.61773e+08	5.66738e+07	4.5204e+07	2.43124e+07	1.51495e+07	95940541	7.3993e+07	95238213	103435965	0	0	6.39971e+07
Q6P2Q9	Pre-mRNA-processing-splicing factor 8 OS=Homo sapiens GN=PRPF8 PE=1 SV=2 - [PRP8_HUMAN]	15.93	1	33	33	299	8.31934e+06	1.25155e+07	1.14368e+07	1.94073e+07	2.1647e+07	1.86378e+07	14021313	1.16236e+07	8.66717e+06	4.26888e+06	3.44531e+07	1.30089e+08	1.72066e+07	9.78011e+06	5.76235e+06	5.43753e+06	0	0	6.19529e+07	3.56672e+07	1.96035e+07	1.18133e+07	2.04818e+07	1.51206e+07	3.39722e+07	3.824e+07	8.87266e+06	0	9.43214e+06	1.42971e+07	5.01807e+07	4.61948e+07	0	3.22408e+06	0	0	3.68698e+07	3.59515e+07	2.61225e+07	1.96472e+07	0	0	2.46555e+07
O15173	Membrane-associated progesterone receptor component 2 OS=Homo sapiens GN=PGRMC2 PE=1 SV=1 - [PGRC2_HUMAN]	24.66	1	5	6	160	0	0	3.57425e+07	1.57219e+07	5.06668e+07	7.45698e+07	0	0	3.32988e+07	2.70689e+07	1.26251e+08	123159025	0	2.9917e+07	0	1.8264e+07	0	2.68209e+07	8.62182e+07	3.74903e+07	1.34094e+07	1.92878e+07	0	9.77163e+07	5.87389e+07	7.75217e+07	0	0	0	3.61788e+07	5.49517e+07	5.07712e+07	0	2.44264e+07	0	8.54858e+06	7.25701e+07	0	3.80504e+07	4.25827e+07	2.00223e+07	2.10756e+07	0
P61160	Actin-related protein 2 OS=Homo sapiens GN=ACTR2 PE=1 SV=1 - [ARP2_HUMAN]	38.58	1	13	13	563	3.74301e+07	70953304	9.54468e+07	2.0579e+08	219942268	2.03553e+08	7.01406e+07	9.24188e+07	1.04387e+08	6.78844e+07	3.09223e+08	2.57001e+08	2.37006e+07	62421101	3.38374e+07	1.62346e+07	2.63649e+07	0	2.81653e+08	1.44016e+08	1.57275e+07	2.78317e+07	1.88802e+08	2.3088e+08	1.10509e+08	1.56198e+08	2.64427e+07	6.87177e+06	5.46775e+07	8.14401e+07	2.3108e+08	198369921	5.62556e+07	9.46574e+06	1.9439e+07	4.25279e+06	60136864	4.90108e+07	106251874	1.49754e+08	0	1.96946e+06	2.6298e+07
Q13263	Transcription intermediary factor 1-beta OS=Homo sapiens GN=TRIM28 PE=1 SV=5 - [TIF1B_HUMAN]	49.94	1	23	23	549	3.07753e+07	3.5574e+07	6.2617e+07	5.78693e+07	7.4939e+07	6.74919e+07	2.04721e+07	3.05304e+07	2.47736e+07	1.50587e+07	1.44766e+08	8.22704e+07	1.09058e+07	4.03209e+07	4.32628e+07	4.38018e+07	3.33941e+07	1.60982e+07	2.32347e+08	1.03434e+08	6.72813e+07	1.71468e+07	8.45543e+07	1.31086e+08	1.04246e+08	1.03111e+08	1.86559e+07	1.82976e+07	4.15639e+07	4.33023e+07	1.43814e+08	1.52915e+08	1.90111e+07	0	0	0	1.7889e+08	1.55086e+08	3.52926e+07	6.23125e+07	1.60553e+07	2.03462e+07	4.84688e+07
P99999	Cytochrome c OS=Homo sapiens GN=CYCS PE=1 SV=2 - [CYC_HUMAN]	39.05	1	5	5	154	0	0	5.54715e+07	4.13905e+07	1.12877e+08	9.92093e+07	9.86837e+07	4.77675e+07	19651486	0	1.53657e+08	8.79125e+07	4.23876e+07	4.65864e+07	0	0	0	0	1.13447e+08	8.16561e+07	1.79951e+07	3.16537e+07	8.30142e+07	1.24904e+08	121931456	3.82826e+07	2.11165e+07	1.22943e+07	3.67661e+07	4.47747e+07	0	6.75983e+07	1.64064e+07	9.66031e+06	7.36762e+06	0	9.35858e+07	9.80867e+07	6.34407e+07	6.16662e+07	0	0	0
P49720	Proteasome subunit beta type-3 OS=Homo sapiens GN=PSMB3 PE=1 SV=2 - [PSB3_HUMAN]	26.83	1	4	4	113	0	1.07332e+07	0	0	7.72603e+07	3.92681e+07	2.29724e+07	2.9983e+07	8.52289e+06	0	1.00697e+08	0	1.42381e+07	1.65788e+07	2.75829e+07	2.85816e+07	0	0	4.77075e+07	8.40196e+07	2.22275e+07	2.31779e+07	0	2.44921e+07	0	3.29983e+07	1.22194e+07	1.42264e+07	1.76319e+07	0	9.63142e+07	6.70576e+07	1.27274e+07	5.94422e+06	6.65754e+06	0	9.5897e+07	7.45343e+07	0	0	0	0	0
Q15063	Periostin OS=Homo sapiens GN=POSTN PE=1 SV=2 - [POSTN_HUMAN]	54.07	1	38	38	1635	1.32005e+08	1.87805e+08	2.43319e+08	2.51895e+08	9.5981e+07	1.31663e+08	1.20113e+08	8.11163e+07	1.57008e+08	2.66616e+08	222265641	1.91081e+08	1.13662e+07	1.82636e+07	182110132	1.55877e+08	1.9221e+07	1.42747e+07	2.84554e+08	3.03531e+08	1.20442e+08	1.02907e+08	1.78152e+08	2.26927e+08	214995708	153110013	5.03447e+08	4.1657e+08	1.99908e+08	2.49707e+08	1.2047e+08	1.2841e+08	1.1929e+08	7.94268e+07	0	0	1.97232e+08	152769865	2.34361e+08	3.37602e+08	0	0	0
Q9Y265	RuvB-like 1 OS=Homo sapiens GN=RUVBL1 PE=1 SV=1 - [RUVB1_HUMAN]	31.14	1	10	10	289	2.30995e+07	2.78639e+07	4.70211e+07	5.05553e+07	74121047	5.86744e+07	3.71639e+07	3.87119e+07	4.49787e+07	2.19217e+07	5.26248e+07	8.66584e+07	2.02791e+07	1.8895e+07	22809025	1.99097e+07	7.63431e+06	1.46143e+07	1.35814e+08	1.03389e+08	2.24886e+07	1.21324e+07	5.88136e+07	8.16735e+07	7.13746e+07	9.58787e+07	2.39469e+07	2.37611e+07	1.96564e+07	2.62071e+07	5.27027e+07	7.66776e+07	2.54971e+07	1.96603e+07	5.4495e+06	3.93616e+06	6.69143e+07	4.80972e+07	3.33372e+07	7.44286e+07	8.22945e+06	1.09861e+07	0
P50502	Hsc70-interacting protein OS=Homo sapiens GN=ST13 PE=1 SV=2 - [F10A1_HUMAN]	26.56	3	9	9	270	1.03535e+08	7.87166e+07	1.5952e+08	1.20457e+08	1.22634e+08	1.07271e+08	7.72193e+07	6.39766e+07	8.64034e+07	5.48466e+07	0	1.1273e+08	5.47848e+07	0	5.47319e+07	6.48929e+07	0	0	2.09896e+08	1.98839e+08	1.61263e+08	0	1.81373e+08	2.89983e+08	1.55912e+08	1.42042e+08	0	1.87504e+07	6.51958e+07	7.68051e+07	2.30194e+08	1.9927e+08	0	0	0	3.20069e+06	1.95978e+08	175791272	5.87703e+07	7.24788e+07	6.15775e+07	5.73856e+07	1.57237e+08
Q16851	UTP--glucose-1-phosphate uridylyltransferase OS=Homo sapiens GN=UGP2 PE=1 SV=5 - [UGPA_HUMAN]	29.53	1	14	14	278	6.82919e+06	3.2945e+07	6.13123e+07	6.17303e+07	1.24078e+08	1.44412e+08	5.52088e+07	0	3.29703e+07	2.36941e+07	1.4824e+08	1.14845e+08	2.1999e+07	2.27092e+07	2.47808e+07	2.22143e+07	0	0	1.19639e+08	8.61844e+07	1.60534e+07	2.04021e+07	5.91641e+07	6.36319e+07	9.30605e+07	8.477e+07	1.11373e+07	1.50837e+07	1.43154e+07	1.75683e+07	1.1834e+08	1.07339e+08	0	0	0	0	71214842	6.26173e+07	6.03384e+07	7.2999e+07	0	0	4.06045e+07
P10909	Clusterin OS=Homo sapiens GN=CLU PE=1 SV=1 - [CLUS_HUMAN]	37.19	1	16	16	899	5.80915e+07	1.24346e+08	3.18179e+08	3.03166e+08	1.7845e+08	2.65597e+08	1.55666e+08	1.2735e+08	2.15896e+08	1.80803e+08	2.6543e+08	2.46496e+08	1.22486e+08	7.15206e+07	3.36495e+08	2.96122e+08	1.62185e+08	1.41669e+08	4.1085e+08	3.56926e+08	9.20261e+07	1.04048e+08	3.56683e+08	443447778	4.12167e+08	2.75572e+08	7.32443e+08	4.69789e+08	1.543e+08	2.06987e+08	1.91538e+08	3.69333e+08	6.41931e+07	4.65887e+07	5.69562e+07	4.99863e+07	5.00026e+08	4.01117e+08	1.63324e+08	1.79877e+08	4.77388e+08	4.71114e+08	7.499e+08
O15144	Actin-related protein 2/3 complex subunit 2 OS=Homo sapiens GN=ARPC2 PE=1 SV=1 - [ARPC2_HUMAN]	50.67	1	15	15	355	5.27805e+07	3.2486e+07	1.38136e+08	1.09539e+08	2.26698e+08	1.96822e+08	5.74698e+07	8.32339e+07	7.311e+07	5.51528e+07	3.23437e+08	3.14728e+08	3.43039e+07	3.15356e+07	1.0639e+07	2.03775e+07	1.1441e+07	1.8218e+07	2.87193e+08	227071555	5.25305e+07	3.916e+07	1.45372e+08	1.87806e+08	1.93684e+08	1.5147e+08	6.49988e+07	2.85887e+07	6.75182e+07	3.68026e+07	1.81255e+08	1.64499e+08	1.49813e+07	1.35044e+07	7.64729e+06	1.22872e+07	1.09236e+08	5.14122e+07	1.83604e+08	1.9545e+08	0	0	3.95135e+07
O75131	Copine-3 OS=Homo sapiens GN=CPNE3 PE=1 SV=1 - [CPNE3_HUMAN]	23.65	1	9	9	182	1.86614e+07	0	1.60154e+07	0	7.16589e+07	9.32145e+07	2.85583e+07	0	7.26589e+06	1.28355e+07	1.098e+08	1.10334e+08	0	3.37509e+07	2.59739e+07	2.29458e+07	0	0	1.37214e+08	1.03839e+08	0	2.42586e+07	3.79594e+07	5.10587e+07	6.3764e+07	5.44413e+07	2.67678e+07	0	0	0	2.43696e+07	7.77381e+07	2.56884e+07	1.7804e+07	0	0	6.31583e+07	7.06283e+07	5.1354e+07	5.73017e+07	2.26e+07	2.51236e+07	0
P17987	T-complex protein 1 subunit alpha OS=Homo sapiens GN=TCP1 PE=1 SV=1 - [TCPA_HUMAN]	42.63	1	18	18	243	5.30861e+07	4.8745e+07	7.35227e+07	5.69521e+07	6.791e+07	4.43026e+07	41407016	1.01325e+08	2.62079e+07	3.90821e+07	3.00526e+07	8.95139e+07	5.45678e+07	1.96808e+07	4.3594e+07	2.34112e+07	0	0	4.58846e+07	8.21499e+07	4.08709e+07	1.76239e+07	9.69155e+07	1.2963e+08	4.61198e+07	6.66908e+07	2.3771e+07	1.16639e+07	5.15739e+07	5.08373e+07	1.04273e+08	8.81314e+07	0	8.22653e+06	0	0	9.03499e+07	8.55532e+07	4.57111e+07	8.33247e+07	0	0	1.27279e+08
P00403	Cytochrome c oxidase subunit 2 OS=Homo sapiens GN=MT-CO2 PE=1 SV=1 - [COX2_HUMAN]	23.35	1	4	4	100	0	1.30477e+08	2.19885e+08	0	0	0	0	1.19633e+08	1.46238e+08	0	4.82917e+08	4.35536e+08	1.79109e+08	0	0	0	8.17266e+07	0	3.3317e+08	299661901	0	0	4.55528e+08	3.89705e+08	3.71102e+08	0	1.35452e+08	0	2.68214e+08	2.85964e+08	0	363783704	0	0	0	0	2.53796e+08	0	1.5232e+08	0	3.56587e+07	2.82825e+07	2.05213e+08
P30085	UMP-CMP kinase OS=Homo sapiens GN=CMPK1 PE=1 SV=3 - [KCY_HUMAN]	62.24	1	11	11	503	1.06416e+08	1.89128e+08	5.91817e+07	8.44546e+07	2.33042e+08	1451433898	8.1197e+07	6.15191e+07	1.10544e+08	1.03431e+08	122839786	9.05644e+07	6.87543e+07	2.55092e+07	4.69892e+07	3.38082e+07	2.96222e+07	0	2.45923e+08	1.06723e+08	1.7012e+07	3.57976e+07	1.20244e+08	1.14851e+08	8.82998e+07	6.96928e+08	2.20236e+07	4.85394e+06	1.24417e+08	141507571	1.03078e+09	2.10267e+08	1.11574e+07	0	0	0	2.7772e+08	5.56579e+08	5.18326e+08	5.19894e+08	0	2.76728e+07	2.25636e+08
Q9UBX5	Fibulin-5 OS=Homo sapiens GN=FBLN5 PE=1 SV=1 - [FBLN5_HUMAN]	28.57	1	9	9	194	3.02802e+07	6.29434e+07	3.92279e+07	4.23739e+07	0	0	1.87342e+07	0	3.39569e+07	4.41628e+07	7.00362e+07	0	8.45132e+07	5.78254e+07	2.61363e+07	3.37889e+07	9.35757e+07	94917240	6.31345e+07	5.02632e+07	0	1.0632e+07	7.26451e+07	7.40229e+07	8.21596e+07	97444324	0	8.49092e+06	3.59575e+07	3.42095e+07	0	2.51769e+07	2.4517e+07	0	5.36597e+07	5.6046e+07	7.21524e+07	6.37695e+07	4.92547e+07	6.68681e+07	9.09898e+07	7.89969e+07	73946403
P48735	Isocitrate dehydrogenase [NADP], mitochondrial OS=Homo sapiens GN=IDH2 PE=1 SV=2 - [IDHP_HUMAN]	50	1	20	22	775	1.61723e+08	1.43116e+08	1.872e+08	2.11635e+08	3.04724e+08	3.30787e+08	1.53853e+08	1.1443e+08	9.49196e+07	1.00274e+08	2.55738e+08	3.6185e+08	1.16706e+08	1.28285e+08	8.77058e+07	8.4922e+07	3.44326e+07	3.74203e+07	2.24955e+08	2.12168e+08	6.84064e+07	5.21579e+07	3.89204e+08	4.38397e+08	2.07037e+08	1.87141e+08	5.88279e+07	4.14396e+07	1.44099e+08	1.25995e+08	2.98975e+08	3.26102e+08	40010200	4.14602e+07	3.14636e+07	0	2.05477e+08	2.90377e+08	1.55756e+08	2.25829e+08	0	2.41783e+07	1.02689e+08
Q9H0W9	Ester hydrolase C11orf54 OS=Homo sapiens GN=C11orf54 PE=1 SV=1 - [CK054_HUMAN]	24.13	1	6	6	95	0	1.96809e+07	26552957	1.05246e+07	0	0	0	1.0808e+07	0	0	0	0	2.7886e+07	0	2.83241e+07	1.98382e+07	0	0	0	5.06827e+07	0	0	9.7756e+06	4.07028e+07	3.5096e+07	0	0	0	0	0	3.54121e+07	0	0	0	0	0	4.86759e+07	4.21779e+07	0	0	39771811	4.09762e+07	1.54353e+08
O75915	PRA1 family protein 3 OS=Homo sapiens GN=ARL6IP5 PE=1 SV=1 - [PRAF3_HUMAN]	20.21	1	4	4	169	0	8.72968e+06	5.52203e+07	7.60147e+07	5.82218e+07	9.30811e+07	0	0	3.35948e+07	5.436e+07	2.1314e+08	9.7895e+07	9.53094e+07	5.03295e+07	6.42341e+07	0	6.68136e+07	6.33918e+07	1.70654e+08	1.73936e+08	6.79751e+07	6.28539e+07	9.93035e+07	1.24034e+08	9.10517e+07	1.18757e+08	0	4.25992e+07	1.964e+07	5.60486e+07	1.0152e+08	0	0	0	2.29144e+07	0	9.34532e+07	0	9.55366e+07	7.18323e+06	3.2513e+07	3.37262e+07	0
P36957	Dihydrolipoyllysine-residue succinyltransferase component of 2-oxoglutarate dehydrogenase complex, mitochondrial OS=Homo sapiens GN=DLST PE=1 SV=4 - [ODO2_HUMAN]	19.87	1	8	8	337	9.06219e+07	9.97317e+07	1.02936e+08	7.03637e+07	1.02292e+08	9.67651e+07	7.65062e+07	2.44704e+07	1.08087e+08	8.91055e+07	173413050	1.7538e+08	6.04637e+07	9.33884e+07	5.14768e+07	4.85187e+07	3.00034e+07	3.80302e+07	1.749e+08	1.94658e+08	1.08208e+08	6.70604e+07	3.38288e+08	4.49406e+08	1.41235e+08	1.43294e+08	6.92484e+07	6.58471e+07	5.6532e+07	6.26427e+07	1.56523e+08	1.03981e+08	9.4833e+07	7.389e+07	1.48114e+07	9.77361e+06	1.211e+08	1.08448e+08	1.68148e+08	1.58253e+08	4.84463e+07	5.81519e+07	6.70735e+07
O00264	Membrane-associated progesterone receptor component 1 OS=Homo sapiens GN=PGRMC1 PE=1 SV=3 - [PGRC1_HUMAN]	30.77	1	5	6	233	0	3.82748e+07	6.83917e+07	6.5282e+07	1.06862e+08	1.14124e+08	5.62933e+07	5.03718e+07	5.40809e+07	0	185254438	1.69895e+08	5.95923e+07	3.02869e+07	1.24236e+07	1.28479e+07	0	2.64519e+07	1.42979e+08	1.89417e+08	0	0	6.72777e+07	1.26532e+08	7.8544e+07	8.31804e+07	4.21833e+07	0	5.85453e+07	6.06446e+07	1.15458e+08	1.14625e+08	1.51532e+07	2.30628e+07	1.94992e+07	1.32544e+07	1.37299e+08	1.22349e+08	3.45159e+07	9.23705e+07	3.13615e+07	3.50576e+07	9.18186e+07
Q16527	Cysteine and glycine-rich protein 2 OS=Homo sapiens GN=CSRP2 PE=1 SV=3 - [CSRP2_HUMAN]	47.15	1	6	6	79	4.13543e+07	6.94859e+07	8.57047e+07	97782356	3.8625e+07	4.18454e+07	0	0	7.13883e+07	8.62447e+07	1.15131e+08	1.3659e+08	0	0	2.83979e+07	0	0	0	7.7632e+07	67026721	0	0	0	4.12332e+07	1.29717e+08	1.2734e+08	0	0	7.85558e+07	94990446	6.86964e+07	0	0	0	0	0	0	0	0	42950420	85010700	47409302	5.04578e+07
P45880	Voltage-dependent anion-selective channel protein 2 OS=Homo sapiens GN=VDAC2 PE=1 SV=2 - [VDAC2_HUMAN]	26.19	1	8	8	178	1.0997e+08	1.13342e+08	4.93997e+07	45935283	3.05553e+07	5.63245e+07	4.55115e+07	5.69266e+07	5.33822e+07	7.56408e+07	1.96329e+08	1.59583e+08	4.99019e+07	4.84383e+07	0	2.42976e+07	0	0	2.06206e+08	4.53091e+07	7.03077e+07	4.60943e+07	1.3662e+08	1.66754e+08	7.52742e+07	5.93586e+07	142774695	8.07359e+07	4.91044e+07	7.11603e+07	8.41846e+07	8.63579e+07	9.38031e+07	6.64264e+07	1.51004e+07	9.2846e+06	8.96078e+07	7.78008e+07	9.95074e+07	6.22792e+07	0	0	39383794
Q9UL46	Proteasome activator complex subunit 2 OS=Homo sapiens GN=PSME2 PE=1 SV=4 - [PSME2_HUMAN]	54.81	1	12	12	259	0	2.50167e+07	1.58719e+08	1.40192e+08	2.33542e+08	2.49444e+08	1.01484e+08	6.49914e+07	5.68182e+07	0	1.17413e+08	9.36138e+07	4.65394e+07	3.79584e+07	55299595	3.0696e+07	0	0	8.42391e+07	9.12206e+07	4.04383e+07	3.15879e+07	1.05442e+08	1.35826e+08	8.37756e+07	7.07836e+07	3.42758e+07	0	8.7865e+07	1.09783e+08	2.14004e+08	1.77521e+08	1.54573e+08	0	0	0	9.29775e+07	1.19547e+08	9.04071e+07	1.18019e+08	0	0	5.83532e+07
P19827	Inter-alpha-trypsin inhibitor heavy chain H1 OS=Homo sapiens GN=ITIH1 PE=1 SV=3 - [ITIH1_HUMAN]	26.02	1	20	20	660	1.00658e+08	1.68006e+08	1.6652e+08	1.97863e+08	0	1.13873e+08	8.54671e+07	56885041	1.76234e+08	8.76948e+07	4.65012e+08	3.88594e+08	1.62761e+08	1.93368e+08	3.65735e+08	3.23098e+08	4.86558e+07	5.63764e+07	7.84154e+08	3.55798e+08	1.34494e+08	2.87751e+08	1.95166e+08	1.865e+08	7.24489e+07	9.79354e+07	6.51786e+08	5.08864e+08	7.58978e+07	7.01346e+07	1.52501e+08	1.22194e+08	1.79616e+08	1.38465e+08	1.58268e+08	1.21187e+08	83789199	1.32193e+08	3.9906e+08	5.64286e+08	1.75538e+07	0	5.13761e+07
P00734	Prothrombin OS=Homo sapiens GN=F2 PE=1 SV=2 - [THRB_HUMAN]	44.69	1	19	19	701	1.3965e+07	9.0486e+06	9.5388e+07	6.14921e+07	2.72037e+07	2.91542e+07	3.06911e+07	5.43742e+07	1.59738e+07	1.75871e+07	6.59508e+07	4.20976e+07	1.71897e+07	9.41446e+06	1.71142e+07	1.72166e+07	8.51271e+07	6.82642e+07	2.17465e+08	7.78455e+07	2.64851e+06	3.23246e+06	3.14644e+07	5.47956e+07	7.89428e+07	5.28594e+07	138354118	5.63896e+07	4.39501e+06	1.90565e+07	1.96655e+07	2.81122e+07	2.33465e+07	1.78957e+07	1.92452e+07	1.39535e+07	3.2453e+07	4.98827e+07	32854596	4.28575e+07	5.86023e+07	3.85768e+07	7.52496e+07
P20908	Collagen alpha-1(V) chain OS=Homo sapiens GN=COL5A1 PE=1 SV=3 - [CO5A1_HUMAN]	18.61	1	21	22	609	3.16143e+08	2.36657e+08	298364231	2.82905e+08	8.74386e+07	9.64351e+07	1.91136e+08	1.84752e+08	4.06248e+08	2.98497e+08	1.62598e+08	2.22051e+08	3.0049e+08	1.55791e+08	1.57026e+08	1.60905e+08	2.37561e+08	1.25386e+08	3.53239e+07	108517309	1.53688e+08	1.05795e+08	1.66811e+08	1.26943e+08	2.92619e+08	3.70126e+08	5.44281e+08	4.362e+08	4.17239e+08	4.58935e+08	1.09398e+08	127897347	315657346	2.27592e+08	1.70419e+08	1.18764e+08	3.51056e+08	2.72964e+08	2.77419e+08	345791412	548439462	3.60122e+08	2.66699e+08
P02042	Hemoglobin subunit delta OS=Homo sapiens GN=HBD PE=1 SV=2 - [HBD_HUMAN]	88.44	1	11	17	1974	0	0	0	0	0	0	0	0	7.6153e+08	6.15267e+08	1.91998e+09	0	2.88558e+08	0	0	0	4.37365e+08	2.85875e+09	6.89896e+09	4618342208	0	0	3.25813e+08	2.41929e+09	2.2461e+09	0	0	0	0	0	0	0	0	0	0	0	0	0	8.89114e+08	3.97258e+09	9830344863	7.95119e+09	1.98983e+10
P11047	Laminin subunit gamma-1 OS=Homo sapiens GN=LAMC1 PE=1 SV=3 - [LAMC1_HUMAN]	13.8	1	18	18	257	2.47348e+07	3.87359e+07	5.20851e+07	38261145	1.50979e+07	2.58836e+07	0	1.41566e+07	9.59267e+06	2.08584e+07	6.31899e+07	6.319e+07	2.37581e+07	3.88199e+07	1.44262e+07	1.16466e+07	4.8573e+06	9.50734e+06	2.38468e+07	3.08361e+07	0	0	2.2904e+07	3.10937e+07	6.94206e+07	7.10984e+07	4.89733e+07	5.24266e+06	4.10161e+07	3.27772e+07	1.55889e+07	4.34657e+07	2.8807e+07	1.87863e+07	0	0	4.4953e+07	5.44633e+07	3.81369e+07	3.9027e+07	6.31648e+07	78593372	4.58877e+07
P62993	Growth factor receptor-bound protein 2 OS=Homo sapiens GN=GRB2 PE=1 SV=1 - [GRB2_HUMAN]	50.23	1	10	10	254	4.7179e+07	4.10476e+07	1.29718e+08	9.3938e+07	1.20494e+08	1.40812e+08	8.04226e+07	5.86539e+07	5.50576e+07	1.73148e+07	9.00312e+07	8.89033e+07	2.96727e+07	1.2071e+07	3.38664e+07	2.48549e+07	0	0	1.60346e+08	8.38358e+07	1.95266e+07	2.32021e+07	6.01175e+07	8.11783e+07	6.83626e+07	83479834	1.46201e+07	1.0685e+07	3.78628e+07	2.20574e+07	161409539	1.51001e+08	3.57129e+07	3.69074e+07	2.49068e+07	7.41698e+06	9.9657e+07	9.92098e+07	1.22085e+08	1.08735e+08	18435271	0	4.36623e+07
P08727	Keratin, type I cytoskeletal 19 OS=Homo sapiens GN=KRT19 PE=1 SV=4 - [K1C19_HUMAN]	90.25	1	30	44	4430	4.01844e+09	3.91032e+09	2.97388e+09	2.84631e+09	4.63708e+09	4855028933	2.3258e+09	3.07469e+09	3.43431e+09	3.64813e+09	3.85711e+09	3.79551e+09	4038601123	3.98431e+09	2.16981e+09	1.85767e+09	3.21415e+09	2.41459e+09	3.47739e+09	3.20837e+09	2.66062e+09	2.29085e+09	3.79782e+09	5.25451e+09	4.20052e+09	3.98049e+09	3.40855e+09	2.82797e+09	2.26472e+09	2.30849e+09	5.35911e+09	5214686757	8.96812e+09	6.19185e+09	2.14334e+09	1.79622e+09	3.50284e+09	3.27853e+09	3.16044e+09	3.41493e+09	2.39474e+09	2.30276e+09	5571235676
Q14651	Plastin-1 OS=Homo sapiens GN=PLS1 PE=1 SV=2 - [PLSI_HUMAN]	31.8	1	10	15	329	0	0	2.00936e+08	0	3.20259e+08	3.17769e+08	7.82448e+07	4.40327e+07	4.42276e+07	0	3.9724e+08	3.85626e+08	1.75232e+07	0	3.77563e+07	0	0	0	3.59156e+08	2.43895e+08	3.33125e+07	1.76835e+07	1.05362e+08	1.26908e+08	1.30619e+08	2.04292e+08	0	0	1.35592e+07	0	0	2.67372e+08	0	0	0	0	1.45959e+08	1.35975e+08	9.07949e+07	9.2987e+07	0	0	4.32108e+07
P30040	Endoplasmic reticulum resident protein 29 OS=Homo sapiens GN=ERP29 PE=1 SV=4 - [ERP29_HUMAN]	36.78	1	7	7	235	0	2.43327e+07	58293678	4.09267e+07	1.17017e+08	1.11072e+08	3.55909e+07	4.01699e+07	2.57722e+07	2.4906e+07	1.23199e+08	1.33595e+08	4.72731e+07	4.677e+07	2.22311e+07	1.46809e+07	0	0	2.4439e+08	2.11085e+08	15695014	0	4.7554e+07	8.84845e+07	111134636	325226120	0	0	0	2.95404e+07	4.26744e+07	1.28594e+08	0	0	1.04424e+07	0	7.57114e+07	8.52019e+07	0	8.08714e+07	2.3756e+07	2.395e+07	4.95347e+07
P17655	Calpain-2 catalytic subunit OS=Homo sapiens GN=CAPN2 PE=1 SV=6 - [CAN2_HUMAN]	39	1	21	21	417	1.16416e+08	1.08789e+08	8.97696e+07	1.00608e+08	1.55338e+08	159370853	7.2295e+07	4.60661e+07	2.83383e+07	6.42136e+07	1.67324e+08	1.39638e+08	6.1573e+07	5.44751e+07	2.7119e+07	3.45607e+07	0	2.40339e+07	214890426	1.97203e+08	5.36313e+07	4.20947e+07	1.37955e+08	1.86412e+08	1.17286e+08	1.2308e+08	3.36094e+07	2.18387e+07	5.81979e+07	6.75016e+07	1.89049e+08	1.81479e+08	2.71621e+07	3.32456e+07	1.33304e+07	1.02013e+07	6.11136e+07	2.31905e+07	9.58565e+07	9.55731e+07	2.44837e+07	2.44695e+07	8.80751e+07
P31949	Protein S100-A11 OS=Homo sapiens GN=S100A11 PE=1 SV=2 - [S10AB_HUMAN]	86.67	1	10	10	497	5.43119e+08	5.6933e+08	2.4932e+08	9.52868e+07	546775468	9.48058e+08	1.7119e+08	1.90289e+08	1.27413e+08	1.40147e+08	1.71288e+08	2.68427e+08	5.02459e+08	5.70252e+08	2.64006e+08	2.19583e+08	2.17858e+08	1.66251e+08	3.71354e+08	474055828	1.89103e+08	1.2067e+08	7.03954e+08	2.35369e+08	3.72289e+08	2.67944e+08	1.55848e+08	9.18975e+08	5.95708e+08	8.61298e+08	4.09569e+08	4.09583e+08	4.12022e+08	5.6495e+07	2.95898e+07	2.05151e+08	1.30712e+08	2.14406e+08	2.05974e+08	4.50307e+08	0	0	8.53059e+07
Q15661	Tryptase alpha/beta-1 OS=Homo sapiens GN=TPSAB1 PE=1 SV=1 - [TRYB1_HUMAN]	37.09	1	12	12	1281	6.23911e+08	7.51806e+08	8.0675e+08	624826788	1.43864e+08	1.4144e+08	4.03066e+08	2.78481e+08	2.43156e+08	2.05743e+08	6.2222e+08	5.51546e+08	2.41597e+08	2.2944e+08	2.9566e+08	2.2298e+08	2.03632e+08	1.07831e+08	8.33055e+08	5.6929e+08	1.67638e+08	1.79066e+08	4.82912e+08	5.58788e+08	4.11461e+08	4.99e+08	4.58912e+07	2.59686e+07	1.61721e+08	1.63792e+08	3.31125e+08	2.98939e+08	7.74426e+07	7.03367e+07	1.2034e+08	1.22014e+08	3.83624e+08	2.98973e+08	1.07654e+08	1.32062e+08	4.17229e+08	305235440	1.47636e+09
P02462	Collagen alpha-1(IV) chain OS=Homo sapiens GN=COL4A1 PE=1 SV=3 - [CO4A1_HUMAN]	9.29	1	10	10	488	2.11819e+08	1.74376e+08	4.703e+08	3.7675e+08	1.03775e+08	8.63725e+07	1.07781e+08	1.04841e+08	231768316	4.86715e+07	2.53359e+08	2.13189e+08	3.35259e+08	2.04354e+08	1.61741e+08	1.28977e+08	2.39165e+08	2.61358e+08	2.28879e+08	254868102	4.12042e+07	9.49374e+07	2.20793e+08	1.32809e+08	5.72771e+08	565331333	1.5334e+08	1.2044e+08	5.36453e+08	3.55883e+08	2.91131e+08	2.60632e+08	4.41315e+08	3.72905e+08	3.43548e+08	2.5154e+08	3.31571e+08	2.66397e+08	2.00867e+08	2.27957e+08	5.39382e+08	4.08379e+08	3.72906e+08
O75390	Citrate synthase, mitochondrial OS=Homo sapiens GN=CS PE=1 SV=2 - [CISY_HUMAN]	21.46	1	10	10	297	9.08297e+07	1.14561e+08	1.07472e+08	5.60418e+07	1.36119e+08	1.06142e+08	4.30124e+07	4.46922e+07	3.23592e+07	1.04055e+07	1.21539e+08	1.78027e+08	3.09022e+07	5.20326e+07	2.68511e+07	2.99688e+07	2.15767e+07	8.64913e+06	2.16111e+08	1.47709e+08	4.56654e+07	1.76531e+07	2.47603e+08	3.48669e+08	1.15638e+08	1.27322e+08	69438935	6.21879e+07	4.99416e+07	4.59339e+07	1.28476e+08	1.59027e+08	3.19834e+07	3.26319e+07	0	0	1.11176e+08	9.31336e+07	1.01346e+08	1.32438e+08	2.85992e+07	2.67754e+07	3.93036e+07
P67809	Nuclease-sensitive element-binding protein 1 OS=Homo sapiens GN=YBX1 PE=1 SV=3 - [YBOX1_HUMAN]	49.69	1	5	9	350	8.96816e+07	1.1033e+08	2.44566e+08	246545571	1.75084e+08	1.71329e+08	3.27733e+08	2.74421e+08	2.69524e+08	2.89637e+08	2.13773e+08	2.13411e+08	2.15697e+08	1.92364e+08	1.57806e+08	1.18714e+08	1.86395e+08	3.45919e+07	516638396	4.02802e+08	2.66714e+08	6.39833e+07	1.89687e+08	2.5861e+08	3.08476e+08	2.52309e+08	151578696	37979636	2.31767e+08	2.45382e+08	2.97958e+08	1.19007e+08	3.13172e+08	8.1738e+07	5.99786e+07	5.33246e+07	5.3664e+08	4.04779e+08	2.03174e+08	2.463e+08	0	0	1.28482e+08
Q00796	Sorbitol dehydrogenase OS=Homo sapiens GN=SORD PE=1 SV=4 - [DHSO_HUMAN]	34.45	1	9	9	106	1.04345e+07	7.89513e+07	4.49702e+07	4.52706e+07	7.53353e+07	8.73057e+07	5.16358e+07	0	8.86122e+07	0	0	0	1.12761e+07	0	3.30756e+07	2.91454e+07	0	0	7.13176e+07	1.11265e+08	43449419	0	4.83472e+07	1.48234e+08	0	0	3.34162e+07	0	2.96611e+07	0	2.13747e+07	9.53607e+07	0	2.65038e+07	962196	0	7.95538e+07	1.08362e+08	0	0	0	0	1.68489e+08
P53999	Activated RNA polymerase II transcriptional coactivator p15 OS=Homo sapiens GN=SUB1 PE=1 SV=3 - [TCP4_HUMAN]	52.76	1	7	7	434	1.52939e+08	1.42254e+08	4.89804e+07	4.61215e+08	3.69577e+08	3.74956e+08	2.96706e+08	2.07594e+08	2.62348e+08	1.90918e+08	4.14437e+08	2.63595e+08	1.89381e+08	5.39742e+07	2.60376e+08	2.31434e+08	2.01021e+08	1.36653e+08	8.48078e+08	2.96503e+08	1.43012e+08	1.57725e+08	2.68127e+08	3.69976e+08	3.87986e+08	4.99404e+08	1.92645e+08	0	1.68879e+08	1.61731e+08	5.41444e+08	4.40591e+08	1.06278e+08	1.31091e+08	1.27458e+08	1.05207e+08	5.26056e+08	4.43192e+08	1.93875e+08	2.16454e+08	1.05934e+08	1.12554e+08	302888474
P05783	Keratin, type I cytoskeletal 18 OS=Homo sapiens GN=KRT18 PE=1 SV=2 - [K1C18_HUMAN]	80.7	1	34	36	1954	3378802428	3.37697e+09	2.22035e+09	2.14154e+09	4.11676e+09	4323822709	1.32309e+09	2.05189e+09	1.55066e+09	2.72332e+09	3.16192e+09	3.16637e+09	3.37295e+09	3.34835e+09	1.98021e+09	1.7004e+09	2.72171e+09	1.95838e+09	2.28875e+09	2.20637e+09	1.84054e+09	1.17443e+09	2.89725e+09	3.945e+09	3.94514e+09	3.71198e+09	1.93553e+09	1.60245e+09	1.269e+09	1.30485e+09	4.74129e+09	4.61087e+09	3.93553e+09	2809337043	1.46908e+09	1.22986e+09	2.55201e+09	2404515187	2.26483e+09	2.84839e+09	1.88838e+09	1.84554e+09	4.87326e+09
P50552	Vasodilator-stimulated phosphoprotein OS=Homo sapiens GN=VASP PE=1 SV=3 - [VASP_HUMAN]	32.89	1	10	10	318	1.95451e+07	2.05643e+07	0	7.16825e+07	7.23273e+07	1.33046e+08	9.49867e+07	1.06675e+08	4.44281e+07	4.25538e+07	1.31554e+08	2.10555e+07	1.47373e+08	1.27014e+08	5.58397e+06	2.76604e+07	3.04429e+07	1.52923e+07	3.50756e+08	1.83705e+08	7.10009e+07	1.20964e+07	2.13158e+07	6.03039e+06	7.11473e+07	8.71993e+07	8.37427e+07	1.28497e+07	8.63358e+07	8.99142e+07	8.11419e+07	1.19022e+08	1.4831e+07	0	4.19934e+07	3.43724e+07	0	58469016	1.00219e+08	1.81963e+08	0	0	6.48212e+07
Q96C19	EF-hand domain-containing protein D2 OS=Homo sapiens GN=EFHD2 PE=1 SV=1 - [EFHD2_HUMAN]	59.58	1	12	12	245	1.30941e+07	4.36703e+07	9.89124e+07	6.76269e+07	2.03969e+08	1.69636e+08	6.55029e+07	6.07133e+07	48137174	2.65155e+07	1.40355e+08	1.32506e+08	0	4.29789e+07	5.50247e+07	3.89739e+07	2.21466e+07	0	1.80722e+08	1.8323e+08	4.39502e+07	2.76702e+07	4.11967e+07	7.19486e+07	8.80244e+07	9.09565e+07	5.13665e+07	6.89512e+07	4.13872e+07	3.71754e+07	1.54148e+08	1.23071e+08	31597085	16671054	2.14466e+07	1.84935e+07	1.68613e+08	1.39757e+08	7.59343e+07	1.1737e+08	0	0	5.28297e+07
Q86V81	THO complex subunit 4 OS=Homo sapiens GN=ALYREF PE=1 SV=3 - [THOC4_HUMAN]	51.36	1	8	8	437	1.36833e+08	1.37988e+08	1.51388e+08	1.56531e+08	1.47668e+08	1.85236e+08	1.75211e+08	2.21115e+08	0	2.50481e+08	7.42546e+07	1.96363e+08	3.17878e+07	2.95473e+08	4.16343e+08	3.6945e+08	8.87276e+07	212617290	2.67835e+08	2.96114e+08	1.53512e+08	2.43026e+08	1.39366e+08	1.70798e+08	2.02865e+08	1.77721e+08	0	2.14905e+08	9.42901e+07	1.70272e+08	2.74104e+08	2.89136e+08	1.8896e+08	1.9049e+08	3.89116e+08	2.37399e+08	2.51866e+08	2.15881e+08	1.37948e+08	1.37364e+08	5.00565e+07	4.92018e+07	1.88518e+08
P49257	Protein ERGIC-53 OS=Homo sapiens GN=LMAN1 PE=1 SV=2 - [LMAN1_HUMAN]	28.82	1	11	11	309	8.41521e+07	70303461	1.05399e+08	7.77064e+07	1.20972e+08	1.15828e+08	49055955	1.3468e+06	6.27365e+07	4.25525e+07	2.20791e+08	1.76752e+08	2.64059e+07	2.81378e+07	4.72559e+07	4.06879e+07	1.92861e+07	2.83105e+07	6.69691e+07	7.23458e+07	2.42839e+07	4.29286e+07	1.02237e+08	9.33122e+07	1.11758e+08	134375022	0	4.17256e+07	2.75089e+07	3.97245e+07	1.49597e+08	1.58071e+08	3.59839e+07	3.07889e+07	0	1.42937e+07	6.00551e+07	0	9.03298e+07	1.25006e+08	0	22695986	1.94679e+07
Q9NVA2	Septin-11 OS=Homo sapiens GN=SEPT11 PE=1 SV=3 - [SEP11_HUMAN]	40.09	1	9	17	426	1.14958e+08	1.75151e+08	1.48005e+08	1.22598e+08	1.61776e+08	1.12824e+08	1.35198e+08	1.1388e+08	0	8.34944e+07	2.69189e+08	2.64182e+08	2.60235e+07	9.91963e+07	5.34574e+07	3.84752e+07	4.93989e+07	4.16359e+07	168020161	1.75426e+08	5.98302e+07	4.31185e+07	1.82926e+08	2.83303e+08	2.65013e+08	1.98117e+08	0	5.61129e+07	8.58723e+07	0	208800531	1.31395e+08	24463882	0	1.88693e+07	1.00432e+07	1.02565e+08	8.37114e+07	2.25807e+08	2.21274e+08	0	0	1.08744e+08
P20810	Calpastatin OS=Homo sapiens GN=CAST PE=1 SV=4 - [ICAL_HUMAN]	33.62	1	15	15	574	6.78591e+07	6.64565e+07	1.95059e+08	1.56843e+08	275034654	2.49337e+08	4.1218e+07	1.40802e+07	6.27389e+07	5.76545e+07	1.40678e+08	8.1309e+07	4.57292e+07	4.21001e+07	8.434e+07	7.55477e+07	3.70947e+07	3.37203e+07	1.76733e+08	1.78746e+08	8.82381e+07	6.26047e+07	7.56979e+06	4.12439e+07	2.91261e+08	3.24814e+08	9.90205e+07	3.05379e+06	3.9648e+07	6.4185e+07	3.66323e+08	337709272	4.43925e+06	2.85955e+07	1.22352e+07	1.45489e+07	9.49038e+07	2.06172e+08	2.03219e+08	3.71239e+08	2.42508e+07	2.06172e+07	1.27856e+08
P09661	U2 small nuclear ribonucleoprotein A' OS=Homo sapiens GN=SNRPA1 PE=1 SV=2 - [RU2A_HUMAN]	46.27	1	10	10	166	0	0	5.0821e+07	6.86442e+07	60700726	7.2006e+07	5.80378e+07	3.03335e+07	4.676e+07	2.78444e+07	8.89156e+07	8.63879e+07	4.50183e+07	2.56916e+07	4.02094e+07	3.90965e+07	0	0	1.62727e+08	4.76463e+07	3.90486e+07	3.87731e+07	4.8739e+07	6.69786e+07	3.80878e+07	1.11378e+08	0	4.28122e+07	3.9884e+07	3.12465e+07	9.94503e+07	1.43583e+08	0	0	2.62148e+07	2.08559e+07	1.28582e+08	1.05833e+08	3.91097e+07	5.36051e+07	0	0	5.21403e+07
Q14498	RNA-binding protein 39 OS=Homo sapiens GN=RBM39 PE=1 SV=2 - [RBM39_HUMAN]	14.72	1	6	6	273	1.33348e+07	1.52688e+07	1.17012e+08	3.45813e+07	0	2.42569e+07	6.33138e+07	5.27235e+07	1.16925e+07	1.27421e+07	190648318	0	1.6904e+07	7.14298e+07	4.16483e+07	3.76895e+07	1.76935e+07	2.98035e+07	9.03375e+07	7.92802e+07	1.33139e+07	1.57194e+07	1.03276e+08	4.78033e+07	3.26559e+07	5.05926e+07	1.48441e+07	6.71075e+06	4.90816e+07	6.0444e+07	1.03394e+08	9.18784e+07	6.12874e+06	5.56328e+07	2.12491e+07	1.67582e+07	9.12868e+07	8.65796e+07	3.03403e+07	2.06595e+08	1.16104e+07	1.95699e+07	9.15262e+07
P14317	Hematopoietic lineage cell-specific protein OS=Homo sapiens GN=HCLS1 PE=1 SV=3 - [HCLS1_HUMAN]	38.68	1	15	15	222	0	0	103826848	6.56727e+07	1.29105e+08	1.40678e+08	3.48245e+07	5.81517e+07	2.24436e+07	4.45115e+07	7.61552e+07	8.22245e+07	3.25627e+07	2.13921e+07	4.25282e+07	3.83438e+07	6.06397e+07	4.63226e+07	2.01183e+08	1.26298e+08	2.84657e+07	2.87563e+07	4.93086e+07	4.30415e+07	1.71219e+07	1.08826e+08	0	0	1.53234e+07	0	9.68984e+07	7.24956e+07	0	7.95499e+06	1.9432e+07	1.10912e+07	23265083	0	3.35997e+07	1.32693e+08	0	0	0
P01024	Complement C3 OS=Homo sapiens GN=C3 PE=1 SV=2 - [CO3_HUMAN]	55.98	1	87	87	3214	1.43535e+08	2.41947e+08	3.40805e+08	3.53168e+08	1.5634e+08	1.82102e+08	9.94291e+07	6.27115e+07	2.44427e+08	1.97782e+08	3.17084e+08	2.24402e+08	6.3876e+07	1.60134e+08	2.03997e+08	188639907	3.6488e+08	2.51283e+08	401998665	2.95181e+08	1.88476e+08	1.65214e+08	2.00348e+08	3.37236e+08	2.64985e+08	2.6236e+08	4.18453e+08	2.75106e+08	1.02705e+08	152277420	1.53857e+08	1.35044e+08	2.45663e+08	1.74494e+08	1.24445e+08	1.30574e+08	1.23363e+08	1.03129e+08	2.10992e+08	2.91765e+08	1.47106e+08	1.39415e+08	640264582
Q9GZM7	Tubulointerstitial nephritis antigen-like OS=Homo sapiens GN=TINAGL1 PE=1 SV=1 - [TINAL_HUMAN]	31.69	1	10	10	209	0	0	2.82255e+07	2.3022e+07	0	0	4.93291e+07	3.80799e+07	0	0	1.96752e+07	0	1.91609e+07	1.82573e+07	3.86457e+07	0	0	0	0	0	0	1.0502e+07	2.35182e+07	2.5752e+07	4770012	3.70893e+07	9.04121e+07	3.8254e+07	1.27197e+07	4.69511e+07	4.70932e+06	3.56965e+07	4.10105e+07	2.51532e+07	0	1.53999e+07	0	2.73378e+07	3.80654e+06	3.44813e+06	7.7574e+07	7.60207e+07	1.59113e+08
Q16647	Prostacyclin synthase OS=Homo sapiens GN=PTGIS PE=1 SV=1 - [PTGIS_HUMAN]	31.8	1	13	13	233	4.6997e+06	1.96599e+07	3.3572e+07	2.89554e+07	3.52604e+07	2.65694e+07	3.84623e+06	1.19395e+07	4.47653e+07	1.2389e+07	1.02766e+08	5.54806e+07	1.50738e+07	0	0	4.70831e+06	0	0	2.68205e+08	2.38678e+08	0	0	7.17293e+07	9.37477e+07	1.46638e+07	5.24134e+07	0	0	2.68777e+07	5.78681e+06	3.07653e+07	3.98377e+07	0	0	0	0	1.38052e+07	3.28212e+07	3.64462e+07	1.16066e+07	0	1.14013e+07	0
P40227	T-complex protein 1 subunit zeta OS=Homo sapiens GN=CCT6A PE=1 SV=3 - [TCPZ_HUMAN]	36.53	1	17	17	271	6.14582e+07	4.48167e+07	9.59692e+07	8.00292e+07	1.06621e+08	1.22112e+08	2.86398e+07	2.73769e+07	5.94912e+07	6.21063e+07	1.62231e+08	157121115	4.53429e+07	4.62886e+07	4.32672e+07	4.40788e+07	3.01228e+07	1.90456e+07	1.46402e+08	1.36708e+08	4.54404e+07	7.88649e+07	1.17299e+08	2.07014e+08	1.13912e+08	1.69224e+08	5.31843e+07	4.02416e+07	7.63839e+07	6.54862e+07	1.16083e+08	1.40345e+08	5.53074e+07	1.57212e+07	2.10748e+07	1.49173e+07	1.43757e+08	1.12464e+08	7.25327e+07	9.18524e+07	0	0	8.74226e+07
P11586	C-1-tetrahydrofolate synthase, cytoplasmic OS=Homo sapiens GN=MTHFD1 PE=1 SV=3 - [C1TC_HUMAN]	26.1	1	21	21	283	2.40259e+07	1.81419e+07	4.65971e+07	4.50124e+07	9.31075e+07	9.4414e+07	4.1659e+07	1.92934e+07	28094922	2.59116e+07	8.42403e+07	1.05927e+08	1.60203e+07	2.52724e+07	1.68681e+07	1.17448e+07	5.13717e+06	1.19004e+07	8.74659e+07	6.59877e+07	2.87406e+07	2.5953e+07	7.91865e+07	1.06075e+08	7.79229e+07	5.63552e+07	1.35304e+07	8.36177e+06	18403729	1.03063e+07	9.0568e+07	68219993	2.15911e+07	2.15872e+07	3.51664e+06	9.14727e+06	9.43311e+07	7.19796e+07	8.14897e+07	7.77223e+07	1.05695e+07	0	1.08252e+07
P42330	Aldo-keto reductase family 1 member C3 OS=Homo sapiens GN=AKR1C3 PE=1 SV=4 - [AK1C3_HUMAN]	56.35	1	6	14	342	3.34362e+07	1.05924e+08	63869409	0	1.52634e+08	1.72649e+08	5.86055e+07	0	3.88429e+07	3.57006e+07	0	0	8.98956e+07	0	0	2.78016e+07	0	0	0	0	1.06505e+08	4.93019e+07	1.21983e+08	1.03482e+08	6.27039e+07	9.45943e+07	0	3.99197e+07	1.89666e+08	1.74811e+08	7.77074e+07	107107142	0	0	0	0	2.04372e+08	2.85639e+08	4.70112e+07	0	1.1318e+08	1.18529e+08	726514026
P14678	Small nuclear ribonucleoprotein-associated proteins B and B' OS=Homo sapiens GN=SNRPB PE=1 SV=2 - [RSMB_HUMAN]	33.33	1	1	9	269	2.6661e+07	5.41479e+07	1.54684e+08	1.40445e+08	1.89847e+08	1.97966e+08	1.18999e+08	6.80641e+07	6.04173e+07	4.81278e+07	2.08495e+08	1.8219e+08	6.92084e+07	5.26926e+07	7.33895e+07	9.29733e+07	0	3.26551e+07	3.42734e+08	2.38471e+08	0	4.71515e+07	5.56252e+07	1.06015e+08	2.30829e+08	1.98569e+08	5.05538e+07	4.63001e+07	6.52412e+07	0	2.74404e+08	2.86495e+08	7.62787e+07	6.25922e+07	9.30327e+07	6.13707e+07	1.62757e+08	2.20267e+08	7.24852e+07	1.22665e+08	49976236	0	7.00906e+07
P40925	Malate dehydrogenase, cytoplasmic OS=Homo sapiens GN=MDH1 PE=1 SV=4 - [MDHC_HUMAN]	42.81	1	12	12	325	9.56057e+07	8.93457e+07	9.64348e+07	7.14198e+07	2.30873e+08	2.35596e+08	1.03653e+08	8.5109e+07	8.65851e+07	6.22355e+07	2.02291e+08	2.62062e+08	9.8554e+07	1.02806e+08	9.83272e+07	9.74605e+07	0	4.30731e+07	9.37931e+07	2.32499e+08	6.92985e+07	5.46586e+07	1.02297e+08	1.29927e+08	2.70259e+08	2.63409e+08	0	4.30932e+07	6.79983e+07	4.99344e+07	3.56054e+08	3.51923e+08	6.70896e+07	4.31334e+07	4.12694e+07	2.58948e+07	1.13483e+08	9.99151e+07	3.07424e+07	2.95641e+07	1.27458e+07	1.11568e+07	2.01603e+08
Q12905	Interleukin enhancer-binding factor 2 OS=Homo sapiens GN=ILF2 PE=1 SV=2 - [ILF2_HUMAN]	49.23	1	15	15	520	1.1741e+07	3.39697e+07	1.40327e+08	8.80439e+07	2.10724e+08	1.69038e+08	1.02272e+08	8.87546e+07	6.36357e+07	2.94855e+06	2.60174e+08	2.3703e+08	5.37282e+07	5.79571e+07	3.87484e+07	6.55456e+07	3.19527e+07	1.85091e+07	3.34786e+08	1.83253e+08	5.65712e+07	9.15869e+06	4.74152e+07	1.5759e+08	1.07763e+08	218393068	4.82703e+07	2.59122e+07	6.67805e+07	6.9074e+07	3.09429e+08	2.02442e+08	1.4923e+07	1.90685e+07	1.95708e+07	1.50078e+07	2.3219e+08	1.89508e+08	6.35947e+07	1.01131e+08	2.51249e+07	2.23675e+07	7.11223e+07
Q13228	Selenium-binding protein 1 OS=Homo sapiens GN=SELENBP1 PE=1 SV=2 - [SBP1_HUMAN]	49.79	1	20	20	562	2.34262e+07	3.70577e+07	3.86172e+07	3.32248e+07	1.40292e+08	1.47484e+08	17319328	7.33685e+06	3.49946e+07	3.7964e+07	1.0605e+08	8.21146e+07	7.58886e+07	6.84873e+07	2.047e+07	1.22215e+07	2.78016e+07	3.61222e+07	1.95658e+08	1.06948e+08	1.52004e+07	1.20266e+07	4.25551e+07	7.10438e+07	5.03442e+07	7.41342e+07	0	0	2.5846e+07	3.89437e+07	7.94557e+07	7.473e+07	0	6391753	9.25091e+06	5.42285e+06	9.27137e+07	4.82779e+07	1.85142e+07	3.2498e+07	9.07507e+07	6.98969e+07	3.09447e+08
O60664	Perilipin-3 OS=Homo sapiens GN=PLIN3 PE=1 SV=3 - [PLIN3_HUMAN]	51.84	1	16	16	567	1.03148e+08	7.10725e+07	6.79697e+07	6.6287e+07	1.14823e+08	1.11729e+08	9.28845e+07	7.14864e+07	9.69123e+07	1.04075e+08	2.32776e+08	1.71954e+08	4.46521e+07	1.00006e+08	4.84992e+07	1.24919e+08	4.12213e+07	3.83115e+07	3.3011e+08	2.45346e+08	1.10469e+08	1.11398e+08	6.33292e+07	6.7024e+07	1.94341e+08	2.11128e+08	1.25595e+08	1.99448e+08	9.10733e+07	5.68412e+07	1.76114e+08	1.58764e+08	9.41297e+07	3.03657e+07	17893844	3.40311e+07	159167026	1.06002e+08	8.53553e+07	1.27102e+08	2.07596e+07	1.17518e+07	8.71291e+07
Q99536	Synaptic vesicle membrane protein VAT-1 homolog OS=Homo sapiens GN=VAT1 PE=1 SV=2 - [VAT1_HUMAN]	47.58	1	13	13	360	1.03233e+08	1.29851e+08	2.18869e+08	1.16551e+08	1.67153e+08	1.73989e+08	8.66556e+07	7.02105e+07	9.41104e+07	54311116	4.69245e+08	3.00369e+08	3.92155e+07	6.31917e+07	9.92385e+07	4.69983e+07	3.00307e+07	3.14694e+07	2.5309e+08	2.14204e+08	8.62686e+07	1.50828e+07	2.44409e+08	356961898	2.12334e+08	2.02333e+08	3.78375e+07	3.67662e+07	4.55956e+07	8.16182e+07	2.00784e+08	1.3193e+08	2.75901e+07	5.1039e+07	2.72229e+07	8.92908e+06	2.12847e+08	99249141	2.60972e+08	2.3638e+08	7.87768e+07	5.71389e+07	6.38093e+07
P68036	Ubiquitin-conjugating enzyme E2 L3 OS=Homo sapiens GN=UBE2L3 PE=1 SV=1 - [UB2L3_HUMAN]	64.94	1	6	7	468	1.18292e+07	1.68292e+07	5.14219e+07	1.8837e+07	7.17602e+07	6.7805e+07	4.85566e+07	5.26978e+07	1.69375e+07	1.96655e+07	8.94761e+07	5.27339e+07	3.7661e+07	4.37697e+07	2.46905e+07	1.76982e+07	5.65451e+06	0	2.70112e+08	1.33586e+08	1.66951e+07	4.06482e+07	2.85799e+07	3.83799e+07	7.1216e+07	8.15125e+07	8.39221e+06	1.74398e+07	1.46608e+07	2.20381e+07	8.16542e+07	1.23809e+08	4.86685e+06	1.77835e+07	6.58162e+06	2.41928e+06	6.13451e+07	7.9011e+07	4.2147e+07	2.02077e+07	2.5878e+07	0	6.88333e+07
P63162	Small nuclear ribonucleoprotein-associated protein N OS=Homo sapiens GN=SNRPN PE=1 SV=1 - [RSMN_HUMAN]	40.42	1	1	9	264	2.6661e+07	5.41479e+07	1.54684e+08	1.40445e+08	1.89847e+08	1.97966e+08	1.18999e+08	0	6.04173e+07	4.81278e+07	2.08495e+08	1.8219e+08	6.92084e+07	5.26926e+07	7.33895e+07	9.29733e+07	0	3.26551e+07	3.42734e+08	2.38471e+08	0	4.71515e+07	5.56252e+07	1.06015e+08	2.30829e+08	1.98569e+08	5.05538e+07	4.63001e+07	6.52412e+07	0	2.74404e+08	2.86495e+08	7.62787e+07	6.25922e+07	9.30327e+07	6.13707e+07	1.62757e+08	2.20267e+08	7.24852e+07	1.22665e+08	49976236	0	7.00906e+07
Q9BXP5	Serrate RNA effector molecule homolog OS=Homo sapiens GN=SRRT PE=1 SV=1 - [SRRT_HUMAN]	18.72	1	14	14	133	0	0	2.79233e+07	1.6568e+07	2.32955e+07	4.16838e+07	4.14141e+07	2.4013e+07	1.99585e+07	0	2.57808e+07	0	9.86985e+06	18529588	1.37977e+07	0	2.037e+07	27058492	7.27352e+07	5.98036e+07	2.1297e+07	2.14798e+07	26428963	4.04313e+07	1.85608e+07	4.90256e+07	6.95887e+06	1.06246e+07	1.53071e+07	0	5.51599e+07	8.25851e+07	0	0	1.16132e+07	0	4.29054e+07	7.06962e+07	3.55343e+07	3.25556e+07	0	0	3.17842e+07
Q02818	Nucleobindin-1 OS=Homo sapiens GN=NUCB1 PE=1 SV=4 - [NUCB1_HUMAN]	55.53	1	20	20	539	9.47369e+07	1.12482e+08	178512255	7.36429e+07	1.24354e+08	1.20696e+08	7.46208e+07	1.00259e+08	1.16853e+08	1.06133e+08	1.37489e+08	1.81075e+08	2.69159e+08	1.14385e+08	9.00471e+07	9.5602e+07	6.07359e+07	1.06211e+08	3.0525e+08	2.30953e+08	1.63931e+08	1.51294e+08	1.23941e+08	1.32963e+08	1.83807e+08	180604042	1.22651e+08	7.59328e+07	9.12362e+07	1.40207e+08	1.87331e+08	9.70281e+07	1.22981e+08	1.28584e+08	7.31125e+07	6.91345e+07	141527933	1.21004e+08	1.29025e+08	1.57989e+08	3.24313e+07	0	1.85286e+08
P30048	Thioredoxin-dependent peroxide reductase, mitochondrial OS=Homo sapiens GN=PRDX3 PE=1 SV=3 - [PRDX3_HUMAN]	32.42	1	6	6	284	1.31245e+08	1.45282e+08	6.09757e+07	7.12665e+07	6.35158e+07	6.52864e+07	5.79449e+07	8.65797e+06	1.8305e+07	3.36778e+07	8.25533e+07	1.59551e+08	1.04851e+08	2.52178e+07	1.82873e+07	1.7915e+07	0	0	2.21955e+08	2.42127e+08	5.15738e+07	9.01518e+06	2.19279e+08	2.8457e+08	5.44022e+07	7.66445e+07	1.15719e+07	5.19025e+07	4.50022e+07	0	8.61353e+07	8.63648e+07	9.42155e+07	8.00721e+07	2.89233e+07	0	0	6.88803e+07	6.15802e+07	7.75294e+07	2.64575e+07	1.14595e+07	5.56409e+07
P35606	Coatomer subunit beta' OS=Homo sapiens GN=COPB2 PE=1 SV=2 - [COPB2_HUMAN]	27.37	1	20	20	337	6.20825e+07	6.64185e+07	3.94902e+07	4.39035e+07	6.88819e+07	6.87872e+07	1.14889e+07	3.93572e+07	2.60244e+07	1.35473e+07	1.53772e+08	1.36214e+08	5.05231e+07	4.20402e+07	2.57263e+07	9.58673e+06	1.54762e+07	2.66332e+07	7.37561e+07	9.30972e+07	1.9619e+07	1.50827e+07	9.21579e+07	1.34715e+08	1.80715e+08	9.40853e+07	1.58683e+07	0	5.5942e+07	4.75802e+07	2.60737e+07	4.7211e+07	2.68965e+07	24379370	9.50116e+06	0	1.13464e+08	5.47642e+07	5.6231e+07	7.95189e+07	0	0	2.33158e+07
P62879	Guanine nucleotide-binding protein G(I)/G(S)/G(T) subunit beta-2 OS=Homo sapiens GN=GNB2 PE=1 SV=3 - [GBB2_HUMAN]	46.76	2	6	12	434	1.12837e+08	8.37544e+07	2.34021e+08	1.53359e+08	2.56293e+08	2.11583e+08	1.51866e+08	1.14611e+08	1.15486e+08	1.3606e+08	3.0701e+08	3.85407e+08	1.36486e+08	1.40185e+08	7.00774e+07	5.47122e+07	7.2116e+07	5.19323e+07	2.76019e+08	1.79204e+08	184459922	1.24661e+08	2.83472e+08	2.85367e+08	2.30375e+08	2.92625e+08	1.80191e+08	1.7182e+08	1.56773e+08	1.39098e+08	3.11137e+08	2.7855e+08	1.33127e+08	7.39241e+07	6.70116e+07	6.06525e+07	1.55943e+08	1.58334e+08	6.72136e+07	1.47406e+08	6.38518e+07	6.24771e+07	1.74141e+08
P98160	Basement membrane-specific heparan sulfate proteoglycan core protein OS=Homo sapiens GN=HSPG2 PE=1 SV=4 - [PGBM_HUMAN]	33.98	1	97	97	2575	1.18467e+08	1.18688e+08	1.5825e+08	1.4911e+08	6.97681e+07	6.08132e+07	1.14099e+08	7.87642e+07	1.10749e+08	1.08406e+08	2.82844e+08	2.38231e+08	1.26593e+08	9.90546e+07	1.58309e+08	1.47233e+08	1.57291e+08	7.10477e+07	1.63337e+08	1.07343e+08	4.55662e+07	4.65292e+07	1.24445e+08	1.04387e+08	2.51195e+08	2.54444e+08	1.74871e+08	1.49832e+08	1.45967e+08	1.4818e+08	1.4591e+08	1.22174e+08	1.65718e+08	1.25154e+08	4.08842e+07	3.38038e+07	2.02551e+08	1.65286e+08	1.33535e+08	1.22622e+08	2.81315e+08	2.64584e+08	2.96984e+08
P04216	Thy-1 membrane glycoprotein OS=Homo sapiens GN=THY1 PE=1 SV=2 - [THY1_HUMAN]	27.33	1	5	5	489	3.65662e+07	1.8007e+07	1.73279e+08	7.51588e+07	9.14057e+07	1.81343e+08	5.49368e+07	5.72372e+07	5.94784e+07	2.5951e+07	4.78079e+08	2.96115e+08	2.64085e+07	46635677	7.78064e+07	7.39905e+07	2.75268e+07	3.60035e+07	5.25591e+08	2.30363e+08	1.66648e+07	1.41531e+07	1.69231e+08	1.5954e+08	1.72754e+08	2.85301e+08	5.92628e+07	2.19982e+07	3.04677e+07	9.33563e+07	1.737e+08	1.46477e+08	3.0043e+07	1.73767e+07	2.82705e+07	9.6627e+06	2.98897e+08	1.76842e+08	1.12637e+08	1.51893e+08	2.14802e+07	1.87918e+07	3.80837e+07
Q9UIJ7	GTP:AMP phosphotransferase AK3, mitochondrial OS=Homo sapiens GN=AK3 PE=1 SV=4 - [KAD3_HUMAN]	42.73	1	8	8	105	2.94938e+07	0	4.02577e+07	3.60309e+07	2.73441e+07	5.31216e+07	2.61659e+07	2.45653e+07	0	1.9237e+07	5.43438e+07	5.91117e+07	3.97541e+07	3.9071e+07	0	1.85347e+07	0	0	0	88807971	0	0	5.61212e+07	6.78567e+07	6.60718e+07	57734095	0	0	2.56614e+07	4.05321e+07	9.45087e+07	8.86316e+07	0	9.35625e+06	0	0	3.83404e+07	0	4.17842e+07	0	2.11656e+07	2.14579e+07	3.99077e+07
P30153	Serine/threonine-protein phosphatase 2A 65 kDa regulatory subunit A alpha isoform OS=Homo sapiens GN=PPP2R1A PE=1 SV=4 - [2AAA_HUMAN]	42.95	1	19	19	188	0	2.91715e+07	1.17569e+07	4.13438e+07	5.99762e+07	1.71696e+07	0	7.88548e+06	3.42552e+07	3.878e+07	1.74598e+08	1.29279e+08	3.78523e+07	0	0	0	2.26696e+07	0	2.01961e+08	1.14789e+08	3.41055e+07	2.6639e+06	4.68086e+07	1.11818e+08	100793402	1.26611e+07	0	3.02207e+06	3.64561e+07	5.09844e+07	1.24707e+08	5.6509e+07	0	0	0	0	4.16485e+07	8.38719e+07	59588464	8.9845e+07	2.93915e+07	2.24993e+07	59274205
P27338	Amine oxidase [flavin-containing] B OS=Homo sapiens GN=MAOB PE=1 SV=3 - [AOFB_HUMAN]	29.04	1	9	12	70	4.34472e+07	4.69314e+07	0	2.80056e+07	0	0	0	0	2.08949e+07	2.13128e+07	0	1.11045e+07	23569051	0	0	0	0	0	3.55837e+07	0	0	0	5.46821e+07	7.31213e+07	0	0	2.20155e+07	1.15315e+07	2.77654e+07	4.66969e+07	2.46163e+07	2.7593e+07	0	0	0	0	0	0	0	0	0	0	1.74694e+07
Q13185	Chromobox protein homolog 3 OS=Homo sapiens GN=CBX3 PE=1 SV=4 - [CBX3_HUMAN]	49.18	1	8	8	240	6.9235e+07	32974362	1.53927e+08	1.88154e+08	1.20045e+08	1.88922e+08	1.54008e+08	1.1044e+08	8.10493e+07	8.06708e+07	1.61019e+08	1.22219e+08	5.63134e+07	3.71471e+07	8.18653e+06	1.98051e+07	0	4.03325e+07	2.88255e+08	1.53854e+08	5.06992e+07	6.02551e+07	1.03113e+08	8.82637e+07	1.8539e+08	2.03373e+08	2.94726e+07	2.93299e+07	4.47657e+07	5.04771e+07	2.51925e+08	1.86192e+08	0	3.72176e+07	2.9098e+07	2.9394e+07	225681342	2.39636e+08	1.25235e+08	1.31763e+08	0	0	8.43391e+07
P18669	Phosphoglycerate mutase 1 OS=Homo sapiens GN=PGAM1 PE=1 SV=2 - [PGAM1_HUMAN]	68.9	1	12	15	1219	1.24005e+08	1.61378e+08	2.40864e+08	1.14197e+08	3.88766e+08	370684443	2.07283e+08	1.92754e+08	1.92937e+08	1.76335e+08	5.80013e+08	4.97521e+08	1.25674e+08	7.23403e+07	1.0168e+08	1.1663e+08	2.41075e+07	2.47744e+07	6.25237e+08	431576618	27392437	4.12411e+07	1.69691e+08	204175323	3.63889e+08	2.56593e+08	1.56842e+08	1.1224e+08	1.26772e+08	7.9007e+07	5.89274e+08	4.9164e+08	7.65553e+07	6.73558e+07	1.86035e+07	1.71966e+07	3.63668e+08	2.52326e+08	2.07846e+08	2.40602e+08	7.00519e+07	9.62332e+07	2.48377e+08
Q9HC84	Mucin-5B OS=Homo sapiens GN=MUC5B PE=1 SV=3 - [MUC5B_HUMAN]	18.29	1	50	55	591	5.96014e+07	5.01256e+07	0	0	2.44647e+08	2.84771e+08	2.87009e+08	1.39562e+08	2.88497e+08	1.3416e+08	0	0	0	1.34071e+08	0	0	0	0	7.9872e+07	8.75956e+07	6.227e+08	5.60721e+08	4.43867e+08	4.83466e+08	0	0	1.1387e+08	1.46599e+08	0	0	6.86881e+07	8.21823e+07	2.60755e+08	1.72643e+08	2.6647e+08	2.20593e+08	0	0	8.88127e+07	6.47741e+07	8.54826e+06	1.83383e+07	1.04189e+08
P07919	Cytochrome b-c1 complex subunit 6, mitochondrial OS=Homo sapiens GN=UQCRH PE=1 SV=2 - [QCR6_HUMAN]	58.24	1	4	4	281	2.06895e+07	0	0	5.4419e+07	5.22546e+07	5.38432e+07	73449069	4.51076e+07	0	0	2.66758e+07	0	3.50432e+07	4.30083e+07	1.11993e+08	1.00195e+08	2.81134e+07	0	1.12749e+08	6.77005e+07	0	0	5.34398e+07	8.31796e+07	6.03364e+07	4.67171e+07	4.50935e+07	4.64074e+07	2.69462e+07	37463924	1.17694e+07	6.95965e+07	9.29457e+07	6.36978e+07	5.09867e+07	32760201	1.45176e+08	1.35914e+08	0	20269931	1.00011e+07	1.54916e+07	6.33588e+07
P28066	Proteasome subunit alpha type-5 OS=Homo sapiens GN=PSMA5 PE=1 SV=3 - [PSA5_HUMAN]	34.44	1	7	7	189	6.59513e+07	1.05127e+08	1.31435e+08	1.18571e+08	1.86305e+08	1.66058e+08	1.26069e+08	7.91553e+07	5.64694e+07	7.49333e+07	1.63872e+08	1.38484e+08	4.17703e+07	8.40857e+07	9.20873e+07	82485631	0	0	2.04434e+08	1.4642e+08	6.74673e+07	6.89513e+07	8.79553e+07	5.41651e+07	1.76916e+08	157120792	0	80528281	8.80361e+07	7.02355e+07	2.78251e+08	2.57851e+08	1.22701e+08	8.33756e+07	4.53401e+07	2.57484e+07	1.92214e+08	1.64679e+08	1.15862e+08	1.30858e+08	3.48045e+07	0	0
O00515	Ladinin-1 OS=Homo sapiens GN=LAD1 PE=1 SV=2 - [LAD1_HUMAN]	37.33	1	18	18	260	4.13506e+07	5.2357e+07	0	0	3.28165e+07	2.17048e+07	6.34425e+07	4.71043e+07	7.19125e+07	1.86238e+07	0	0	4.27886e+07	6.25342e+07	3.35763e+07	2.19156e+07	0	0	1.684e+08	1.57772e+08	7.37795e+07	7.20275e+07	5.69947e+07	7.93858e+07	41841088	2.77188e+07	4.07005e+07	5.63352e+07	9.92709e+07	6.68684e+07	4.81772e+07	5.01213e+07	0	5.58424e+07	44933250	39985213	0	0	1.26832e+08	1.20786e+07	0	0	46263252
Q13011	Delta(3,5)-Delta(2,4)-dienoyl-CoA isomerase, mitochondrial OS=Homo sapiens GN=ECH1 PE=1 SV=2 - [ECH1_HUMAN]	53.05	1	14	14	263	3.97266e+07	5.57724e+07	5.26217e+07	5.23943e+07	5.47662e+07	7.12734e+07	0	0	5.80689e+07	4.72745e+07	1.30172e+08	1.04922e+08	5.54869e+07	2.85092e+07	3.77389e+06	0	0	0	2.0178e+08	1.71167e+08	2.63578e+06	2.17433e+07	5.22959e+08	7.45555e+08	8.43662e+07	7.65046e+07	3.66116e+07	0	5.57949e+07	6.06917e+07	1.06609e+08	1.03355e+08	0	1.97036e+07	0	0	3.22026e+07	3.77053e+07	7.19422e+07	6.76592e+07	2.23014e+07	1.98675e+07	6.52345e+07
P31153	S-adenosylmethionine synthase isoform type-2 OS=Homo sapiens GN=MAT2A PE=1 SV=1 - [METK2_HUMAN]	28.35	1	8	8	197	4.13381e+07	4.71421e+07	5.73558e+07	6.21484e+07	7.09115e+07	3.5661e+07	5.16443e+07	4.81673e+07	9.45893e+07	3.98926e+07	1.00124e+08	1.01287e+08	4.25168e+07	3.84393e+07	94749213	5.12313e+07	3.70663e+07	3.41462e+07	1.69246e+08	1.02135e+08	3.92152e+07	2.32761e+07	5.70743e+07	7.04999e+07	7.55132e+07	1.04951e+08	0	5.31569e+07	6.10549e+07	4.75547e+07	0	1.52475e+08	0	3.57841e+07	1.9437e+07	1.38907e+07	1.04676e+08	8.38145e+07	6.62016e+07	7.92566e+07	0	0	8.03817e+07
P00367	Glutamate dehydrogenase 1, mitochondrial OS=Homo sapiens GN=GLUD1 PE=1 SV=2 - [DHE3_HUMAN]	50.18	2	24	24	722	2.38908e+08	2.49457e+08	6.73426e+07	9.73369e+07	8.69184e+07	8.76536e+07	7.12454e+07	6.33198e+07	8.91013e+07	1.44195e+07	2.18018e+08	1.61849e+08	8.62645e+07	8.68571e+07	4.58495e+07	3.88913e+07	8.0159e+06	5.39998e+06	3.50315e+08	2.41447e+08	4.52776e+07	4.53836e+07	2.36739e+08	3.12189e+08	1.11428e+08	9.58667e+07	6.76492e+07	5.35637e+07	5.30569e+07	4.37779e+07	1.68429e+08	1.64185e+08	1.05697e+08	4.79361e+07	0	0	7.86313e+07	6.58585e+07	1.65283e+08	1.77026e+08	4.23903e+07	3.8905e+07	1.08511e+08
Q16698	2,4-dienoyl-CoA reductase, mitochondrial OS=Homo sapiens GN=DECR1 PE=1 SV=1 - [DECR_HUMAN]	31.34	1	10	10	224	3.57793e+07	70405884	6.35754e+07	4.76605e+07	5.19461e+07	5.81227e+07	2.38514e+07	7.1456e+06	3.06897e+07	0	8.37047e+07	6.42618e+07	3.26319e+07	33009781	2.45146e+07	0	0	1.01793e+07	2.22056e+08	5.25716e+08	5.54305e+07	2.81307e+07	2.11475e+08	2.5333e+08	4.41919e+07	6.09515e+07	9.33751e+06	2.3351e+07	3.91369e+07	2.7643e+07	7.1957e+07	1.06129e+08	2.03838e+07	1.1744e+07	0	0	7.25737e+07	5.01682e+07	4.69727e+07	8.77818e+07	1.69468e+07	0	2.15071e+07
P08729	Keratin, type II cytoskeletal 7 OS=Homo sapiens GN=KRT7 PE=1 SV=5 - [K2C7_HUMAN]	74.63	1	33	41	2591	1.21375e+09	2.38847e+09	1268307900	1.34715e+09	2252634518	2.62467e+09	1.59367e+09	1.33692e+09	1.78433e+09	1.62587e+09	2.09574e+09	2.41394e+09	3.41663e+09	3.32631e+09	1.10251e+09	1.01962e+09	1.93083e+09	1726946050	1.40609e+09	1.59208e+09	2173831110	2.00368e+09	2.21999e+09	2.42893e+09	2.13815e+09	1.91041e+09	1.8182e+09	1.78608e+09	7.61502e+08	1.58753e+09	2.62737e+09	2.63742e+09	3.53023e+09	3.00162e+09	1.34755e+09	9.95133e+08	0	1696880704	1.37447e+09	1.82113e+09	7.18874e+08	7.43141e+08	2.01801e+09
O43598	2'-deoxynucleoside 5'-phosphate N-hydrolase 1 OS=Homo sapiens GN=DNPH1 PE=1 SV=1 - [DNPH1_HUMAN]	40.8	1	6	6	148	2.96605e+07	2.56541e+07	2.71166e+07	0	8.82476e+07	7.25252e+07	0	4.03012e+06	9.155e+06	1.04496e+07	0	18836661	4.09974e+07	5.30156e+07	29304526	1.64937e+07	0	0	87307999	39875977	7.80403e+06	18059588	1.91741e+07	0	54261607	1.12687e+08	0	0	1.67711e+07	1.70819e+07	1.30878e+08	5.76801e+07	2.26371e+07	8.51902e+06	8.57408e+06	6.67046e+06	87339309	1.07367e+08	0	0	4.12292e+06	2.92839e+06	4.0627e+07
P02751	Fibronectin OS=Homo sapiens GN=FN1 PE=1 SV=4 - [FINC_HUMAN]	53.81	1	89	89	5536	5.24056e+08	570471268	6.44965e+08	6.54008e+08	6.8087e+08	7.58717e+08	5.94605e+08	5.81447e+08	1.13965e+09	1.03164e+09	2.18256e+09	2.09631e+09	1.20513e+08	9.90921e+07	2.06302e+08	1.73742e+08	3.1104e+08	3.69495e+08	8.42499e+08	5.90907e+08	4.267e+08	4.32496e+08	399908109	4.70268e+08	1.0301e+09	9.29043e+08	2.24379e+09	1876327093	8.09736e+08	8.348e+08	569282311	5.93039e+08	6.44879e+08	5.93374e+08	3.06602e+08	232893349	6.60464e+08	5.00154e+08	9.23817e+08	9.75084e+08	6.63822e+08	7.02381e+08	1.79181e+08
P00747	Plasminogen OS=Homo sapiens GN=PLG PE=1 SV=2 - [PLMN_HUMAN]	49.14	1	31	31	814	2.48436e+07	3.2788e+07	1.61656e+08	1.39599e+08	1.39027e+08	1.4482e+08	1.33114e+08	1.06823e+08	7.06707e+07	6.46099e+07	6.7185e+07	5.84018e+07	1.33109e+07	5713864	36852705	4.09957e+07	9.76127e+07	6.26787e+07	2.375e+08	1.91419e+08	9.63557e+07	4.30218e+07	4.79375e+07	39110819	8.67511e+07	8.72439e+07	1.01298e+09	5.4085e+08	4.76993e+07	4.01821e+07	54723406	1.39188e+08	7.84069e+07	1.39383e+07	1.18814e+07	2.08225e+07	57771100	3.39983e+07	1.40406e+08	1.38407e+08	2.01739e+08	187486870	2.38015e+08
P01892	HLA class I histocompatibility antigen, A-2 alpha chain OS=Homo sapiens GN=HLA-A PE=1 SV=1 - [1A02_HUMAN]	46.58	8	3	12	385	0	7.55777e+07	0	0	0	0	6.98094e+07	3.91305e+07	0	0	0	0	0	1.18518e+08	0	0	5.92082e+07	0	7.12953e+08	4.61944e+08	0	1.30587e+07	0	8.62504e+07	0	0	9.90646e+07	0	0	0	2.72406e+08	2.47276e+08	6.63024e+07	0	0	0	0	0	3.32446e+08	3.338e+08	3.25935e+07	2.88875e+07	7.33622e+07
Q7Z406	Myosin-14 OS=Homo sapiens GN=MYH14 PE=1 SV=2 - [MYH14_HUMAN]	49.37	1	73	88	1918	3.4201e+08	3.62472e+08	3.71969e+08	4.04476e+08	3.06748e+08	3.82943e+08	2.72913e+08	1.9319e+08	6.41913e+08	2.15533e+08	1.01966e+09	8.0982e+08	2.64895e+08	7.41255e+08	1.104e+08	0	1.12773e+08	9.45998e+07	6.38597e+08	4.90263e+08	631477802	3.04522e+08	3.66744e+08	4.66716e+08	5.0742e+08	4.67809e+08	2.54744e+08	1.88666e+08	7.2664e+08	4.20486e+08	3.60161e+08	4.31872e+08	0	0	0	0	2.87325e+08	2.7597e+08	4.52043e+08	4.49253e+08	0	9.88693e+07	2.07409e+08
P17661	Desmin OS=Homo sapiens GN=DES PE=1 SV=3 - [DESM_HUMAN]	71.7	1	30	36	1112	2.67592e+09	3.57968e+09	0	0	0	0	0	0	0	0	9.32438e+09	9.032e+09	3.46791e+09	3374465580	1.43545e+09	0	2486629884	2.02855e+09	4.068e+09	3.99882e+09	0	0	0	0	6.54375e+09	5.91208e+09	1.45833e+09	1.65858e+09	0	0	0	0	1.75654e+09	1839409812	1.55576e+09	1.28552e+09	0	0	0	0	1.80213e+09	1.75689e+09	3.2678e+09
P28799	Granulins OS=Homo sapiens GN=GRN PE=1 SV=2 - [GRN_HUMAN]	28.16	1	12	12	758	1.32146e+08	1.10158e+08	2.689e+08	2.31901e+08	3.84335e+08	3.19414e+08	3.06661e+08	2.556e+08	1.9652e+08	158844985	2.62024e+08	1.02479e+08	1.33166e+08	133253506	2.43673e+08	2.75812e+08	8.10961e+07	1.46933e+08	1.53803e+09	7.24512e+08	1.77932e+08	6.64267e+07	3.82219e+08	4.78324e+08	1.9374e+08	3.32387e+08	370371982	384298089	1.81757e+08	1.95175e+08	2.48931e+08	3.58241e+08	3.67101e+08	3.51931e+08	3.68658e+08	2.83817e+08	9.43444e+07	2.08412e+08	1.92792e+08	1.73461e+08	0	1.64987e+08	2.17863e+08
Q6FI13	Histone H2A type 2-A OS=Homo sapiens GN=HIST2H2AA3 PE=1 SV=3 - [H2A2A_HUMAN]	67.69	2	4	11	1556	0	0	0	0	0	0	1.28746e+10	0	1.46043e+10	1.17263e+10	0	0	0	4.71883e+09	1.36176e+10	4.62389e+09	1.13005e+10	9.28085e+09	0	0	0	1.48671e+09	0	0	0	0	0	2576441436	0	1.369e+10	0	0	1.16798e+10	9.66625e+09	0	0	0	0	0	2.72949e+10	0	0	2.4561e+10
Q9Y2W1	Thyroid hormone receptor-associated protein 3 OS=Homo sapiens GN=THRAP3 PE=1 SV=2 - [TR150_HUMAN]	21.47	1	17	18	373	4.99168e+07	1.77283e+07	1.57315e+08	1.02054e+08	7.66923e+07	8.93192e+07	1.17247e+08	104971508	9.4109e+07	7.9788e+07	1.10133e+08	9.72078e+07	6.91086e+07	6.90358e+07	6.12472e+07	5.85696e+07	5.29871e+07	3.91951e+07	2.51168e+08	2.44296e+08	5.53032e+07	6.92356e+07	7.03581e+07	7.8216e+07	1.85403e+08	1.38942e+08	5.27636e+07	4.38446e+07	4.4797e+07	5.56569e+07	1.73737e+08	1.52215e+08	6.01394e+07	3.39134e+07	3.94214e+07	2.57234e+07	1.74645e+08	1.88777e+08	1.24443e+08	8.39432e+07	0	0	5.74992e+07
P05787	Keratin, type II cytoskeletal 8 OS=Homo sapiens GN=KRT8 PE=1 SV=7 - [K2C8_HUMAN]	87.58	1	44	55	4473	3.12647e+09	3.44866e+09	3.1088e+09	2.99441e+09	6.6172e+09	6.69803e+09	2.85961e+09	2.10694e+09	3.31962e+09	3.13309e+09	3.64263e+09	3.58117e+09	4.98814e+09	4.9082e+09	2.59781e+09	2.30445e+09	2.8695e+09	2.39604e+09	3.72858e+09	3.21817e+09	3.13678e+09	3.00543e+09	3.91302e+09	5.21346e+09	4569894030	4.30954e+09	1.58904e+09	1.79203e+09	1.52337e+09	1.74838e+09	5895572288	5.33507e+09	4.05071e+09	3.21612e+09	2.01121e+09	1.70282e+09	3.66108e+09	3.27421e+09	2.82058e+09	2.99283e+09	1.65692e+09	1.52624e+09	5.5837e+09
P62820	Ras-related protein Rab-1A OS=Homo sapiens GN=RAB1A PE=1 SV=3 - [RAB1A_HUMAN]	30.73	3	2	7	374	1.71082e+08	1.76728e+08	2.86276e+08	2.50504e+08	0	3.30342e+08	1.70759e+08	0	0	1.26765e+08	0	0	1.40734e+08	1.38314e+08	1.38761e+08	1.30271e+08	1.62086e+07	1.43316e+07	0	0	1.55184e+08	8.94596e+07	0	0	3.17216e+08	0	2.07515e+08	9.97273e+07	2.21885e+08	1.84419e+08	4.40439e+08	0	4.37671e+07	5.75871e+07	3.2013e+07	2.76515e+07	3.63145e+08	3.32072e+08	2.52154e+08	0	2.9528e+07	3.8709e+07	1.27528e+08
Q16555	Dihydropyrimidinase-related protein 2 OS=Homo sapiens GN=DPYSL2 PE=1 SV=1 - [DPYL2_HUMAN]	56.12	1	20	23	1333	1.54737e+08	3.40141e+08	636366898	3.61606e+08	3.79086e+08	5.62274e+08	5.67886e+08	1.48422e+08	4.35258e+08	3.22176e+08	9.82e+08	9.05057e+08	1.10394e+08	2.859e+08	8.10063e+07	3.13995e+08	3.42313e+08	8.93785e+07	1.08907e+09	8.63423e+08	2.5083e+08	9.56941e+07	4.57103e+08	6.14514e+08	585986572	6.47544e+08	7.4147e+07	3.79976e+07	3.14359e+08	1.27104e+08	8.50209e+08	7.68212e+08	1.13067e+08	95865475	4.66444e+07	2.79766e+07	8.24935e+08	711733954	3.80849e+08	5.29369e+08	2.78519e+08	2.49962e+08	4.23927e+08
P20618	Proteasome subunit beta type-1 OS=Homo sapiens GN=PSMB1 PE=1 SV=2 - [PSB1_HUMAN]	51.04	1	11	11	146	0	0	0	4.85075e+07	1.56384e+08	1.81442e+08	5.44393e+07	3.92017e+07	1.42528e+07	3.4719e+07	2.42574e+08	198784389	48644536	3.37278e+07	0	5.14909e+07	0	2.18788e+07	1.48315e+08	4.28688e+07	2.72949e+07	6.31047e+07	8.01922e+07	112752832	8.87284e+07	1.27858e+08	9.83533e+07	3.97143e+07	0	6.1818e+07	1.34101e+08	1.30588e+08	0	3.56497e+07	2.59189e+07	1.99588e+07	2.00225e+08	1.70047e+08	0	8.16333e+07	0	0	0
P48047	ATP synthase subunit O, mitochondrial OS=Homo sapiens GN=ATP5O PE=1 SV=1 - [ATPO_HUMAN]	58.69	1	9	9	335	106359087	1.06363e+08	1.01505e+08	1.4513e+08	1.01785e+08	9.66047e+07	1.06911e+08	8.00301e+07	7.51464e+07	5.67248e+07	2.78138e+08	1.55484e+08	5.85099e+07	3.9626e+07	2.37241e+07	3.0245e+07	1.44894e+07	2.06451e+07	3.24597e+08	1.01067e+08	3.71127e+07	2.81945e+07	1.99664e+08	3.21639e+08	8.58318e+07	206181583	4.50767e+07	2.05651e+07	5.19399e+07	5.11635e+07	1.72438e+08	183937701	5.04619e+07	3.86375e+07	0	0	0	6.33492e+07	8.51037e+07	1.3778e+08	7.42145e+07	3.81606e+07	1.26762e+08
Q15293	Reticulocalbin-1 OS=Homo sapiens GN=RCN1 PE=1 SV=1 - [RCN1_HUMAN]	48.34	1	13	13	247	1.55002e+07	1.07833e+08	7.76319e+07	5.95035e+07	5.21715e+07	6.16538e+07	8.17413e+07	7.0566e+07	8.13708e+07	3.4094e+07	2.60258e+08	2.49318e+08	1.19899e+08	1.03397e+08	4.38654e+07	8.42243e+07	0	3.76964e+07	1.42802e+08	5.94701e+07	1.22992e+08	7.00474e+07	1.84741e+08	1.5098e+08	1.76697e+08	2.08246e+08	1.3611e+08	80395374	7.47994e+07	7.52136e+07	161782394	1.95288e+08	6.46603e+06	0	2.5883e+07	8.88607e+06	1.57386e+08	1.36274e+08	6.946e+07	7.28837e+07	0	0	9.39163e+07
P00568	Adenylate kinase isoenzyme 1 OS=Homo sapiens GN=AK1 PE=1 SV=3 - [KAD1_HUMAN]	51.55	1	9	9	239	1.24585e+08	1.37901e+08	7.50128e+07	7.87993e+07	4.56758e+07	3.79359e+07	3.93122e+07	4.03543e+07	3.50363e+07	3.46525e+07	1.24135e+08	9.37737e+07	6.13023e+07	7.56159e+07	1.43406e+07	2.52886e+07	0	1.43065e+07	9.95273e+07	1.06402e+08	4.67976e+07	6.29264e+07	1.00344e+08	1.00406e+08	1.18698e+08	1.27811e+08	0	0	2.13408e+07	0	6.36705e+07	8.23963e+07	8.80437e+06	0	2.14038e+07	0	71965545	66331468	4.4834e+07	5.02809e+07	3.66442e+07	2.07455e+07	7.98478e+07
P05107	Integrin beta-2 OS=Homo sapiens GN=ITGB2 PE=1 SV=2 - [ITB2_HUMAN]	26.92	1	17	19	256	0	0	7.93845e+07	8.01419e+07	1.91662e+08	1.97637e+08	7.18578e+07	4.02478e+07	3.82278e+07	3.70165e+07	1.82836e+08	9.14927e+07	0	8.1511e+06	0	1.94049e+07	1.03274e+07	0	1.72628e+08	1.19118e+08	0	3.14548e+07	1.77179e+07	1.57188e+07	3.33645e+07	4.02719e+07	8.04836e+07	7.36126e+07	0	0	6.38487e+07	6.43187e+07	0	22469043	1.06942e+07	1.45035e+07	3.2902e+07	0	1.10147e+08	7.03052e+08	0	0	0
Q01082	Spectrin beta chain, non-erythrocytic 1 OS=Homo sapiens GN=SPTBN1 PE=1 SV=2 - [SPTB2_HUMAN]	51.73	1	99	100	2473	1.94129e+08	1.81732e+08	1.7875e+08	1.36108e+08	1.85221e+08	2.4961e+08	1.58948e+08	1.20726e+08	1.67729e+08	1.52899e+08	1.73881e+08	188069733	1.74482e+08	1.49191e+08	1.11827e+08	9.80787e+07	1.2367e+08	1.00371e+08	5.24981e+08	4.41402e+08	1.55485e+08	1.84737e+08	2.55749e+08	2.96584e+08	2.57258e+08	2.61855e+08	1.01044e+08	8.14154e+07	144152650	1.51073e+08	2.58845e+08	2.91239e+08	9.68505e+07	6.81515e+07	6.17376e+07	5.91157e+07	2.02711e+08	1.61429e+08	2.87959e+08	3.08652e+08	6.72226e+07	1.00716e+08	2.29844e+08
P05455	Lupus La protein OS=Homo sapiens GN=SSB PE=1 SV=2 - [LA_HUMAN]	33.82	1	12	12	335	4.63423e+07	4.60655e+07	1.01643e+08	8.25836e+07	8.73156e+07	9.20239e+07	6.92837e+07	7.8741e+07	5.1092e+07	5.48504e+07	3.60733e+07	6.46133e+07	6.50549e+07	6.40776e+07	45670327	5.34242e+07	2.97666e+07	2.58162e+07	1.07694e+08	6.18056e+07	7.28952e+07	6.88952e+07	8.97138e+07	9.92958e+07	1.15515e+08	1.04473e+08	3.05144e+07	5.17314e+07	6.09896e+07	6.89671e+07	1.49674e+08	1.54023e+08	4.05961e+07	2.86789e+07	0	2.49609e+07	1.3776e+08	1.59327e+08	6.78458e+07	7.48023e+07	0	2.41026e+07	6.85888e+07
P37837	Transaldolase OS=Homo sapiens GN=TALDO1 PE=1 SV=2 - [TALDO_HUMAN]	37.39	1	16	16	450	1.29174e+08	134537503	2.08169e+08	2.01596e+08	3.019e+08	3.84132e+08	2.24273e+08	1.55416e+08	9.97885e+07	9.66535e+07	4.1346e+08	2.97491e+08	1.39627e+08	6.73375e+08	9.92941e+07	1.0579e+08	9.13036e+07	4.10229e+07	5.6059e+08	4.73089e+08	1.03834e+09	1.69178e+08	1.32085e+08	2.13507e+08	1.97787e+08	321990076	8.75735e+07	1884093950	1.43231e+08	1.49667e+08	4.72345e+08	5.01976e+08	9.54305e+07	8.14382e+07	4.60829e+07	3.74455e+07	3.54508e+08	3.21993e+08	2.74342e+08	2.19479e+08	1.11025e+08	1.17304e+08	4.15334e+08
P07203	Glutathione peroxidase 1 OS=Homo sapiens GN=GPX1 PE=1 SV=4 - [GPX1_HUMAN]	76.85	1	12	12	416	2.23295e+07	3.06014e+07	1.54314e+08	1.31621e+08	1.53911e+08	1.79809e+08	1.28977e+08	1.07619e+08	4.88701e+07	5.29134e+07	2.15831e+08	1.65105e+08	3.24253e+07	4.96105e+07	7.79081e+07	6.35015e+07	0	0	5.07832e+08	3.45012e+08	8.70855e+06	0	7.34046e+07	1.30321e+08	1.06358e+08	1.78386e+08	3.54489e+07	6.92423e+06	66421278	7.73574e+07	2.24703e+08	1.59705e+08	8.74466e+07	2.14977e+07	2.24905e+07	9.69383e+06	8.62887e+07	7.16268e+07	1.0815e+08	1.22432e+08	2.04348e+07	2.13647e+07	5.5796e+07
P81605	Dermcidin OS=Homo sapiens GN=DCD PE=1 SV=2 - [DCD_HUMAN]	33.64	1	4	4	374	377341919	4.38672e+08	5.32422e+08	6.32033e+08	3.19883e+08	3.34214e+08	1.38838e+08	1.438e+08	6.81419e+08	5.77488e+08	1.74003e+08	152110275	4.93937e+08	536043893	4.53665e+08	3.91729e+08	2.65958e+08	2.44589e+08	181052703	2.20145e+08	2.84807e+08	2.28998e+08	257916841	2.86244e+08	2.13725e+08	1.38721e+08	2.77329e+08	2.63896e+08	3.04557e+08	3.09537e+08	3.12175e+08	3.41259e+08	2.47812e+08	2.31768e+08	6.82337e+08	5.106e+08	0	4.11174e+08	1.05025e+08	114452715	181421937	175165272	5.78169e+08
P49411	Elongation factor Tu, mitochondrial OS=Homo sapiens GN=TUFM PE=1 SV=2 - [EFTU_HUMAN]	56.64	1	23	23	506	2.4353e+08	2.86362e+08	7.85596e+07	8.8677e+07	6.16946e+07	6.58589e+07	6.672e+07	5.45776e+07	1.01733e+08	5.26975e+07	1.95314e+08	2.32508e+08	6.30876e+07	3.14198e+07	1.69481e+07	1.97858e+07	2.25736e+07	4.82194e+07	3.36368e+08	220585622	3.06358e+07	3.71617e+07	3.58492e+08	4.16746e+08	1.24351e+08	163655015	5.70584e+07	4.97267e+07	1.31798e+08	9.67799e+07	1.11897e+08	8.52958e+07	4.30984e+07	4.61474e+07	1.79874e+07	1.22827e+07	1.01573e+08	5.75535e+07	1.91877e+08	1.78731e+08	3.19737e+07	3.50211e+07	1.08437e+08
P61586	Transforming protein RhoA OS=Homo sapiens GN=RHOA PE=1 SV=1 - [RHOA_HUMAN]	65.8	1	2	10	516	0	4.18081e+07	1.57252e+08	0	2.33787e+08	1.66261e+08	8.3503e+07	0	5.80772e+07	0	0	1.77315e+08	0	0	0	0	3.79049e+07	1.3354e+07	2.7224e+08	1.4236e+08	1.05918e+08	0	2.35057e+08	3.36578e+08	1.88006e+08	0	2.47192e+07	6.45358e+07	0	0	221193823	2.25613e+08	0	4.78901e+07	2.39091e+07	2.03254e+07	156824607	115171531	1.79084e+08	1.7658e+08	2.92639e+07	2.72553e+07	4.81893e+07
P62314	Small nuclear ribonucleoprotein Sm D1 OS=Homo sapiens GN=SNRPD1 PE=1 SV=1 - [SMD1_HUMAN]	27.73	1	3	3	189	6.28874e+07	4.69507e+07	7.59003e+07	5.27723e+07	9.76014e+07	1.58808e+08	2.90776e+07	6.77535e+07	1.68114e+07	9.86008e+06	1.52568e+08	1.88404e+08	1.09598e+07	2.20627e+06	51174256	2.62413e+07	0	0	2.7466e+08	6.72799e+07	0	4.68132e+06	117701326	8.7915e+07	1.75448e+08	1.24698e+08	3.86249e+07	0	3.53603e+07	0	2.00939e+08	1.89351e+08	0	1.9419e+07	7.67782e+07	3.32191e+07	2.33172e+08	1.18874e+08	8.40305e+07	1.0843e+08	0	0	6.44509e+07
P30044	Peroxiredoxin-5, mitochondrial OS=Homo sapiens GN=PRDX5 PE=1 SV=4 - [PRDX5_HUMAN]	56.07	1	11	11	940	4.2661e+07	1.98207e+08	1.84149e+08	1.81721e+08	4.32085e+08	3.8189e+08	1.65653e+08	1.48597e+08	1.95265e+08	1.99407e+08	4.79034e+08	4.28231e+08	2.50667e+08	2.63326e+08	2.16304e+08	2.16723e+08	2.84958e+06	5.92246e+07	6.82736e+08	3.8934e+08	1.63943e+08	1.27198e+08	4.08021e+08	6.25152e+08	3.62065e+08	3.7066e+08	1.45664e+08	2.25335e+08	2.8269e+07	1.51544e+08	5.31965e+08	4.94242e+08	1.48209e+08	9.19884e+07	4.6793e+07	2.56351e+07	3.02786e+08	2.72656e+08	1.93086e+08	2.0204e+08	7.97117e+07	8.22042e+07	2.71764e+08
Q14240	Eukaryotic initiation factor 4A-II OS=Homo sapiens GN=EIF4A2 PE=1 SV=2 - [IF4A2_HUMAN]	43	1	6	17	573	0	9.25768e+07	1.81831e+08	1.63376e+08	2.58482e+08	1.9781e+08	2.6773e+08	1.46211e+08	1.51101e+08	1.06679e+08	5.09653e+08	3.54976e+08	1.01992e+08	9.77426e+07	9.70645e+07	6.38538e+07	2.47877e+07	3.47813e+07	5.45652e+08	2.26376e+08	1.22149e+08	9.26592e+07	2.27065e+08	2.59658e+08	238038314	2.8488e+08	9.85964e+07	7.35887e+07	1.05943e+08	1.39708e+08	5.14106e+08	440784264	6.14285e+07	0	0	0	4.12597e+08	0	1.87617e+08	3.0141e+08	5.1072e+07	0	1.01305e+08
P52907	F-actin-capping protein subunit alpha-1 OS=Homo sapiens GN=CAPZA1 PE=1 SV=3 - [CAZA1_HUMAN]	58.04	1	8	10	541	1.48375e+06	1.13595e+08	1.79771e+08	5.35362e+07	3.52391e+08	3.72966e+08	6.31019e+07	1.32079e+08	8.27983e+07	6.94989e+07	4.2538e+08	3.23464e+08	9.77679e+07	1.06349e+08	1.2399e+08	1.08226e+08	0	6.05126e+07	6.18219e+08	354204410	7.41697e+07	7.15359e+07	1.20139e+08	1.80849e+08	1.99548e+08	2.44649e+08	7.32086e+07	7.2982e+07	6.56277e+07	0	4.7837e+08	3.56877e+08	7.16601e+07	5.84767e+07	6.39123e+07	4.28569e+07	2.33673e+08	2.14458e+08	2.30605e+08	2.63024e+08	0	0	1.5942e+08
P01903	HLA class II histocompatibility antigen, DR alpha chain OS=Homo sapiens GN=HLA-DRA PE=1 SV=1 - [DRA_HUMAN]	32.68	1	7	7	697	1.80968e+07	2.70651e+07	1.02222e+08	4.72655e+07	4.22952e+08	3.71341e+08	2.39441e+07	2.10054e+07	1.14184e+07	1.70086e+07	1.64556e+08	1.35356e+08	7.10799e+06	3.32789e+07	2.99904e+07	3.40504e+07	7.46736e+06	5.61983e+06	3.7276e+08	1.0745e+08	3.2997e+06	3.38544e+06	106946447	1.06015e+08	2.50094e+07	7.0397e+07	5.55295e+06	2.7051e+06	1.23906e+07	1.76336e+07	1.69967e+08	2.27408e+08	5.25379e+06	8.86856e+06	7.66601e+06	0	5.69198e+07	5.99385e+07	5.60246e+07	1.16126e+08	9.12673e+06	5.94978e+06	1.95995e+07
P13647	Keratin, type II cytoskeletal 5 OS=Homo sapiens GN=KRT5 PE=1 SV=3 - [K2C5_HUMAN]	48.81	1	20	39	1375	1.05384e+09	1.12455e+09	1.03122e+09	1.00033e+09	1623292740	1.70313e+09	1.40302e+09	1.09845e+09	1.19496e+09	1.05588e+09	1.26459e+09	1.25435e+09	1.3729e+09	1.31229e+09	6.93617e+08	6.56015e+08	8.86974e+08	6.93582e+08	1.10504e+09	1.04561e+09	7.9392e+08	6.50021e+08	1.13043e+09	1.72458e+09	1.43131e+09	1.37983e+09	1.51537e+09	1.24928e+09	7.33249e+08	8.0418e+08	1.69449e+09	1.60313e+09	2.22901e+09	2073034382	5.03426e+08	3.10226e+08	9.72797e+08	8.96091e+08	0	0	7.37619e+08	7.41358e+08	1.55943e+09
P08311	Cathepsin G OS=Homo sapiens GN=CTSG PE=1 SV=2 - [CATG_HUMAN]	46.27	1	11	11	1100	1.45747e+08	1.50474e+08	2.41258e+08	2.44063e+08	7.90592e+08	752518801	8.08801e+08	5.32772e+08	3.09921e+08	2.9512e+08	4.64913e+08	3.93971e+08	1.84943e+08	1.35496e+08	2.24634e+08	1.78779e+08	2.54536e+08	2.0636e+08	2.05188e+09	1.71742e+09	1.12669e+08	1.37433e+08	8.0772e+07	9.12745e+07	3.94175e+08	4.27465e+08	2.88089e+08	1.45995e+08	5.98958e+07	1.00817e+08	5.36319e+08	5.42514e+08	8.71749e+07	4.86826e+07	2.84262e+08	2.41096e+08	3.3238e+08	3.15806e+08	4.89831e+08	4.9875e+08	2.87012e+08	2.17442e+08	5.11456e+08
Q13813	Spectrin alpha chain, non-erythrocytic 1 OS=Homo sapiens GN=SPTAN1 PE=1 SV=3 - [SPTN1_HUMAN]	57.16	1	120	120	3373	1.97411e+08	1.88465e+08	2.11108e+08	2.06487e+08	2.09316e+08	246394396	1.98413e+08	1.36441e+08	1.72981e+08	1.62745e+08	2.34739e+08	2.92561e+08	158568535	1.4733e+08	1.15938e+08	1.10355e+08	1.17996e+08	8.18633e+07	4.39714e+08	4.2929e+08	1.94244e+08	2.23065e+08	2.34347e+08	3.36321e+08	2.87105e+08	2.85559e+08	9.3598e+07	9.09854e+07	1.60301e+08	1.66858e+08	3.14539e+08	2.75379e+08	9.64128e+07	7.23545e+07	6.56332e+07	4.82494e+07	2.14977e+08	1.93115e+08	3.03943e+08	3.25378e+08	1.12529e+08	1.08938e+08	2.70754e+08
Q01844	RNA-binding protein EWS OS=Homo sapiens GN=EWSR1 PE=1 SV=1 - [EWS_HUMAN]	18.9	1	9	9	246	5.98833e+07	9.55537e+07	0	1.41745e+08	0	1.11813e+08	8.80402e+07	9.50243e+07	8.55399e+07	9.07508e+07	1.33612e+08	1.24285e+08	1.29583e+08	1.20308e+08	173671578	9.33456e+07	9.71949e+07	7.29806e+07	2.95422e+08	1.55631e+08	8.83013e+07	8.3922e+07	1.11164e+08	1.05292e+08	1.63312e+08	1.72908e+08	7.00159e+07	7.76472e+07	1.89471e+07	1.03477e+08	259244378	2.62266e+08	0	0	6.88518e+07	4.38388e+07	1.76379e+08	1.74749e+08	0	9.55633e+07	2.12733e+07	3.21141e+07	2.38635e+08
P41219	Peripherin OS=Homo sapiens GN=PRPH PE=1 SV=2 - [PERI_HUMAN]	52.55	1	20	26	593	0	0	0	0	2.16671e+09	2400697762	5.83214e+08	4.7334e+08	0	1008145829	2434222328	2.7232e+09	2.82825e+09	2.73182e+09	8.18342e+08	7.8427e+08	2.05314e+09	1.8907e+09	0	0	0	0	1.57346e+09	1.04706e+09	1.98976e+09	2.27128e+09	0	0	0	0	0	0	1475185370	1457368285	1218764295	9.77775e+08	1.83557e+09	2.14713e+09	0	0	7.12764e+08	699061973	1.47499e+09
Q13361	Microfibrillar-associated protein 5 OS=Homo sapiens GN=MFAP5 PE=1 SV=1 - [MFAP5_HUMAN]	23.12	1	4	4	136	0	0	43813938	0	0	0	0	72712494	4.45646e+07	91654092	0	0	0	0	1.18591e+08	7.18894e+07	0	0	0	0	0	0	195945894	2.89415e+08	2.66443e+08	2.92037e+08	0	0	165099379	1.9832e+08	2.19872e+08	2.08949e+08	0	0	7.08282e+07	6.37014e+07	0	2.65907e+08	6.18818e+07	0	0	0	0
P04040	Catalase OS=Homo sapiens GN=CAT PE=1 SV=3 - [CATA_HUMAN]	50.09	1	21	21	456	3.99389e+07	3.85125e+07	6.38817e+07	8.07876e+07	1.22841e+08	1.3724e+08	1.52906e+08	6.48607e+07	4.19098e+07	4.22533e+07	1.16196e+08	1.15555e+08	3.05173e+07	3.20492e+07	2.74686e+07	2.20092e+07	3.51755e+07	5.02681e+07	329230128	2.18915e+08	2.79104e+07	28909036	4.97382e+07	51443672	1.24071e+08	7.05581e+07	3.44592e+07	3.44369e+07	1.95762e+07	2.15886e+07	1.23736e+08	1.31273e+08	0	11427545	2.391e+07	1.24036e+07	5.68658e+07	4.53225e+07	8.77871e+07	6.91695e+07	42193121	4.54046e+07	1.12422e+08
P08779	Keratin, type I cytoskeletal 16 OS=Homo sapiens GN=KRT16 PE=1 SV=4 - [K1C16_HUMAN]	63.85	1	19	37	1209	3.52465e+09	3.49645e+09	2.73852e+09	0	3.37622e+09	3.59066e+09	1.68364e+09	2.7312e+09	2.81431e+09	3.60888e+09	3.32954e+09	3.44278e+09	3.82078e+09	3.89833e+09	1.89704e+09	1.71663e+09	3133750559	2.39144e+09	2.77497e+09	2.85134e+09	2.52613e+09	1.90348e+09	2.80416e+09	3.88849e+09	3.69334e+09	3.4026e+09	3.22047e+09	2.73575e+09	2.18252e+09	0	0	0	8.96812e+09	6.19185e+09	2.05926e+09	1.72807e+09	3.35815e+09	3.22975e+09	0	0	2.3283e+09	2.27986e+09	0
P52209	6-phosphogluconate dehydrogenase, decarboxylating OS=Homo sapiens GN=PGD PE=1 SV=3 - [6PGD_HUMAN]	36.02	1	16	16	643	1.73419e+08	1.99805e+08	2.68376e+08	2.33003e+08	4.76403e+08	4.61197e+08	1.76668e+08	1.5856e+08	1.34525e+08	1.29798e+08	4.96207e+08	4.04182e+08	1.04384e+08	9.64082e+07	4.74247e+07	4.08312e+07	3.71097e+07	5.70802e+07	5.02615e+08	4.05088e+08	4.52244e+07	3.6115e+07	1.15997e+08	1.50006e+08	2.3056e+08	2.37389e+08	4.12682e+07	7.28569e+07	5.06818e+07	6.50565e+07	2.6141e+08	255940595	5.58657e+07	5.03056e+07	36435823	2.56648e+07	3.46361e+08	2.89056e+08	3.39109e+08	3.90542e+08	5.39497e+07	4.52729e+07	1.7944e+08
P04259	Keratin, type II cytoskeletal 6B OS=Homo sapiens GN=KRT6B PE=1 SV=5 - [K2C6B_HUMAN]	52.48	1	2	40	1639	2.06545e+09	2.00675e+09	1.61461e+09	1.53287e+09	2.34804e+09	2.40673e+09	1.67544e+09	1.37857e+09	1.65911e+09	1.56672e+09	1.74524e+09	1.70361e+09	1.68636e+09	1519685569	9.74925e+08	8.45472e+08	1.09069e+09	1.0935e+09	1607453164	0	1.06319e+09	8.98114e+08	1.98749e+09	2696261756	2.07529e+09	1884574326	1.2547e+09	0	1.34692e+09	1.33002e+09	2319465727	2.1453e+09	3665113858	2.75106e+09	8.33242e+08	5.65628e+08	0	0	7.85776e+08	1.19138e+09	9.64981e+08	9.0149e+08	2.16717e+09
O60716	Catenin delta-1 OS=Homo sapiens GN=CTNND1 PE=1 SV=1 - [CTND1_HUMAN]	34.3	1	23	23	380	3.72214e+07	3.71738e+07	2.19606e+07	1.45476e+07	3.57459e+07	2.95396e+07	3.55983e+07	3.8767e+07	2.002e+07	1.17218e+07	73055356	3.62832e+07	9.14219e+06	12389192	4.76932e+06	1.2367e+07	0	1.74568e+07	1.2063e+08	6.05948e+07	4.54219e+06	0	7.04254e+07	8.70152e+07	5.80639e+07	8.17436e+07	4.44748e+07	6.55426e+06	5.71043e+07	2.32593e+07	9.74819e+07	6.51803e+07	0	9.60452e+06	0	2.75806e+06	7.12283e+07	5.65007e+07	2.84619e+07	2.99057e+07	0	6.62982e+06	4.09771e+07
P02760	Protein AMBP OS=Homo sapiens GN=AMBP PE=1 SV=1 - [AMBP_HUMAN]	36.65	1	11	11	458	34983166	9.5861e+07	2.44692e+08	2.19168e+08	1.17179e+08	1.15148e+08	91387684	9.84564e+07	1.01334e+08	1.08375e+08	116356767	14006475	2.16479e+07	4.49741e+07	1.35368e+08	1.2422e+08	2.28659e+08	1.59357e+08	3.53238e+08	2.15129e+08	8.4703e+07	7.84791e+07	5.50342e+07	1.80524e+07	1.5607e+08	2.19995e+08	2.16523e+08	1.5294e+08	5.34517e+07	3.85608e+07	1.92563e+07	0	8.36165e+07	4.24446e+07	1.45927e+08	9.65596e+07	1.40301e+08	1.24849e+08	0	0	2.43472e+08	2.35313e+08	4.45146e+08
Q9BSJ8	Extended synaptotagmin-1 OS=Homo sapiens GN=ESYT1 PE=1 SV=1 - [ESYT1_HUMAN]	27.72	1	21	21	279	1.40511e+07	1.19802e+07	1.79023e+07	2.95829e+07	5.87358e+07	5.89159e+07	2.33026e+07	2.16636e+07	9.63232e+06	9.97685e+06	8.90025e+07	4.96421e+07	1.38657e+07	1.33504e+07	1.35876e+07	1.17925e+07	0	0	2.83566e+07	22247442	9.47941e+06	1.22325e+07	2.64131e+07	2.89498e+07	2.54317e+07	5.22822e+07	2.17476e+07	1.45103e+07	0	2.03985e+07	6.99464e+07	4.48937e+07	5.39278e+06	1.80281e+07	0	0	2.71711e+07	0	3.83297e+07	6.09586e+07	1.12996e+07	7.96508e+06	1.72497e+07
P06744	Glucose-6-phosphate isomerase OS=Homo sapiens GN=GPI PE=1 SV=4 - [G6PI_HUMAN]	45.52	1	24	24	978	1.1421e+08	1.05247e+08	1.37786e+08	2.38815e+08	4.75957e+08	4.83978e+08	2.3009e+08	1.67613e+08	1.56557e+08	1.65428e+08	4.46162e+08	2.63835e+09	1.46326e+08	1.57038e+08	1.25083e+08	1.04973e+08	2.73288e+07	0	4.12666e+08	2.04966e+08	178548357	1.90622e+08	1.75869e+08	2.36675e+08	1.38894e+08	1.72705e+08	1.2142e+08	1.3614e+08	1.50443e+08	1.76882e+08	2.79554e+08	3.30162e+08	5.72796e+07	4.62084e+07	6.47518e+07	4.09174e+07	663959437	1.11115e+08	1.54999e+08	1.73172e+08	7.71037e+07	7.69606e+07	2.1061e+08
Q9NZN4	EH domain-containing protein 2 OS=Homo sapiens GN=EHD2 PE=1 SV=2 - [EHD2_HUMAN]	19.89	1	10	11	133	22792908	3.97227e+07	1.98963e+07	4.11537e+07	0	1.96686e+07	0	0	0	4.44112e+06	9.91944e+07	4.70154e+07	0	0	1.69256e+07	0	0	0	0	0	0	0	1.09792e+07	5.39133e+07	4.16678e+07	5.0302e+07	0	0	1.31853e+07	2.58024e+07	0	1.97659e+07	0	3.40451e+06	0	0	0	0	9.05161e+07	2.72897e+07	5.99117e+07	1.6496e+07	7.99588e+07
P14868	Aspartate--tRNA ligase, cytoplasmic OS=Homo sapiens GN=DARS PE=1 SV=2 - [SYDC_HUMAN]	55.69	1	25	25	361	2.21827e+07	47871509	8.82142e+07	9.42923e+07	1.04136e+08	1.79565e+08	4.83474e+07	4.64585e+07	1.07703e+08	4.79126e+07	1.7983e+08	2.01396e+08	1.18331e+08	9.15519e+07	6.91344e+07	3.40778e+07	7.24656e+07	1.09897e+07	1.86191e+08	1.34237e+08	8.83465e+07	8.65673e+07	1.05113e+08	1.23683e+08	8.58119e+07	1.23977e+08	1.00423e+08	3.24258e+07	7.28957e+07	1.12772e+08	2.45784e+08	1.93373e+08	8.43059e+07	3.75638e+07	1.15989e+07	6.46597e+06	256025597	1.05593e+08	1.02544e+08	1.06146e+08	0	2.67712e+07	7.25398e+07
Q8NBS9	Thioredoxin domain-containing protein 5 OS=Homo sapiens GN=TXNDC5 PE=1 SV=2 - [TXND5_HUMAN]	61.81	1	23	23	1039	1.71276e+08	1.84778e+08	1.79568e+08	2.38236e+08	4.24164e+08	3.86058e+08	1.58039e+08	174125706	2.37302e+08	2.1023e+08	4.87231e+08	415464424	223887468	1.87467e+08	9.53575e+07	8.90111e+07	2.28947e+08	220116505	2.7958e+08	1.96464e+08	1.13355e+08	2.209e+08	3.10052e+08	271910110	3.25064e+08	3.22644e+08	6.48539e+07	5.63976e+07	1.5978e+08	183026146	3.27863e+08	2.70429e+08	3.48583e+07	5.1309e+07	4.14559e+07	3.66873e+07	2.28055e+08	1.96994e+08	1.91022e+08	2.24122e+08	4.83845e+07	2.08729e+07	8.15867e+07
Q14766	Latent-transforming growth factor beta-binding protein 1 OS=Homo sapiens GN=LTBP1 PE=1 SV=4 - [LTBP1_HUMAN]	14.06	1	19	19	194	2.67741e+07	0	8.00121e+07	4.9844e+07	3.46154e+07	4.17996e+07	8.16867e+07	1.04496e+07	2.20813e+07	9.56991e+06	8.10791e+07	0	1.07552e+07	6.31168e+06	6.27543e+07	6.29938e+07	0	2.11989e+07	1.25145e+08	8.76059e+07	0	14538754	3.90231e+07	5.27169e+07	9.77402e+07	9.05402e+07	2.67702e+07	1.37089e+07	85737629	7.72709e+07	5.64817e+07	0	4.6819e+07	3.37107e+07	1.8853e+07	1.04828e+07	76773817	0	0	9.0125e+07	6.13578e+07	6.24324e+07	2.09711e+07
P62158	Calmodulin OS=Homo sapiens GN=CALM1 PE=1 SV=2 - [CALM_HUMAN]	89.93	1	11	11	3273	418950458	9.12336e+08	2.01723e+09	2.24622e+09	1.19272e+09	1.29194e+09	9.94423e+08	1.10359e+09	1.51127e+09	1.26033e+09	1.00904e+09	921218172	1.0951e+09	1.6212e+09	1.86304e+09	1.61429e+09	4.88572e+08	476819734	3010065818	2.17155e+09	1.16965e+09	1.18432e+09	2.19523e+09	2.36158e+09	1.40372e+09	1.81213e+09	5.4717e+08	4.37636e+08	1.18635e+09	1.09306e+09	1.95285e+09	2.57926e+09	1.51124e+09	1.16209e+09	1.18513e+09	8.28666e+08	2.47017e+09	2.79562e+09	1.01299e+09	9.93801e+08	3.24468e+08	5.77903e+08	2.73192e+09
Q93052	Lipoma-preferred partner OS=Homo sapiens GN=LPP PE=1 SV=1 - [LPP_HUMAN]	46.24	1	17	17	155	5.88928e+07	7.45265e+07	9.11438e+07	0	4.1407e+07	3.53497e+07	8.19988e+07	154796527	0	8.27707e+07	173955329	1.51156e+08	0	2.698e+07	2.12164e+07	0	0	0	3.25986e+07	1.36639e+08	0	0	1.72862e+07	5.51011e+07	8.4383e+07	1.47986e+08	4.03248e+07	3.01622e+07	8.66598e+07	4.55553e+07	5.32802e+07	121189546	2.76259e+07	0	0	0	0	0	4.33244e+07	5.26586e+07	4.3428e+07	0	7.43437e+07
P17858	ATP-dependent 6-phosphofructokinase, liver type OS=Homo sapiens GN=PFKL PE=1 SV=6 - [PFKAL_HUMAN]	28.97	1	15	18	358	2.16463e+07	4.77477e+07	4.02657e+07	5.53048e+07	6.42763e+07	134544732	2.57459e+07	2.11704e+07	1.62872e+07	1.47389e+07	1.19163e+08	1.26376e+08	2.05806e+07	1.75477e+07	8.80577e+06	0	8.15198e+06	0	1.11848e+08	4.39739e+07	2.58281e+06	1.83207e+07	8.79969e+07	1.28692e+08	4.1774e+07	7.16009e+07	3.3479e+07	0	5.01906e+07	4.64526e+07	1.13559e+08	94484379	1.60278e+07	1.30357e+06	0	8.33915e+06	1.2093e+08	1.24471e+08	4.07866e+07	9.43948e+07	1.21769e+07	8.87726e+06	6.06234e+07
Q92688	Acidic leucine-rich nuclear phosphoprotein 32 family member B OS=Homo sapiens GN=ANP32B PE=1 SV=1 - [AN32B_HUMAN]	31.08	1	5	10	359	0	1.02263e+07	2.47521e+07	5.41906e+07	0	6.82336e+07	4.20989e+07	1.9287e+07	2.09657e+07	1.60994e+07	6.82241e+07	6.34199e+07	2.42247e+07	3.01278e+07	3.59411e+07	4.19958e+07	0	8.18299e+06	1.18121e+08	7.4386e+07	9.58281e+06	1.28069e+07	1.94036e+07	5.53571e+07	5.28973e+07	7.83932e+07	1.35849e+07	0	0	2.34874e+07	9.06822e+07	1.03651e+08	0	1.52183e+07	8.32224e+06	1.13087e+07	9.29939e+07	8.99825e+07	1.90656e+07	2.44223e+07	0	5.78017e+06	4.69872e+07
O95994	Anterior gradient protein 2 homolog OS=Homo sapiens GN=AGR2 PE=1 SV=1 - [AGR2_HUMAN]	69.14	1	11	12	828	2.7431e+08	2.58627e+08	2.4966e+08	1.91969e+08	1181861539	1.05987e+09	2.68666e+08	3.87372e+08	3.18333e+08	3.47927e+08	1.40565e+08	1.38217e+08	1.06501e+09	9.84332e+08	0	0	0	3.29534e+08	6.11052e+08	8.60407e+08	5.30284e+08	4.25543e+08	659831503	664365281	6.22439e+08	6.05965e+08	0	0	5.63928e+08	6.74754e+08	2.34797e+08	3.06624e+08	3.29668e+08	226593802	0	0	9.86915e+08	1.08047e+09	4.1757e+08	3.54161e+08	2.9686e+08	3.20462e+08	1.34637e+09
P09488	Glutathione S-transferase Mu 1 OS=Homo sapiens GN=GSTM1 PE=1 SV=3 - [GSTM1_HUMAN]	39.91	3	6	8	54	1.55117e+07	2.29716e+07	0	0	0	0	0	0	4.29345e+07	1.62534e+07	0	0	0	0	0	0	0	0	0	0	0	0	6.88779e+07	3.72704e+07	0	0	0	0	0	0	0	0	0	0	0	0	0	0	0	0	1.37812e+07	1.7286e+07	3.10429e+07
P01766	Ig heavy chain V-III region BRO OS=Homo sapiens PE=1 SV=1 - [HV305_HUMAN]	25	1	2	2	89	5.22748e+07	5.67563e+07	1.11628e+08	1.11477e+08	1.25536e+08	118264218	7.4946e+07	1.23689e+08	0	0	1.54879e+08	1.78263e+08	0	3.10172e+07	0	0	0	6.51825e+07	131048217	0	1.02394e+08	9.59095e+07	1.28963e+08	0	1.53993e+08	1.54321e+08	1.18244e+08	0	0	0	0	8.88815e+07	0	0	1.73755e+08	0	97338501	0	1.08095e+08	1.05009e+08	6.60776e+07	8.2047e+07	0
P08603	Complement factor H OS=Homo sapiens GN=CFH PE=1 SV=4 - [CFAH_HUMAN]	36.31	1	33	34	639	2.68669e+07	2.40065e+07	1.1558e+08	9.65925e+07	4.83582e+07	5.87339e+06	1.51883e+07	2.05839e+07	4.26791e+07	5.43582e+07	5.48779e+07	8.42425e+07	3.32792e+07	6.21227e+06	2.48751e+07	1.45502e+07	9.98223e+07	1.12464e+08	1.46071e+08	1.21731e+08	2.9156e+07	17653346	4.75341e+07	61782916	6.41542e+07	1.28975e+08	128310990	1.05961e+08	2.29314e+07	3.08258e+07	1.80467e+07	1.35505e+07	4.53286e+07	4.38308e+07	3.30674e+07	1.77275e+07	5.19835e+07	4.53621e+07	9.09308e+07	8.9196e+07	3.5672e+07	6.20004e+07	1.41474e+08
P61088	Ubiquitin-conjugating enzyme E2 N OS=Homo sapiens GN=UBE2N PE=1 SV=1 - [UBE2N_HUMAN]	72.37	2	9	9	319	4.52843e+07	1.18348e+08	1.76128e+08	1.08749e+08	1.93147e+08	1.30235e+08	1.11973e+08	8.14676e+07	9.01934e+07	5.45773e+07	2.07937e+08	2.6034e+08	9.2224e+07	9.52407e+07	8.26023e+07	9.2404e+07	81474408	8.54484e+07	5.18099e+07	240619007	5.73531e+07	1.25359e+08	6.24977e+07	1.05526e+08	2.17267e+08	2.21647e+08	4.84498e+07	2.59132e+07	0	5.14575e+07	316097390	1.93166e+08	1.19181e+08	9.51946e+07	2.33021e+07	3.42986e+07	2.05384e+08	1.65201e+08	1.56666e+08	1.61751e+08	8.18472e+07	75495325	1.27188e+08
Q16401	26S proteasome non-ATPase regulatory subunit 5 OS=Homo sapiens GN=PSMD5 PE=1 SV=3 - [PSMD5_HUMAN]	33.53	1	14	14	121	1.29911e+07	0	0	2.94888e+07	4.35522e+07	1.38102e+07	0	2.20615e+07	7.15248e+06	6.45325e+06	7.78196e+07	6.26324e+07	8.78905e+06	0	0	2.65942e+06	0	0	8.41202e+07	4.83312e+07	4.51699e+06	0	2.83914e+07	2.89359e+07	1.70392e+07	2.10779e+07	0	0	0	1.41881e+07	5.16844e+07	2.80408e+07	0	0	0	0	0	0	3.47218e+07	2.77434e+07	1.16061e+07	17010080	1.68128e+07
Q96FW1	Ubiquitin thioesterase OTUB1 OS=Homo sapiens GN=OTUB1 PE=1 SV=2 - [OTUB1_HUMAN]	39.11	1	9	9	313	2.04475e+07	1.72258e+07	3.60719e+07	3.86049e+07	4.79143e+07	7.13878e+07	1.6462e+07	2.25276e+07	3.71582e+07	29660586	1.16523e+08	9.92417e+07	2.3987e+07	2.63911e+07	2.10495e+07	2.34697e+07	6.99967e+06	7.61679e+06	1.10478e+08	6.96003e+07	2.0199e+07	1.96942e+07	3.49303e+07	5.50484e+07	4.75361e+07	6.23189e+07	1.00842e+07	2.62773e+07	1.8096e+07	0	9.59706e+07	83748917	2.24415e+07	1.78478e+07	1.00935e+07	7.45967e+06	7.28852e+07	4.65661e+07	3.81675e+07	3.80689e+07	0	0	3.02896e+07
P13645	Keratin, type I cytoskeletal 10 OS=Homo sapiens GN=KRT10 PE=1 SV=6 - [K1C10_HUMAN]	64.73	1	33	40	4040	3.70432e+09	3.64701e+09	2.99588e+09	2.83991e+09	2.94357e+09	3227712626	3.54523e+09	3.4652e+09	2.8599e+09	3.65402e+09	2.50181e+09	2.72624e+09	3.44626e+09	3.48019e+09	2.11954e+09	1.90935e+09	3.93932e+09	2.94653e+09	2.12722e+09	2.38662e+09	2.31321e+09	1.63144e+09	1.96148e+09	2.50955e+09	3.16257e+09	2.97337e+09	2.55817e+09	2.21917e+09	3.34751e+09	3.57435e+09	3.71275e+09	3.69405e+09	8.8506e+09	6201132680	2.45672e+09	1.99792e+09	3.00052e+09	2.87877e+09	2.17836e+09	2.04023e+09	2.42282e+09	2.48858e+09	4.11255e+09
P02511	Alpha-crystallin B chain OS=Homo sapiens GN=CRYAB PE=1 SV=2 - [CRYAB_HUMAN]	42.29	1	7	7	110	0	0	3.59822e+06	0	0	0	0	0	0	0	6.39884e+07	1.56052e+07	0	0	3.94406e+07	2.65352e+07	0	0	0	0	0	0	0	2.37512e+07	1.56028e+07	0	0	0	0	0	0	0	2.81901e+07	1.10191e+07	6.69175e+06	9.25415e+06	9.76667e+07	2.38209e+07	0	0	2.8631e+07	9.48644e+07	3.07667e+07
P04844	Dolichyl-diphosphooligosaccharide--protein glycosyltransferase subunit 2 OS=Homo sapiens GN=RPN2 PE=1 SV=3 - [RPN2_HUMAN]	35.66	1	15	15	449	7.30333e+06	1.90939e+07	7.50548e+07	2.93643e+07	4.12616e+07	2.29555e+07	2.09126e+07	2.27221e+07	1.87611e+07	2.10688e+07	234498254	1.29246e+08	2.96469e+07	1.99796e+07	3.84199e+07	3.32394e+07	0	0	3.55852e+07	9.1234e+07	1.3373e+07	1.52105e+07	6.03461e+07	7.1878e+07	1.14658e+08	4.96695e+07	1.81956e+06	1.94769e+07	15312488	2.39629e+07	1.46998e+08	1.07282e+08	0	0	0	518174	1.38007e+07	8.34499e+07	4.20019e+07	6.91614e+07	2.40181e+07	0	1.45921e+07
O75367	Core histone macro-H2A.1 OS=Homo sapiens GN=H2AFY PE=1 SV=4 - [H2AY_HUMAN]	51.88	1	15	17	1139	2.05878e+08	2.22707e+08	3.92829e+08	3.62132e+08	6.08329e+08	4.85246e+08	1.79463e+08	2.18363e+08	2.27541e+08	1.63648e+08	6.89675e+08	4.07018e+08	2.10503e+08	2.22462e+08	2.10275e+08	2.26233e+08	1.41258e+08	9.68136e+07	1.13373e+09	6.53903e+08	1.79542e+08	1.49783e+08	2.89154e+08	4.28775e+08	4.89017e+08	5.35615e+08	2.5293e+08	1.69662e+08	2.06576e+08	1.91496e+08	7.02257e+08	5.91726e+08	208199260	0	0	0	337045932	4.2146e+08	1.84414e+08	3.32703e+08	2.45157e+08	2.63925e+08	5.99611e+08
P06748	Nucleophosmin OS=Homo sapiens GN=NPM1 PE=1 SV=2 - [NPM_HUMAN]	50.34	1	11	11	778	1.03001e+08	2.25285e+08	3.90827e+08	2.01224e+08	3.75922e+08	3.72e+08	2.08004e+08	2.1274e+08	1.74928e+08	2.13275e+08	1.13463e+08	7.59818e+07	3.14119e+08	2.86539e+08	2.63651e+08	1.13431e+08	2.03424e+08	1.67837e+08	1.60626e+08	5.62322e+08	3.19325e+08	2.92091e+08	4.5363e+08	3.80058e+08	4.08515e+08	492522178	1.56565e+08	3.25818e+08	2.77169e+08	1.5946e+08	5.59832e+08	4.34773e+08	1.32856e+08	1.66036e+08	1.45588e+08	9.46067e+07	4.38506e+08	8.93748e+07	4.87913e+08	6.14639e+08	0	5.25463e+07	4.0362e+08
P04080	Cystatin-B OS=Homo sapiens GN=CSTB PE=1 SV=2 - [CYTB_HUMAN]	45.92	1	3	3	302	5.83433e+07	4.88654e+07	180129003	1.27931e+08	4.35211e+08	6.4286e+08	1.08789e+08	1.19331e+08	7.44205e+07	6.58105e+07	3.82381e+08	2.38838e+08	5.62829e+07	5.22346e+07	4.00326e+07	5.43391e+07	0	0	5.34283e+08	141962209	4.72713e+07	3.50718e+07	2.71946e+07	1.25922e+08	1.84015e+08	2.9117e+08	9.50077e+07	4.93249e+07	1.63598e+08	9.34282e+07	3.84548e+08	2.76019e+08	7.80117e+07	2.78694e+07	1.86917e+07	0	2.00834e+08	329099082	99741957	1.65978e+08	2.63933e+07	0	46358170
P09429	High mobility group protein B1 OS=Homo sapiens GN=HMGB1 PE=1 SV=3 - [HMGB1_HUMAN]	46.98	1	8	11	926	2.53594e+08	3.06988e+08	5.53495e+08	7.36224e+08	6.20156e+08	6.53032e+08	6.08967e+08	3.46128e+08	2.78292e+08	3.55111e+08	5.61574e+08	4.35432e+08	2.84905e+08	2.23397e+08	2.9458e+08	2.12517e+08	1.30282e+08	1.32234e+08	1.24839e+09	9.28502e+08	1.91747e+08	1.61869e+08	414895284	5.43935e+08	9.00194e+08	8.19987e+08	2.83653e+08	1.76496e+08	3.81576e+08	2.45283e+08	1.0499e+09	1.07063e+09	1.00679e+08	9.47956e+07	7.70391e+07	4.81864e+07	876873234	5.28597e+08	5.57807e+08	6.50541e+08	2.32678e+08	2.60022e+08	4.67035e+08
P62136	Serine/threonine-protein phosphatase PP1-alpha catalytic subunit OS=Homo sapiens GN=PPP1CA PE=1 SV=1 - [PP1A_HUMAN]	45.45	2	6	12	465	1.4205e+07	1.2789e+07	5.36648e+07	0	6.97115e+07	9.69039e+07	3.45865e+07	4.43108e+07	1.12919e+07	2.22498e+06	2.34035e+08	1.37844e+08	1.96578e+07	9.94321e+06	5.64492e+06	0	0	0	1.21389e+08	1.02226e+08	6.7249e+06	1.42861e+07	0	0	9.88531e+07	1.07473e+08	1.95024e+07	5.40682e+06	0	1.19013e+07	1.39322e+08	9.40323e+07	901834	5.126e+06	0	0	6.98995e+07	2.52033e+07	3.32073e+07	7.83012e+07	7.55544e+06	7.97888e+06	1.75858e+07
Q14980	Nuclear mitotic apparatus protein 1 OS=Homo sapiens GN=NUMA1 PE=1 SV=2 - [NUMA1_HUMAN]	35.46	1	58	58	644	4.06568e+07	31300833	5.78798e+07	4.85125e+07	4.19159e+07	5.66838e+07	5.02605e+07	3.70149e+07	5.20134e+07	4.30688e+07	7.22823e+07	5.58127e+07	4.58529e+07	6.83266e+07	4.59991e+07	2.81125e+07	3.5297e+07	37318883	1.78519e+08	8.85005e+07	68814771	6.91482e+07	2.1837e+08	7.18576e+07	1.15196e+08	9.56507e+07	1.18078e+07	9.5059e+06	4.47698e+07	3.81669e+07	1.26788e+08	138101134	5.17297e+06	1.24697e+07	6.97067e+06	0	4.95795e+07	5.27607e+07	7.25878e+07	6.6636e+07	1.13085e+07	1.1508e+07	8.3096e+07
P31151	Protein S100-A7 OS=Homo sapiens GN=S100A7 PE=1 SV=4 - [S10A7_HUMAN]	38.61	2	7	7	229	0	1.497e+07	0	9.42414e+06	5.81094e+07	4.57437e+07	4.01813e+07	1.51876e+07	1.10831e+07	1.35575e+07	0	0	0	6.28318e+06	3.87796e+07	0	3.19793e+06	2.54589e+07	0	17551390	1.86731e+06	0	1.62152e+07	7.77833e+06	1.27745e+07	2.83068e+07	0	0	8.54651e+06	0	1.29986e+07	0	3.47026e+06	7.76348e+06	2.09451e+07	1.36037e+07	66668117	1.12809e+08	1.13712e+07	1.19822e+07	2.4356e+07	2.60138e+07	4.17584e+07
P29401	Transketolase OS=Homo sapiens GN=TKT PE=1 SV=3 - [TKT_HUMAN]	59.07	1	31	31	2146	2.74102e+08	2.94661e+08	7.67034e+08	6.41232e+08	9.42862e+08	9.65577e+08	5.61478e+08	4.84317e+08	3.31739e+08	3.27013e+08	9.30809e+08	8.40176e+08	3.7776e+08	3.89958e+08	4.10508e+08	3.51109e+08	313405064	2.16849e+08	1.31516e+09	1.00679e+09	4.07912e+08	3.45521e+08	3.39905e+08	4.28418e+08	646989975	7.6751e+08	1.73087e+08	1.73435e+08	3.5897e+08	4.27797e+08	1.11473e+09	1.07876e+09	2.20381e+08	1.35649e+08	1.39877e+08	9.0645e+07	534398546	5.48451e+08	5.27072e+08	5.98818e+08	1.96169e+08	1.97606e+08	7.32589e+08
P25705	ATP synthase subunit alpha, mitochondrial OS=Homo sapiens GN=ATP5A1 PE=1 SV=1 - [ATPA_HUMAN]	49.37	1	25	25	1671	5.57093e+08	6.16148e+08	622777384	690250304	4.67021e+08	4.73803e+08	3.90084e+08	2.76565e+08	3.92398e+08	3.57023e+08	8.6524e+08	7.39381e+08	2.44083e+08	2.61197e+08	2.91473e+08	2.33308e+08	1.6868e+08	1.99205e+08	946512349	8.91633e+08	2.08476e+08	2.11971e+08	8.60366e+08	1.25676e+09	5.44639e+08	5.75404e+08	2.34981e+08	1.62634e+08	2.09884e+08	2.90222e+08	6.38829e+08	6.43137e+08	3.23093e+08	2.36626e+08	7.57786e+07	5.48782e+07	4.3504e+08	637039750	5.37058e+08	5.47907e+08	2.83587e+08	2.92149e+08	5.56468e+08
Q9C0C2	182 kDa tankyrase-1-binding protein OS=Homo sapiens GN=TNKS1BP1 PE=1 SV=4 - [TB182_HUMAN]	30.42	1	34	34	243	2.43208e+07	1.80856e+07	2.43573e+07	1.20198e+07	3.1028e+07	2.08303e+07	1.4592e+07	1.49842e+07	3.92468e+07	2.18664e+07	4.75062e+07	3.77584e+07	2.00938e+07	6.85369e+06	8.59077e+06	6.89947e+06	0	5.63782e+06	7.84328e+07	4.72189e+07	0	2.18495e+06	3.74162e+07	5.01262e+07	4.92729e+07	5.11431e+07	1.74575e+07	5.11853e+06	9.28027e+06	0	4.18594e+07	37466475	0	0	4.26927e+06	4.76675e+06	0	0	24727714	3.60502e+07	0	0	3.67127e+07
Q9NYL9	Tropomodulin-3 OS=Homo sapiens GN=TMOD3 PE=1 SV=1 - [TMOD3_HUMAN]	32.39	1	10	10	257	2.36863e+07	2.56641e+07	1.35789e+07	3.19109e+07	5.14688e+07	5.58447e+07	3.45882e+07	2.08307e+07	1.24794e+07	3.48911e+07	2.32376e+07	3.45417e+07	6.95983e+06	1.85928e+07	3.03614e+07	1.42824e+07	2.02493e+07	16809167	1.89532e+08	7.41275e+07	2.36021e+07	1.54515e+07	5.09608e+07	5.8329e+07	5.19898e+07	5.87039e+07	1.85422e+07	27598415	1.78225e+07	3.7937e+07	7.32199e+07	6.32911e+07	1.79563e+07	1.30785e+07	0	3.90049e+06	4.51442e+07	3.78265e+07	3.33676e+07	9.51201e+07	0	0	1.98891e+07
P46977	Dolichyl-diphosphooligosaccharide--protein glycosyltransferase subunit STT3A OS=Homo sapiens GN=STT3A PE=1 SV=2 - [STT3A_HUMAN]	12.2	1	8	10	182	0	2.94735e+07	2.89236e+06	8.67911e+07	8.25309e+07	1.08154e+08	2.91826e+07	3.47495e+07	2.16121e+07	1.8126e+07	2.07999e+08	2.13982e+08	2.31109e+07	3.74467e+07	4.4216e+07	4.13915e+07	0	0	1.07787e+08	0	2.06982e+07	1.98219e+07	9.1278e+07	1.37156e+08	3.92619e+07	0	1.12833e+07	2.09385e+07	2.90858e+07	5.23352e+07	1.27774e+08	1.03766e+08	2.44479e+07	5.42821e+06	1.63833e+07	2.82048e+06	7.50972e+07	0	0	0	0	0	2.81354e+07
P00738	Haptoglobin OS=Homo sapiens GN=HP PE=1 SV=1 - [HPT_HUMAN]	71.92	1	23	32	2034	4.58487e+08	4.84214e+08	1.09612e+09	1.06621e+09	6.41084e+08	6.31337e+08	1.1224e+08	9.80136e+07	2.47701e+08	1.8894e+08	9.52214e+08	969564973	2.82191e+08	2.83087e+08	2.37465e+08	2.10622e+08	1.4004e+09	1.75205e+09	1.91669e+09	1.77762e+09	4.6765e+08	480067670	6.17151e+08	811286351	3.42771e+08	3.68185e+08	4.37381e+08	3.49638e+08	1.58374e+08	158454663	8.50065e+08	8.3909e+08	6.21586e+08	4.15504e+08	516915999	4.76733e+08	3.67872e+08	3.73766e+08	1.38698e+08	1.50794e+08	357999277	3.57489e+08	2.49396e+09
P04217	Alpha-1B-glycoprotein OS=Homo sapiens GN=A1BG PE=1 SV=4 - [A1BG_HUMAN]	37.98	1	13	13	489	4.5383e+07	5.32511e+07	1.5828e+08	1.32719e+08	7.95808e+07	8.35288e+07	2.90513e+07	1.89655e+07	3.57817e+07	3.4952e+07	1.11877e+08	1.08414e+08	2.64854e+07	497854	5.17565e+07	3.595e+07	6.67433e+07	6.56321e+07	1.92698e+08	1.49959e+08	4.51975e+07	1.84212e+07	6.70368e+07	71933603	1.88188e+08	1.71184e+08	1.0584e+08	8.0376e+07	4.08017e+07	2.10331e+07	9.03203e+07	8.36665e+07	6.0159e+07	4.63907e+06	3.11703e+07	2.93873e+07	9.03674e+07	6.3568e+07	6.21597e+07	6.2496e+07	3.32224e+07	3.02306e+07	9.09941e+07
P43487	Ran-specific GTPase-activating protein OS=Homo sapiens GN=RANBP1 PE=1 SV=1 - [RANG_HUMAN]	43.78	1	5	5	210	5.64435e+07	9.28254e+07	6.30207e+07	0	8.94489e+07	4.95059e+07	0	3.34482e+07	7.77063e+07	71679328	1.56795e+08	1.63696e+08	6.70486e+07	5.05901e+07	6.15126e+07	55449253	38520437	31028411	2.32104e+08	0	4.71869e+07	1.32219e+07	5.05553e+07	1.05098e+08	150784555	8.48327e+07	0	3.97473e+07	0	8.25693e+07	1.48982e+08	8.9755e+07	6.1091e+07	5.36959e+07	3.50252e+07	2.0724e+07	3.30311e+08	2.00731e+08	5.82954e+07	1.14887e+08	0	0	9.28761e+07
P10599	Thioredoxin OS=Homo sapiens GN=TXN PE=1 SV=3 - [THIO_HUMAN]	40.95	1	4	4	337	1.61153e+08	2.42753e+08	3.80387e+08	3.19935e+08	6.9787e+08	5.6725e+08	1.39759e+08	2.08099e+08	2.48555e+08	1.40522e+08	826831309	6.16883e+07	3.46172e+08	2.72696e+08	2.79965e+08	2.66651e+08	0	1.25361e+07	1.0869e+09	1.1222e+09	1.75183e+08	2.94464e+08	2.0431e+08	3.13416e+08	3.36613e+08	549883398	394659488	0	1.71965e+08	214561626	4.53052e+08	3.98309e+08	1.32321e+08	5.77199e+07	3.21633e+07	6.53681e+07	1.43571e+09	1.24212e+09	2.3405e+08	2.80838e+08	0	1.00284e+08	5.17335e+08
P35908	Keratin, type II cytoskeletal 2 epidermal OS=Homo sapiens GN=KRT2 PE=1 SV=2 - [K22E_HUMAN]	75.59	1	33	44	2764	3.15368e+09	3.28498e+09	2.88408e+09	2.96306e+09	2.73591e+09	2.94272e+09	4.3506e+09	3.16199e+09	3.62242e+09	3310183160	2.39731e+09	2.37256e+09	2.4887e+09	2.32058e+09	2.03178e+09	1.66894e+09	3.08594e+09	2.05731e+09	2.05284e+09	2036128318	1.61246e+09	1.46136e+09	2.02072e+09	2.89003e+09	2.98644e+09	2.75544e+09	1.72105e+09	1.49331e+09	2.8875e+09	3.23584e+09	3.02618e+09	2.96937e+09	1.40226e+10	1.06163e+10	2.4409e+09	2.07072e+09	2.41531e+09	2.22188e+09	1.01246e+09	1.44094e+09	2.33095e+09	2.38873e+09	3196079245
Q9UKY7	Protein CDV3 homolog OS=Homo sapiens GN=CDV3 PE=1 SV=1 - [CDV3_HUMAN]	59.3	1	8	8	342	5.07663e+07	4.40295e+07	1.03166e+08	1.26753e+08	1.3541e+08	9.15052e+07	4.00665e+07	7.61619e+07	2.90953e+07	7.01315e+07	1.53908e+08	1.01367e+08	6.96579e+07	91340364	9.47296e+07	7.39607e+07	7.80424e+07	2.15694e+07	4.42701e+08	1.3251e+08	1.13422e+08	9.5641e+07	6.56291e+07	8.23476e+07	1.07303e+08	1.49225e+08	3.10346e+07	0	5.65903e+07	5.62368e+07	138991444	1.95712e+08	7.23754e+07	1.35249e+07	7.28867e+07	4.23567e+07	2.63339e+08	1.92058e+08	8.27226e+07	1.04724e+08	0	2.99492e+07	9.23006e+07
B9A064	Immunoglobulin lambda-like polypeptide 5 OS=Homo sapiens GN=IGLL5 PE=2 SV=2 - [IGLL5_HUMAN]	43.46	2	2	8	500	6.51322e+08	0	0	0	1.36801e+09	0	0	1.04819e+09	0	0	1340382874	7.34964e+08	0	0	0	0	1886009045	2.0343e+09	0	0	1.17971e+09	8.83742e+08	1.68769e+09	0	0	0	0	8.02752e+08	0	0	0	0	0	0	0	0	0	0	0	0	0	0	2.40726e+09
P49773	Histidine triad nucleotide-binding protein 1 OS=Homo sapiens GN=HINT1 PE=1 SV=2 - [HINT1_HUMAN]	58.73	1	5	5	329	1.0344e+08	1.41505e+08	1.45217e+08	2.22155e+08	1.33407e+08	1.25426e+08	1.70867e+08	1.41426e+08	1.50472e+08	1.31035e+08	124025812	0	1.35598e+08	1.47277e+08	8.69011e+07	5.29529e+06	0	0	2.57268e+08	2.26982e+08	7.65933e+07	2.66142e+06	1.19284e+08	1.18264e+08	2.25717e+08	2.24898e+08	1.33562e+08	1.28989e+08	1.76023e+08	1.7186e+08	1.55922e+08	2.82703e+08	9.91419e+07	1.24523e+08	0	0	7.82639e+06	174265005	1.76601e+08	1.81917e+08	0	5.55955e+07	2.82008e+08
P23946	Chymase OS=Homo sapiens GN=CMA1 PE=1 SV=1 - [CMA1_HUMAN]	54.25	1	10	10	218	4.64626e+07	2.10264e+07	8.5824e+07	4.68954e+07	21979518	0	0	0	0	0	3.92872e+07	5.72365e+07	54809275	3.37772e+07	7.78816e+06	4.30937e+06	2.39861e+07	0	7.58222e+07	58978169	2.85249e+07	8.94231e+06	3.21788e+07	6.01342e+07	1.95962e+08	2.017e+08	0	0	1.48059e+07	0	2.17998e+08	2.36684e+08	0	0	0	1.84961e+07	74392953	2.63577e+07	3.83493e+07	1.84041e+07	2.52117e+07	0	142938490
P01009	Alpha-1-antitrypsin OS=Homo sapiens GN=SERPINA1 PE=1 SV=3 - [A1AT_HUMAN]	68.66	1	31	31	1448	169925164	1.33021e+08	7.01275e+08	5.84649e+08	8.51567e+08	8.47857e+08	1.37933e+08	1.46505e+08	1.91605e+08	3.19549e+08	7.2767e+08	6.7436e+08	2.61021e+08	2.47009e+08	3.55592e+08	3.42974e+08	1.53121e+08	1.35143e+08	9.74779e+08	8.47308e+08	3.74693e+08	3.1373e+08	4.66268e+08	5.61285e+08	7.89362e+08	9.13618e+08	5.10701e+08	456389207	4.47171e+08	3.93051e+08	4.23378e+08	4.2155e+08	1.58247e+08	1.74021e+08	1.51327e+08	9.83054e+07	4.65721e+08	4.1883e+08	2.22841e+08	2.27356e+08	1.49345e+08	1.38536e+08	6.74639e+08
Q06323	Proteasome activator complex subunit 1 OS=Homo sapiens GN=PSME1 PE=1 SV=1 - [PSME1_HUMAN]	60.24	1	15	15	548	5.1265e+07	0	2.27489e+08	1.99454e+08	391746362	3.69637e+08	9.65029e+07	7.6604e+07	4.19969e+07	6.06469e+07	2.56255e+08	1.90146e+08	7.12214e+07	1.70702e+07	56736523	5.17525e+07	3.90756e+07	2.37839e+07	3.21197e+08	1.88682e+08	1.19395e+07	1.82922e+07	1.44746e+08	1.94907e+08	1.08615e+08	9.45765e+07	3.17713e+07	6.28553e+06	7.39833e+07	8.1679e+07	4.43475e+08	3.66419e+08	5.43225e+07	5.28086e+07	9.90969e+06	4.23622e+06	1.30479e+08	8.61155e+07	1.6541e+08	2.38937e+08	0	3.56051e+07	6.97833e+07
Q9Y6C2	EMILIN-1 OS=Homo sapiens GN=EMILIN1 PE=1 SV=2 - [EMIL1_HUMAN]	46.65	1	38	38	1723	3.04318e+08	3.10504e+08	481433560	4.17058e+08	2.31524e+08	2.4766e+08	4.40689e+08	3.78103e+08	3.8438e+08	3.39546e+08	4.2203e+08	391989986	263695212	2.30953e+08	4.24682e+08	3.4866e+08	2.36817e+08	1.71776e+08	6.47747e+08	5.54352e+08	1.06222e+08	1.03036e+08	3.04764e+08	4.28577e+08	8.47761e+08	787871599	2.17493e+08	1.38486e+08	3.39533e+08	3.74531e+08	4.75283e+08	4.31481e+08	1.62665e+08	1.01571e+08	1.95291e+08	1.6468e+08	2.08518e+08	2.00412e+08	4.74486e+08	4.6577e+08	3.28775e+08	2.96358e+08	3.91837e+08
Q99798	Aconitate hydratase, mitochondrial OS=Homo sapiens GN=ACO2 PE=1 SV=2 - [ACON_HUMAN]	45.64	1	30	30	623	1.25394e+08	1.49615e+08	1.10742e+08	9.61916e+07	1.23574e+08	8.59132e+07	4.14084e+07	5.3657e+07	7.17005e+07	6.21116e+07	2.11083e+08	2.2131e+08	5.051e+07	4.13124e+07	4.31935e+07	3.30329e+07	3.67395e+07	2.39724e+07	2.88281e+08	2.50674e+08	2.18933e+07	1.93176e+07	2.72643e+08	3.87969e+08	1.26698e+08	1.76296e+08	4.46861e+07	2.42168e+07	7.57139e+07	8.09732e+07	2.01012e+08	204675608	5.6931e+07	3.10718e+07	4.00068e+06	4.37724e+06	121934770	9.27126e+07	1.11384e+08	1.49102e+08	2.582e+07	1.72394e+07	1.15711e+08
Q9Y3I0	tRNA-splicing ligase RtcB homolog OS=Homo sapiens GN=RTCB PE=1 SV=1 - [RTCB_HUMAN]	39.41	1	17	17	339	6.50842e+07	4.15082e+07	8.71692e+07	75561764	9.13569e+07	6.05857e+07	5.52123e+07	0	5.74927e+07	1.59612e+07	1.59549e+08	8.15359e+07	4.61424e+07	2.21212e+07	3.64609e+07	1.95044e+07	3.83334e+07	1.76933e+07	183882361	5.47444e+07	1.50371e+07	8.05567e+06	7.20636e+07	1.57387e+08	8.77731e+07	1.28483e+08	3.65581e+07	0	3.88673e+07	5.97775e+07	9.70537e+07	1.49361e+08	1.26064e+07	12402834	4.90839e+06	3.96314e+06	88679719	9.40966e+07	3.04154e+07	7.32985e+07	2.02534e+07	2.1278e+07	7.80433e+07
P49913	Cathelicidin antimicrobial peptide OS=Homo sapiens GN=CAMP PE=1 SV=1 - [CAMP_HUMAN]	35.88	1	7	7	84	0	0	0	0	1.38956e+08	1.13435e+08	0	2.60298e+07	1.94455e+06	1.7195e+07	0	0	0	0	0	0	0	0	1.39174e+08	7.83474e+07	0	0	0	0	0	0	6.42147e+07	1.71518e+08	0	0	0	0	0	0	7.01203e+07	0	0	0	1.77887e+07	2.14313e+07	0	0	0
Q8WXF1	Paraspeckle component 1 OS=Homo sapiens GN=PSPC1 PE=1 SV=1 - [PSPC1_HUMAN]	17.97	1	8	8	306	3.34426e+07	2.27728e+07	6.71196e+07	2.59517e+07	7.464e+07	4.30311e+07	3.91428e+07	2.21376e+07	2.4044e+07	6.34536e+06	5.63811e+07	2.84681e+07	2.44387e+07	3.58723e+07	3.72166e+07	3.03819e+07	5.30885e+07	2.42615e+07	1.924e+08	9.11872e+07	4.46909e+07	1.95683e+07	5.81598e+07	2.50421e+07	8.45691e+07	8.40519e+07	0	0	9.18444e+06	1.50022e+07	1.29784e+08	8.24695e+07	2.21766e+07	8.00583e+06	1.62603e+07	7.68157e+06	1.41682e+08	9.54374e+07	0	4.49301e+07	0	26388186	5.08379e+07
Q9UHB6	LIM domain and actin-binding protein 1 OS=Homo sapiens GN=LIMA1 PE=1 SV=1 - [LIMA1_HUMAN]	28.59	1	16	16	135	2.00593e+07	5.35981e+07	0	2.68592e+07	0	1.09722e+07	0	2.23606e+07	2.68171e+07	0	7.17437e+07	6.04827e+07	2.54284e+07	2.86437e+07	0	7.7698e+06	0	6.86925e+06	5.78921e+07	0	5.92091e+06	1.89413e+07	3.24926e+07	5.1547e+07	3.32993e+07	2.73017e+07	0	2.92766e+06	2.40408e+07	27327607	4.46157e+07	3.1138e+07	0	0	2.31376e+07	0	5.09302e+07	6.30313e+07	4.49473e+07	9.99141e+06	0	0	4.11248e+07
P02768	Serum albumin OS=Homo sapiens GN=ALB PE=1 SV=2 - [ALBU_HUMAN]	90.31	1	88	88	25428	8320680137	8.54164e+09	12562886268	1.12115e+10	1.17832e+10	1.24874e+10	7.99866e+09	5.83619e+09	8.8107e+09	7.90698e+09	1.42133e+10	1.28262e+10	4.80593e+09	4.58023e+09	5.94925e+09	5140584984	6.85169e+09	5.58951e+09	1.72844e+10	1.52544e+10	6.93519e+09	6.85299e+09	8.15002e+09	1.1293e+10	1.46494e+10	1.42072e+10	1.63487e+10	1.38676e+10	8.80026e+09	9.43541e+09	12056553972	11183842425	6.94527e+09	5.55599e+09	3.25889e+09	2.76168e+09	7831687330	7.19746e+09	8.93778e+09	9.02206e+09	5.43798e+09	5.69201e+09	1.71767e+10
P55735	Protein SEC13 homolog OS=Homo sapiens GN=SEC13 PE=1 SV=3 - [SEC13_HUMAN]	35.09	1	7	7	149	2.51123e+07	3.73112e+07	4.5998e+07	4.411e+07	2.92785e+07	6.15039e+07	2.80148e+07	2.91128e+07	3.74936e+07	1.53362e+06	8.51207e+07	9.17513e+07	3.72471e+07	3.58303e+07	2.26866e+07	1.84678e+07	0	0	7.96084e+07	5.18756e+07	2.22102e+07	7.78134e+06	3.18486e+07	5.67765e+07	3.07548e+07	3.75529e+07	2.74905e+07	1.46316e+07	0	0	7.41983e+07	3.33723e+07	2.6569e+07	0	0	0	5.04122e+07	2.37797e+07	2.17134e+07	1.63672e+07	2.21691e+07	2.10967e+07	2.63446e+07
P31930	Cytochrome b-c1 complex subunit 1, mitochondrial OS=Homo sapiens GN=UQCRC1 PE=1 SV=3 - [QCR1_HUMAN]	44.79	1	15	16	294	8.76235e+07	5.17813e+07	5.31142e+07	5.30158e+07	4.49836e+07	5.9772e+07	1.66477e+07	0	1.68422e+06	7.37007e+06	7.97205e+07	5.47626e+07	2.26648e+07	3.79856e+07	0	3.35355e+06	0	2.76298e+07	163705405	1.0095e+08	0	4.86795e+07	8.40931e+07	1.4901e+08	6.56167e+07	6.26981e+07	3.60498e+07	2.53349e+07	1.64296e+07	8.9355e+06	9.74054e+07	5.4057e+07	0	2.34958e+07	0	0	6.60825e+07	7.06475e+07	9.85859e+07	52657479	0	1.54713e+07	2.9681e+07
O94760	N(G),N(G)-dimethylarginine dimethylaminohydrolase 1 OS=Homo sapiens GN=DDAH1 PE=1 SV=3 - [DDAH1_HUMAN]	40.35	1	9	10	240	9.9585e+06	6.03342e+07	3.13295e+07	7.09042e+06	8.89389e+07	4.36152e+07	4.45176e+07	2.84866e+07	0	0	0	9.68816e+07	2.6321e+07	3.81276e+07	4.39036e+07	3.85995e+07	0	0	1.02605e+08	9.43902e+07	1.58543e+07	0	3.34844e+07	0	5.66379e+07	5.49518e+07	0	0	2.74396e+07	0	1.03782e+08	7.12433e+07	0	0	0	0	2.32193e+08	2.38291e+08	0	0	5.74066e+07	4.76868e+07	2.24107e+08
Q9UEY8	Gamma-adducin OS=Homo sapiens GN=ADD3 PE=1 SV=1 - [ADDG_HUMAN]	18.13	1	9	9	80	0	0	2.49408e+07	0	3.339e+07	4.70173e+07	2.74843e+07	1.76648e+07	0	1.98496e+07	3.84567e+07	4.13291e+07	0	0	1.37983e+07	1.35644e+07	0	0	8.82355e+07	7.89021e+07	0	1.26419e+07	4.58792e+07	4.71466e+07	6.19314e+07	4.89287e+07	0	0	0	0	0	36344453	0	0	1.63865e+07	1.1683e+07	4.4228e+07	0	0	0	0	1.35459e+07	1.41395e+07
P09871	Complement C1s subcomponent OS=Homo sapiens GN=C1S PE=1 SV=1 - [C1S_HUMAN]	12.79	1	7	7	68	2.60285e+07	2.60192e+07	2.25295e+07	3.02079e+07	0	0	2.26059e+07	0	0	0	0	4.2122e+07	0	0	0	0	3.7154e+07	2.02938e+07	8.44284e+07	0	0	0	1.61652e+07	0	2.87654e+07	2.41332e+07	3.42483e+07	0	9.44886e+06	0	0	0	0	0	0	0	0	0	1.17772e+07	1.86598e+07	9.74829e+06	0	1.98821e+07
P00505	Aspartate aminotransferase, mitochondrial OS=Homo sapiens GN=GOT2 PE=1 SV=3 - [AATM_HUMAN]	37.21	1	15	15	251	3.55921e+07	9.94317e+07	5.02979e+07	5.57414e+07	5.23965e+07	2.82897e+07	5.5146e+07	3.84641e+07	4.01409e+07	2.93338e+07	6.21297e+08	1.60935e+08	3.52196e+07	3.43557e+07	2.35793e+07	2.59331e+07	1.60086e+07	0	1.59908e+08	1.32881e+08	2.9072e+07	2.68045e+07	7.77445e+07	1.34584e+08	5.14548e+07	1.00374e+08	0	46273575	4.92156e+07	5.89937e+07	1.37106e+08	1.05569e+08	5.78837e+07	1.63436e+07	0	0	7.72272e+07	5.64096e+07	5.85924e+07	4.45935e+07	51756963	0	4.38393e+07
P62328	Thymosin beta-4 OS=Homo sapiens GN=TMSB4X PE=1 SV=2 - [TYB4_HUMAN]	54.55	1	3	3	160	514462991	5.56967e+08	7.58453e+08	0	392857259	2.4578e+08	7.29493e+08	8.09501e+08	897773753	828472903	0	0	0	2.31074e+08	1.09366e+09	1066915949	0	0	0	0	0	794679119	4.83927e+08	6.25507e+08	1.08712e+09	0	988082824	0	565146290	0	0	823394129	0	344781475	3.65683e+08	4.4515e+08	0	0	0	0	0	0	987699591
Q99714	3-hydroxyacyl-CoA dehydrogenase type-2 OS=Homo sapiens GN=HSD17B10 PE=1 SV=3 - [HCD2_HUMAN]	73.18	1	12	12	338	8.38626e+07	2.82713e+07	6.34832e+07	6.23037e+07	1.77989e+07	4.46817e+07	4.2079e+07	3.57587e+07	4.07848e+07	3.85576e+07	1.52275e+08	1.40958e+08	3.45408e+07	4.03049e+07	2.33853e+07	4.13955e+06	2.70079e+07	2.06586e+07	2.60595e+08	2.02263e+08	1.22891e+07	3.00261e+07	1.34488e+08	1.79953e+08	7.08394e+07	5.25585e+07	4.61273e+06	2.77905e+07	2.63519e+07	9.2694e+07	8.75864e+07	8.95707e+07	41615324	3.46582e+07	1.82872e+07	0	7.63107e+07	4.38365e+07	3.95337e+07	3.47644e+07	0	3.1929e+07	4.98775e+07
P04899	Guanine nucleotide-binding protein G(i) subunit alpha-2 OS=Homo sapiens GN=GNAI2 PE=1 SV=3 - [GNAI2_HUMAN]	55.49	1	13	17	579	9.77756e+07	4.87904e+07	3.19993e+08	2.88748e+08	3.86155e+08	3.63446e+08	1.57705e+08	1.42848e+08	1.72988e+08	1.1346e+08	5.34262e+08	5.06283e+08	1.15976e+08	1.1064e+08	1.3598e+08	1.10956e+08	1.11479e+08	1.61392e+08	4.60894e+08	397668878	1.02209e+08	9.73478e+07	1.81068e+08	2.69695e+08	3.38544e+08	3.36061e+08	1.05413e+08	1.31485e+08	1.38115e+08	9.79392e+07	3.55497e+08	3.21572e+08	1.23284e+08	1.12114e+08	6.91816e+07	5.88523e+07	2.19189e+08	1.72797e+08	2.88921e+08	3.26117e+08	1.48963e+08	1.1614e+08	1.54842e+08
P02533	Keratin, type I cytoskeletal 14 OS=Homo sapiens GN=KRT14 PE=1 SV=4 - [K1C14_HUMAN]	61.86	1	12	36	1534	3.52465e+09	3.49645e+09	2.73852e+09	2.61148e+09	3.37622e+09	3.59066e+09	1.68364e+09	2.7312e+09	2.81431e+09	3.60888e+09	3.32954e+09	3.44278e+09	3.82078e+09	3.89833e+09	1.89704e+09	1.71663e+09	3133750559	2.39144e+09	2.77497e+09	2.85134e+09	2.52613e+09	1.90348e+09	2.80416e+09	3.88849e+09	3.69334e+09	3.4026e+09	3.22047e+09	2.73575e+09	2.18252e+09	2.29022e+09	4.28896e+09	4.18511e+09	8.96812e+09	6.19185e+09	2.05926e+09	1.72807e+09	3.35815e+09	3.22975e+09	3.14789e+09	2.72525e+09	2.3283e+09	2.27986e+09	4.70718e+09
P52566	Rho GDP-dissociation inhibitor 2 OS=Homo sapiens GN=ARHGDIB PE=1 SV=3 - [GDIR2_HUMAN]	63.18	1	11	11	565	6.87617e+07	9.82155e+07	6.64965e+08	6.04734e+08	7.00348e+08	8.21996e+08	217544259	2.30174e+08	2.85065e+08	2.7064e+08	4.12388e+08	432280803	2.22857e+08	1.22373e+08	247616059	2.18515e+08	1.37338e+08	5.25222e+07	5.23575e+08	696926312	1.02506e+08	8.49977e+07	2.36682e+08	2.84598e+08	4.70597e+08	4.71642e+08	1.36459e+08	1.33414e+08	6.5305e+07	8.95013e+07	7.69832e+08	7.3361e+08	9.83041e+07	1.09697e+08	1.47673e+08	1.10916e+08	1.33441e+08	201941130	5.03551e+08	5.67199e+08	0	0	9.51547e+07
P16070	CD44 antigen OS=Homo sapiens GN=CD44 PE=1 SV=3 - [CD44_HUMAN]	10.65	1	6	6	219	3.27696e+07	0	6.9306e+07	4.38211e+07	2.48741e+08	1.52881e+08	0	0	0	0	9.75656e+07	4.29419e+07	3.48527e+07	5.39507e+07	5.1936e+07	5.54775e+07	1.59183e+07	1.05232e+07	1.75173e+08	8.11851e+06	2.37111e+07	1.98304e+07	9.9657e+07	1.06711e+08	0	6.18415e+07	0	3.11418e+07	0	3.57061e+07	1.70106e+08	1.27513e+08	1.78598e+07	2.01061e+07	9.8736e+06	4.48302e+06	1.11435e+08	9.34452e+07	1.17632e+08	1.13798e+08	0	0	0
O75533	Splicing factor 3B subunit 1 OS=Homo sapiens GN=SF3B1 PE=1 SV=3 - [SF3B1_HUMAN]	28.14	1	28	28	354	0	1.29413e+07	4.10157e+07	60218785	5.15004e+07	5.30049e+07	3.48579e+07	4.72688e+07	2.6452e+07	1.74329e+07	4.73284e+07	4.39002e+07	5.96133e+07	3.05347e+07	4.11461e+07	1.70014e+07	1.40182e+07	0	1.17963e+08	4.61097e+07	3.10862e+07	2.74384e+07	2.16209e+07	2.55259e+07	3.51451e+07	4.64107e+07	1.24371e+07	2.87786e+07	2.3271e+07	4.80822e+07	6.68885e+07	1.06221e+08	1.51062e+07	24477651	1.61574e+07	7.91366e+06	8.3633e+07	9.24723e+07	27073154	2.4459e+07	0	0	1.81788e+07
Q14767	Latent-transforming growth factor beta-binding protein 2 OS=Homo sapiens GN=LTBP2 PE=1 SV=3 - [LTBP2_HUMAN]	16.2	1	19	19	254	4.02395e+07	5.97425e+07	3.74124e+07	4.01274e+07	18565951	1.97829e+07	5.70148e+07	4.60634e+07	8.74675e+07	1.59901e+08	21270361	0	5.73658e+07	1.48302e+08	2.53024e+08	1.12502e+08	4.80425e+07	3.22147e+07	0	60644191	1.6708e+07	0	1.02874e+08	1.26936e+08	8.70968e+07	8.42112e+07	0	0	6.78588e+07	3.06893e+07	5.05656e+07	3.86664e+07	0	0	4.34076e+07	3.27368e+07	6.05233e+07	5.76688e+07	0	4.50372e+07	3.04228e+07	40952478	4.92347e+07
Q16658	Fascin OS=Homo sapiens GN=FSCN1 PE=1 SV=3 - [FSCN1_HUMAN]	47.87	1	19	19	474	8.70496e+07	9.06748e+07	5.57121e+07	6.71963e+07	1.26514e+08	6.51384e+07	7.76099e+07	6.00953e+07	1.32055e+08	1.08301e+08	4.79582e+08	3.43723e+08	3.99901e+07	3.96123e+07	3.36178e+07	2.25339e+07	2.92403e+07	2.08918e+07	2.59822e+08	2.32343e+08	3.01163e+07	3.7092e+07	1.16741e+08	1.21429e+08	1.54202e+08	1.18637e+08	3.46232e+08	1.289e+08	5.65367e+07	5.59688e+07	235522709	1.99539e+08	4.52088e+07	3.49542e+07	1.59667e+07	5.28071e+06	9.34599e+07	2.82113e+07	1.80603e+08	3.00884e+08	3.60407e+07	4.35917e+07	3.76634e+07
P28676	Grancalcin OS=Homo sapiens GN=GCA PE=1 SV=2 - [GRAN_HUMAN]	44.7	1	9	9	205	3.27512e+06	3.09312e+06	37719050	3.63994e+07	2.46248e+08	2.55543e+08	5.79138e+07	3.08262e+07	2.5821e+07	2.45728e+07	1.34081e+08	8.86887e+07	2.31808e+07	2.26836e+07	0	2.01872e+07	0	0	3.22671e+08	3.39757e+08	1.24024e+07	0	2.51159e+07	1.8835e+07	6.21999e+07	7.88654e+07	8.94805e+07	2.93985e+07	1.06975e+07	0	86933578	8.84155e+07	1.46439e+07	1.15757e+07	2.08172e+07	7.64308e+06	8.53102e+07	7.507e+07	4.192e+07	5.60065e+07	0	0	3.51615e+07
Q14624	Inter-alpha-trypsin inhibitor heavy chain H4 OS=Homo sapiens GN=ITIH4 PE=1 SV=4 - [ITIH4_HUMAN]	21.08	1	14	14	170	2.49462e+07	1.00282e+06	1.11514e+08	1.17205e+08	4.81411e+07	5.13206e+07	0	0	2.6378e+07	1.68789e+07	8.6926e+07	3.54841e+07	0	0	1.201e+07	0	3.83037e+07	3.33697e+07	1.16196e+08	1.02974e+08	2.02123e+07	4.17605e+07	0	2.05994e+07	7.2972e+07	5.66116e+07	5.98925e+07	4.54787e+07	1.81837e+07	1.83435e+07	0	0	0	0	1.1578e+07	0	2.55188e+07	2.45583e+07	0	2.45049e+07	2.92669e+07	2.83873e+07	9.09494e+07
P61224	Ras-related protein Rap-1b OS=Homo sapiens GN=RAP1B PE=1 SV=1 - [RAP1B_HUMAN]	59.24	1	4	11	226	1.59726e+07	7.34334e+07	1.42264e+08	150608855	1.8419e+08	0	1.2359e+08	9.01411e+07	8.79599e+07	7.47739e+07	2.76316e+08	2.02553e+08	9.34676e+07	7.21238e+07	6.72614e+07	5.09223e+07	4.31115e+07	3.17396e+07	1.93318e+08	0	7.29722e+07	6.52285e+07	1.09038e+08	1.46649e+08	2.03009e+08	1.92072e+08	4.79931e+07	51165721	7.23272e+07	7.69974e+07	2.04454e+08	2.00962e+08	8.18529e+07	5.11835e+07	2.91312e+07	2.74986e+07	0	156300154	0	1.76804e+08	0	0	1.05231e+08
P05546	Heparin cofactor 2 OS=Homo sapiens GN=SERPIND1 PE=1 SV=3 - [HEP2_HUMAN]	15.23	1	9	9	78	0	0	9.05832e+06	0	0	7.95347e+06	0	0	0	0	1.43434e+07	0	0	0	0	0	1.07601e+07	0	4.17006e+07	1.50532e+07	0	0	0	1.28339e+07	0	6.47617e+06	1.1669e+07	2.13609e+06	0	0	0	0	0	0	0	0	0	0	0	0	1.49946e+07	7.57823e+06	2.32483e+07
P17096	High mobility group protein HMG-I/HMG-Y OS=Homo sapiens GN=HMGA1 PE=1 SV=3 - [HMGA1_HUMAN]	47.66	1	6	6	358	135466382	1.57837e+08	4.44177e+08	0	409746594	441698793	0	0	4.02451e+08	3.53182e+08	318429159	3.80524e+08	3.54431e+08	2.28404e+08	4.64962e+08	3.5173e+08	115365166	1.04377e+08	5.7889e+08	1.33273e+09	5.51001e+08	4.43445e+08	4.04831e+08	2.92511e+08	471685352	4.73589e+08	8.25815e+08	7.42338e+08	2.73088e+08	2.70639e+08	6.22551e+08	7.53247e+08	1.54305e+09	7.10436e+08	3.11635e+08	280706492	7.13345e+08	6.86491e+08	3.7809e+08	4.20481e+08	0	0	3.28669e+08
P26447	Protein S100-A4 OS=Homo sapiens GN=S100A4 PE=1 SV=1 - [S10A4_HUMAN]	45.54	1	6	6	244	3.58801e+08	4.02809e+08	3.96217e+08	3.87257e+08	8.31113e+08	7.87961e+08	1.11349e+09	1.12195e+09	3.65561e+08	2.90982e+08	5.42505e+08	6.22061e+08	2.08846e+08	1.67987e+08	1.22339e+08	1.68028e+08	1.42831e+08	0	3.84459e+08	0	2.85777e+08	3.25137e+08	2.39502e+08	2.95338e+08	3.15497e+08	3.3246e+08	5.29479e+08	4.83557e+08	1.84868e+08	0	5.9511e+08	5.43229e+08	0	0	2.61583e+08	1.96517e+08	0	0	1.98968e+08	3.66637e+08	372132610	1.57123e+08	659281099
Q96CX2	BTB/POZ domain-containing protein KCTD12 OS=Homo sapiens GN=KCTD12 PE=1 SV=1 - [KCD12_HUMAN]	55.38	1	15	15	515	3.67265e+07	3.64084e+07	1.32276e+08	7.65026e+07	138215211	1.47934e+08	4.34672e+07	5.02098e+07	3.44932e+07	5.91098e+06	1.95394e+08	2.00904e+08	1.13543e+07	3.54148e+07	2.81009e+07	3.32388e+07	1.72946e+07	1.99607e+07	1.27822e+08	9.3065e+07	2.63243e+06	1.37131e+07	110806284	1.35283e+08	1.12133e+08	1.42713e+08	4.26472e+06	4.7507e+06	2.65357e+07	2.75745e+07	1.62941e+08	1.53641e+08	0	8.37138e+06	1.36269e+07	1.4106e+07	1.17985e+08	9.36648e+07	6.39588e+07	6.15908e+07	3.12325e+07	39666696	88131980
Q96KP4	Cytosolic non-specific dipeptidase OS=Homo sapiens GN=CNDP2 PE=1 SV=2 - [CNDP2_HUMAN]	59.37	1	20	20	1256	2.47989e+08	266539047	3.66788e+08	3.18702e+08	3.69676e+08	3.75067e+08	1.01416e+08	1.48665e+08	1.71549e+08	8.12107e+07	2.17537e+08	2.25504e+08	7.49999e+07	86161657	1.09803e+08	9.92364e+07	6.97714e+07	4.60809e+07	3.5994e+08	2.95841e+08	4.34797e+07	5.09816e+07	3.73467e+08	5.26404e+08	2.51948e+08	3.07632e+08	128982856	5.36006e+07	1.2363e+08	1.00132e+08	4.95476e+08	4.53184e+08	7.87804e+07	8.35996e+07	3.3478e+07	1.55893e+07	1.56085e+08	1.21272e+08	1.84161e+08	2.75473e+08	7.4425e+07	6.95882e+07	3.46681e+08
Q9UBQ7	Glyoxylate reductase/hydroxypyruvate reductase OS=Homo sapiens GN=GRHPR PE=1 SV=1 - [GRHPR_HUMAN]	37.2	1	8	8	129	2.77965e+07	3.60921e+07	0	2.65377e+07	4.26687e+07	4.42974e+07	0	2.07098e+07	3.86964e+07	2.38258e+07	4.44206e+07	6.75792e+07	0	0	2.15917e+07	1.91936e+07	0	0	1.20128e+08	6.23833e+07	0	0	4.8152e+07	5.97895e+07	2.16541e+07	2.0836e+07	0	0	0	3.78812e+07	2.14535e+07	5.92957e+07	0	0	0	0	0	0	1.60661e+07	4.24329e+07	2.42007e+07	0	4.41444e+07
P02730	Band 3 anion transport protein OS=Homo sapiens GN=SLC4A1 PE=1 SV=3 - [B3AT_HUMAN]	20.53	1	13	13	144	0	0	0	0	0	0	0	0	0	0	0	0	0	0	0	0	1.9956e+07	2.07216e+07	0	0	0	0	0	0	0	0	4.54803e+06	1.8474e+06	0	0	0	0	0	0	0	0	0	0	0	0	4.61435e+07	5.39051e+07	1.91361e+07
P11216	Glycogen phosphorylase, brain form OS=Homo sapiens GN=PYGB PE=1 SV=5 - [PYGB_HUMAN]	46.62	1	30	34	747	8.63962e+07	1.31529e+08	6.3356e+07	3.38844e+07	125522252	1.36177e+08	7.83648e+07	1.08107e+08	9.48931e+07	7.38195e+07	177727853	1.78409e+08	4.46238e+07	4.60693e+07	1.91979e+07	2.0822e+07	3.92855e+07	2.1976e+07	1.75824e+08	1.2237e+08	4.17538e+07	2.10953e+07	9.40204e+07	9.72326e+07	1.08193e+08	8.91813e+07	4.68178e+07	4.74852e+07	2.93302e+08	3.11852e+08	103867312	8.36176e+07	1.62689e+08	1.1045e+08	6.56178e+06	7.1119e+06	4.90958e+07	4.12026e+07	1.23677e+08	1.05149e+08	3.09457e+07	2.60909e+07	1.05839e+08
P09211	Glutathione S-transferase P OS=Homo sapiens GN=GSTP1 PE=1 SV=2 - [GSTP1_HUMAN]	90.95	1	15	15	2447	3.44498e+08	4.4414e+08	511937625	4.007e+08	8.50505e+08	8.66878e+08	3.76846e+08	302780209	2.94743e+08	2.53712e+08	1.01296e+09	8.5196e+08	3.81423e+08	3.58644e+08	3.09499e+08	3.2704e+08	1.34079e+08	8.01562e+07	3.31108e+09	1.60912e+09	2.86131e+08	2.52904e+08	6.21037e+08	7.5057e+08	6.67445e+08	8.88582e+08	4.29489e+08	2.87304e+08	4.24609e+08	6.4721e+08	9.77763e+08	1.00727e+09	1.21706e+08	9.34556e+07	7.10268e+07	5.65601e+07	5.21362e+08	6.14399e+08	2.14505e+08	4.30993e+08	3.25378e+08	3.01751e+08	1.18486e+09
O75643	U5 small nuclear ribonucleoprotein 200 kDa helicase OS=Homo sapiens GN=SNRNP200 PE=1 SV=2 - [U520_HUMAN]	20.93	1	37	37	269	2.90966e+07	3598116	3.17322e+07	5.90642e+06	2.61113e+07	2.79521e+07	2.31213e+07	0	7.61644e+06	1.11019e+07	4.44559e+07	1.66701e+07	7.98783e+06	2.32141e+07	17474579	6.12813e+06	1.35482e+07	0	6.23836e+07	3.13805e+07	4.67837e+06	1.82004e+07	3.45869e+07	3.92541e+07	3.0143e+07	4.02672e+07	0	1.375e+07	951504	2.14928e+07	5.54154e+07	7.35873e+07	0	5.07614e+06	0	3.9714e+06	4.35559e+07	5.03946e+07	6.62141e+06	2.0949e+07	0	0	2.38034e+07
P46459	Vesicle-fusing ATPase OS=Homo sapiens GN=NSF PE=1 SV=3 - [NSF_HUMAN]	32.53	1	21	21	232	1.62401e+07	2.94206e+07	2.73946e+07	3.05607e+07	2.91651e+07	3.45658e+07	1.83926e+07	1.4051e+07	4.76063e+06	12755865	4.21583e+07	6.2555e+07	1.60489e+07	2.40919e+07	1.71083e+07	1.68813e+07	3.60872e+06	0	8.50109e+07	5.10043e+07	1.15274e+07	0	5.02799e+07	4.8187e+07	3.91381e+07	4.32209e+07	11766785	0	2.20762e+07	0	5.63703e+07	5.91889e+07	14097941	2.34506e+06	0	0	4.11318e+07	3.38125e+07	2.78894e+07	2.4331e+07	0	0	17469118
P02750	Leucine-rich alpha-2-glycoprotein OS=Homo sapiens GN=LRG1 PE=1 SV=2 - [A2GL_HUMAN]	27.95	1	8	8	105	0	2.78224e+07	8.61596e+07	4.86139e+07	6.17437e+07	4.42386e+07	0	0	0	0	4.82902e+07	2.65101e+07	0	0	5.63152e+07	3.30776e+07	8.22628e+07	3.64995e+07	2.73156e+07	4.96568e+07	0	0	4.08537e+07	5.82304e+07	4.45993e+07	3.82434e+07	2.24306e+07	0	0	2.49206e+07	3.55337e+07	0	4.19811e+07	2.35353e+07	0	0	1.89737e+07	0	0	0	0	0	9.88488e+07
P62316	Small nuclear ribonucleoprotein Sm D2 OS=Homo sapiens GN=SNRPD2 PE=1 SV=1 - [SMD2_HUMAN]	38.98	1	5	5	445	8.85795e+06	1.27005e+07	2.25111e+07	2.68606e+07	4.75357e+07	4.71335e+07	8.80816e+06	1.07155e+07	1.39735e+07	6.11622e+06	7.18604e+07	2.92698e+07	9.87341e+06	9.35902e+06	16718888	1.11845e+07	1.10871e+07	0	1.60834e+08	4.63768e+07	2.47765e+06	1.39654e+06	3.44453e+07	5.37516e+07	18623500	3.84118e+07	7.70865e+06	1.41623e+06	9.02262e+06	1.94389e+07	5.23562e+07	6.847e+07	623520	4.10925e+06	5.06295e+06	2.03605e+06	8.93668e+07	8.26159e+07	1.63633e+07	1.86264e+07	1.71233e+07	3.68133e+06	2.82453e+07
P09210	Glutathione S-transferase A2 OS=Homo sapiens GN=GSTA2 PE=1 SV=4 - [GSTA2_HUMAN]	35.59	3	3	11	198	0	1.41113e+07	0	3.88741e+07	0	2.14252e+07	0	0	0	0	39106987	0	3.75001e+07	2.94127e+07	1.75937e+08	1.46864e+08	0	0	0	0	0	0	5.52155e+07	5.98466e+07	153526836	1.44624e+08	0	0	8.80098e+07	7.76101e+07	2.824e+08	2.66448e+08	0	0	1.06512e+07	0	1.83916e+08	1.72451e+08	0	0	7.59359e+07	8.10329e+07	1.49173e+09
P04003	C4b-binding protein alpha chain OS=Homo sapiens GN=C4BPA PE=1 SV=2 - [C4BPA_HUMAN]	38.69	1	19	19	258	28141657	2.03094e+07	5.64928e+07	5.83917e+07	1.87913e+07	0	0	0	0	0	6.6281e+07	3.10588e+07	9.39851e+06	0	0	0	1.18816e+08	1.24264e+08	7.49404e+07	0	0	0	0	0	0	0	1.41516e+08	6.75323e+07	0	0	0	0	0	0	2.25466e+07	7.94874e+06	0	0	2.01768e+07	3.66095e+07	3.9993e+07	3.4953e+07	1.29815e+08
P06576	ATP synthase subunit beta, mitochondrial OS=Homo sapiens GN=ATP5B PE=1 SV=3 - [ATPB_HUMAN]	68.62	1	25	25	1859	1.7112e+08	2.67856e+08	3.64679e+08	3.04478e+08	3.43235e+08	3.30583e+08	1.90027e+08	1.11141e+08	1.79386e+08	1.58319e+08	6.75227e+08	6.70326e+08	1.143e+08	1.06611e+08	1.03743e+08	1.16227e+08	7.53471e+07	5.79904e+07	7.93844e+08	4.76444e+08	5.85699e+07	5.13117e+07	7.93401e+08	1.07681e+09	3.20503e+08	4.13043e+08	8.12699e+07	4.71562e+07	1.42052e+08	1.96857e+08	5.22486e+08	4.8565e+08	7.43065e+07	4.46222e+07	3.08001e+07	1.59856e+07	3.56212e+08	2.96629e+08	2.97655e+08	4.44816e+08	1.2748e+08	1.2708e+08	4.43555e+08
P01623	Ig kappa chain V-III region WOL OS=Homo sapiens PE=1 SV=1 - [KV305_HUMAN]	59.63	3	1	4	350	1.93765e+07	7.82722e+07	3.25329e+08	3.28574e+08	3.7391e+08	3.75333e+08	0	1.24968e+08	3.5954e+08	3.16939e+08	349672592	3.02036e+08	7.2927e+07	9.32542e+07	1.67393e+08	1.36166e+08	1.97841e+08	1.61024e+08	0	3.87933e+08	1.91652e+08	1.24744e+08	1.90094e+08	2.98531e+08	1.77716e+08	1.89439e+08	1.54679e+08	9.86258e+07	7.20108e+07	1.09661e+08	0	2.8568e+08	8.82296e+07	9.77571e+07	6.46589e+07	5.99474e+07	0	1.88649e+08	2.96547e+08	3.29177e+08	1.43862e+08	1.45694e+08	3.14594e+08
Q12805	EGF-containing fibulin-like extracellular matrix protein 1 OS=Homo sapiens GN=EFEMP1 PE=1 SV=2 - [FBLN3_HUMAN]	45.23	1	16	17	565	1.60544e+08	144483113	1.43152e+08	8.74977e+07	3.63421e+07	7.50456e+07	1.34516e+08	1.19722e+08	1.63933e+08	9.68823e+07	1.24371e+08	1.45967e+08	7.44368e+07	5.4946e+07	2.87145e+08	2.44354e+08	8.22137e+07	7.07172e+07	2.34583e+08	1.83776e+08	4.95128e+07	5.03106e+07	1.68381e+08	2.06839e+08	2.14201e+08	1.85343e+08	5.06864e+07	3.36729e+07	1.37297e+08	1.42466e+08	1.48955e+08	1.38055e+08	5.72472e+07	8.04405e+07	1.13642e+08	5.85654e+07	1.93127e+08	1.48976e+08	1.96221e+08	2.29353e+08	1.20172e+08	7.97516e+07	3.50943e+07
Q06210	Glutamine--fructose-6-phosphate aminotransferase [isomerizing] 1 OS=Homo sapiens GN=GFPT1 PE=1 SV=3 - [GFPT1_HUMAN]	39.34	1	21	21	267	5.3507e+07	6.38762e+07	2.21421e+07	0	4.94176e+07	5.59368e+07	3.75336e+07	2.60805e+07	1.16197e+07	6.73228e+06	4.52977e+07	3.30397e+07	1.4281e+07	2.60534e+07	2.39089e+07	1.27087e+07	0	0	154826922	5.44421e+07	1.48744e+07	1.16901e+07	7.85048e+07	1.33133e+08	0	3.01812e+07	1.60429e+07	7.56378e+06	1.80983e+07	1.53928e+07	5.35225e+07	2.92128e+07	0	0	0	1.69899e+06	1.13237e+08	1.03853e+08	2.19058e+07	2.3738e+07	0	6.79319e+06	2.63067e+07
Q8N163	Cell cycle and apoptosis regulator protein 2 OS=Homo sapiens GN=CCAR2 PE=1 SV=2 - [CCAR2_HUMAN]	33.69	1	20	20	269	7.33577e+06	8.0922e+06	4.49263e+07	3.6966e+07	2.70567e+07	4.21222e+07	2.17293e+07	2.19781e+07	2.22313e+07	6.35751e+06	4.95544e+07	6.01068e+07	1.90982e+07	1.61983e+07	2.22843e+07	0	2.43125e+07	0	6.55584e+07	4.11841e+07	2.04771e+07	1.04047e+07	1.60365e+07	3.258e+07	8.92176e+07	6.14382e+07	1.17209e+07	0	2.25049e+07	1.34757e+07	1.0676e+08	7.7852e+07	0	0	5.05626e+06	0	3.03155e+07	3.08427e+07	4.08206e+07	4.61183e+07	0	8.23404e+06	4.01103e+07
P35555	Fibrillin-1 OS=Homo sapiens GN=FBN1 PE=1 SV=3 - [FBN1_HUMAN]	44.86	1	92	94	6943	1.21112e+09	1.22489e+09	1.09729e+09	1021716549	4.74151e+08	4.81761e+08	8.21801e+08	6.00712e+08	1.25203e+09	1.07687e+09	1.00116e+09	9.75923e+08	6.15771e+08	6.4608e+08	6.49523e+08	5.87829e+08	7.38791e+08	5.60857e+08	1.16873e+09	1.0831e+09	2.96872e+08	2.54148e+08	1052078910	1.10472e+09	1.21771e+09	1.14006e+09	8.39981e+08	7.67065e+08	1.37129e+09	1.44864e+09	6.7322e+08	8.16627e+08	8.26016e+08	572521838	4.42597e+08	3.71059e+08	7.59132e+08	6.7856e+08	1107321888	1.1272e+09	1.40722e+09	1.41984e+09	8.87815e+08
P02747	Complement C1q subcomponent subunit C OS=Homo sapiens GN=C1QC PE=1 SV=3 - [C1QC_HUMAN]	21.22	1	4	4	74	0	2.25118e+07	1.16628e+08	1.40843e+08	0	0	5.63265e+07	2.40523e+07	2.23741e+07	2.08792e+07	3.76115e+07	8.03966e+07	0	0	0	0	0	0	6.50795e+07	0	0	0	0	4.13666e+07	0	0	6.62899e+07	8.12333e+07	0	0	0	0	3.56874e+07	4.19851e+07	1.72699e+07	1.47702e+07	0	0	1.26661e+08	1.06006e+08	0	0	0
O75494	Serine/arginine-rich splicing factor 10 OS=Homo sapiens GN=SRSF10 PE=1 SV=1 - [SRS10_HUMAN]	26.72	1	8	8	272	1.27769e+07	1.38465e+07	3.88848e+07	1.63986e+07	4.46442e+07	4.89845e+06	6.36107e+07	2.4858e+07	2.55528e+07	0	5.64589e+07	7.60529e+07	2.47427e+07	4.39957e+07	3.77408e+07	5.10199e+07	2.25849e+07	2.64913e+07	5.60293e+07	9.57687e+07	2.18876e+07	1.3747e+07	2.35139e+07	3.26918e+07	7.45291e+07	7.49207e+07	14434657	1.41194e+07	1.8238e+07	0	1.20865e+08	81857300	8.64202e+06	1.53904e+07	2.55664e+07	1.40234e+07	1.366e+08	9.9273e+07	2.84617e+07	3.28581e+07	0	0	3.51608e+07
P05023	Sodium/potassium-transporting ATPase subunit alpha-1 OS=Homo sapiens GN=ATP1A1 PE=1 SV=1 - [AT1A1_HUMAN]	35.48	1	32	32	997	1.32755e+08	1.35603e+08	1.4726e+08	133317914	2.94962e+08	2.97789e+08	1.93204e+08	1.46921e+08	1.44041e+08	1.24777e+08	2.23773e+08	2.18089e+08	1.45875e+08	1.27234e+08	1.3448e+08	1.20142e+08	1.14873e+08	87588006	3.8639e+08	3.04046e+08	1.07644e+08	1.03751e+08	1.52715e+08	225318673	2.36021e+08	2.51504e+08	1.31693e+08	1.01613e+08	1.44102e+08	1.77143e+08	3.24979e+08	3.15517e+08	1.25311e+08	9.33625e+07	4.79745e+07	3.47659e+07	2.87618e+08	2.13411e+08	1.35884e+08	1.35157e+08	1.82273e+08	1.71798e+08	3.49728e+08
O95831	Apoptosis-inducing factor 1, mitochondrial OS=Homo sapiens GN=AIFM1 PE=1 SV=1 - [AIFM1_HUMAN]	18.76	1	9	9	69	3.20865e+07	8.2684e+06	0	0	0	6.49561e+06	0	0	5.54742e+06	4.23749e+06	6.43377e+07	5.03768e+07	0	0	0	0	0	0	7.67809e+07	0	0	0	8.2471e+07	5.23034e+07	0	0	0	0	5.13417e+06	1.87522e+07	1.49074e+07	0	0	1.14641e+07	0	0	0	3.10507e+07	2.42138e+07	0	5.06654e+06	4.63406e+06	2.11855e+07
P41218	Myeloid cell nuclear differentiation antigen OS=Homo sapiens GN=MNDA PE=1 SV=1 - [MNDA_HUMAN]	50.37	1	17	17	438	2.11204e+07	1.58921e+07	7.41548e+07	8.18483e+07	2.52081e+08	2.91851e+08	1.18596e+08	75468404	6.6155e+07	6.24986e+07	2.18203e+08	2.12701e+08	3.38487e+07	3.12581e+07	1.4518e+07	1.75509e+07	3.11227e+07	2.09789e+07	6.14566e+08	5.15179e+08	3.08164e+07	25881884	2.63546e+07	3.33511e+07	1.21086e+08	1.00797e+08	4.61816e+07	4.40397e+07	1.72204e+07	2.92495e+07	1.38455e+08	1.24953e+08	1.85153e+07	0	9.75122e+06	0	5.78889e+07	6.07426e+07	1.958e+08	1.91612e+08	0	0	5.67527e+07
P24666	Low molecular weight phosphotyrosine protein phosphatase OS=Homo sapiens GN=ACP1 PE=1 SV=3 - [PPAC_HUMAN]	54.43	1	6	6	152	2.11128e+07	0	5.26823e+07	4.63808e+07	3.43675e+07	50004566	1.18214e+07	0	0	0	1.61383e+08	9.92033e+07	2.08251e+07	4.40509e+07	6.49374e+07	6.79304e+07	0	0	1.4562e+08	8.06924e+07	17097888	1.23563e+07	8.08281e+07	1.16989e+08	6.7241e+07	5.25643e+07	0	0	0	0	9.32577e+07	81387633	0	0	0	0	171010846	7.49252e+07	3.14945e+07	1.22343e+08	3.83277e+07	5.1477e+07	8.62867e+07
P02649	Apolipoprotein E OS=Homo sapiens GN=APOE PE=1 SV=1 - [APOE_HUMAN]	43.53	1	13	13	170	0	3.32084e+07	5.753e+07	0	0	2.73186e+07	1.43041e+07	16649538	2.10088e+07	0	36769018	0	0	2.20795e+07	0	0	7.64034e+07	8.0702e+07	1.84415e+08	1.12421e+08	6.15771e+06	0	6.66424e+07	5.39444e+07	1.05906e+08	8.20338e+07	1.60636e+08	1.40108e+08	5.07765e+07	4.00245e+07	9.65829e+07	5.78494e+07	3.97335e+07	2.51308e+07	1.36656e+06	1.02719e+07	6.54181e+07	3.80688e+07	2.03413e+07	1.69029e+07	3.78503e+07	4.03772e+07	9.31505e+07
P04114	Apolipoprotein B-100 OS=Homo sapiens GN=APOB PE=1 SV=2 - [APOB_HUMAN]	11.2	1	44	44	218	0	0	1.42364e+07	1.05002e+07	0	0	0	0	0	0	1.45974e+07	1.84181e+07	0	0	0	0	3.90331e+07	3.17656e+07	25347866	1.82315e+07	0	0	1.23419e+07	0	0	0	2.07371e+07	5.33676e+06	0	0	0	0	0	0	0	0	0	0	1.60677e+07	2.24306e+07	1.90378e+07	1.73563e+07	4.99904e+07
P02765	Alpha-2-HS-glycoprotein OS=Homo sapiens GN=AHSG PE=1 SV=1 - [FETUA_HUMAN]	47.14	1	11	11	320	1.19835e+08	1.39302e+08	172998231	1.71722e+08	1.86132e+08	198608835	2.09005e+08	1.83492e+08	1.56812e+08	1.44633e+08	196841021	0	9.27917e+07	8.85918e+07	1.86418e+08	1.68305e+08	1.24863e+08	103450864	430622436	4.27914e+08	1.44181e+08	8.68575e+07	1.62645e+08	1.60318e+08	4.08201e+08	4.45151e+08	2.96152e+08	1.89218e+08	1.10334e+08	1.17225e+08	3.40234e+08	3.03074e+08	1.42927e+08	8.70891e+07	6.70013e+07	4.34797e+07	187279318	2.05392e+08	0	1.85384e+08	0	0	3.08055e+08
P00352	Retinal dehydrogenase 1 OS=Homo sapiens GN=ALDH1A1 PE=1 SV=2 - [AL1A1_HUMAN]	60.88	1	22	25	1343	8.83507e+07	2.36762e+08	4.60818e+08	3.25656e+08	3.24455e+08	3.01565e+08	2.78692e+08	2.33254e+08	1.86422e+08	2.46069e+08	5.79522e+08	5.74395e+08	3.42005e+08	3.72641e+08	3.26773e+08	2.74223e+08	7.52647e+07	8.6792e+07	7.81269e+08	6.85325e+08	4.99724e+07	0	2.94517e+08	4.08911e+08	5.92726e+08	3.81374e+08	0	0	1.2699e+08	2.45073e+08	4.87382e+08	5.22068e+08	0	9.2657e+07	8.09694e+07	6.84262e+07	6.22779e+08	5.80471e+08	2.02135e+08	2.11865e+08	4.10002e+08	4.11703e+08	8.35044e+08
P62995	Transformer-2 protein homolog beta OS=Homo sapiens GN=TRA2B PE=1 SV=1 - [TRA2B_HUMAN]	38.89	1	8	8	184	1.28708e+08	1.06648e+08	2.10195e+08	1.9611e+08	1.38103e+08	173540068	1.40129e+08	1.48589e+08	0	8.38417e+07	1.05113e+08	1.04173e+08	1.6165e+08	1.13198e+08	1.72413e+08	1.36172e+08	1.31143e+08	1.02611e+08	1.32451e+08	3.92144e+08	1.6638e+08	5.95084e+07	1.51411e+08	1.86408e+08	0	1.80704e+08	0	1.17588e+08	1.0323e+08	120880638	2.60504e+08	2.78632e+08	1.27787e+08	9.1311e+07	1.25779e+09	1.2777e+08	1.79865e+08	2.02645e+08	1.3399e+08	1.35521e+08	0	0	1.06837e+08
P18077	60S ribosomal protein L35a OS=Homo sapiens GN=RPL35A PE=1 SV=2 - [RL35A_HUMAN]	41.82	1	8	8	210	9.43815e+07	4.2222e+07	3.83062e+08	2.13321e+08	0	2.68764e+08	1.38095e+08	1.16992e+08	1.33533e+08	1.32876e+08	2.76275e+08	2.793e+08	0	3.06755e+08	2.77177e+08	4.29203e+08	1.29537e+08	1.43974e+08	2.05903e+08	345830674	1.04014e+08	2.25257e+08	3.05649e+08	1.968e+08	2.18464e+08	216922413	1.36063e+08	0	1.4127e+08	5.97153e+07	3.75184e+08	3.79427e+08	1.70976e+08	2.82225e+08	3.35432e+08	2.86422e+08	4.73419e+08	4.58209e+08	1.18819e+08	1.33998e+08	0	29652841	1.43152e+08
P82979	SAP domain-containing ribonucleoprotein OS=Homo sapiens GN=SARNP PE=1 SV=3 - [SARNP_HUMAN]	34.76	1	7	7	201	7.26475e+07	6.99869e+07	1.25835e+08	1.16703e+08	9.31997e+07	1.07471e+08	0	6.56391e+07	7.18035e+07	0	1.2586e+08	1.26991e+08	4.54062e+07	6.57917e+07	5.86097e+07	6.18506e+07	8.85672e+07	6.35034e+07	1.98657e+08	1.83198e+08	5.13101e+07	3.18816e+07	7.65744e+07	1.10031e+08	1.3707e+08	1.2929e+08	4.97194e+07	2.1555e+07	5.38526e+07	4.89925e+07	2.01056e+08	2.0152e+08	6.45609e+07	4.3361e+07	3.92018e+07	3.13701e+07	1.48499e+08	1.12042e+08	8.96658e+07	8.37165e+07	0	2.73567e+07	1.11408e+08
O14745	Na(+)/H(+) exchange regulatory cofactor NHE-RF1 OS=Homo sapiens GN=SLC9A3R1 PE=1 SV=4 - [NHRF1_HUMAN]	33.24	1	9	9	271	8.28208e+07	1.16428e+08	9.57256e+07	8.31143e+07	103787389	117845897	7.14219e+07	5.80182e+07	5.18395e+07	6.99367e+06	1.01147e+08	8.25245e+07	9.12831e+07	7.51813e+07	8.30061e+07	8.02604e+07	8.50877e+07	6.90404e+07	1.63497e+08	6.58518e+07	5.94549e+07	7.5906e+07	5.19638e+07	9.10128e+07	4.9618e+07	8.54612e+07	8.79474e+07	3.87048e+07	55696204	3.8826e+07	1.82581e+08	2.09687e+08	4.25349e+07	0	3.59468e+07	5.48284e+07	1.24938e+08	9.30741e+07	2.7583e+07	9.696e+07	0	4.09344e+07	2.98011e+08
P27105	Erythrocyte band 7 integral membrane protein OS=Homo sapiens GN=STOM PE=1 SV=3 - [STOM_HUMAN]	47.57	1	11	11	165	0	0	8.89313e+07	2.3214e+07	3.07135e+08	3.88615e+08	5.90429e+07	5.49589e+07	5.26404e+07	5.08595e+07	1.15562e+08	1.20231e+08	5.81487e+07	48883650	0	0	0	0	100685635	1.89747e+08	2.59398e+07	0	5.94489e+07	0	1.18051e+08	5.03921e+07	2.33674e+08	1.74318e+08	3.92232e+07	4.77975e+07	3.68802e+07	0	0	3.18629e+07	0	0	8.06017e+07	69853550	61762898	0	6.82485e+07	3.46284e+07	0
P02749	Beta-2-glycoprotein 1 OS=Homo sapiens GN=APOH PE=1 SV=3 - [APOH_HUMAN]	43.19	1	12	12	696	2.89002e+07	8.54704e+07	2.36354e+07	8.6821e+07	1.52417e+08	8.10933e+07	4.41307e+07	1.04916e+07	6.85078e+07	6.21561e+07	4.33903e+07	3.40226e+07	2.0812e+07	3.71015e+07	4.45336e+07	4.59879e+07	5.20883e+07	2.81516e+07	3.23297e+08	1.27524e+08	2.50553e+07	1.60726e+07	1.1418e+08	1.51613e+08	1.64471e+08	1.87308e+08	1.33861e+08	9.35413e+07	5.08172e+07	1.69323e+07	7.24933e+07	9.73889e+07	2.75223e+07	2.41018e+07	3.7854e+07	2.76502e+07	3.14404e+07	6.16161e+06	1.65125e+08	2.0135e+08	9.612e+07	8.3234e+07	2.1262e+08
Q99497	Protein deglycase DJ-1 OS=Homo sapiens GN=PARK7 PE=1 SV=2 - [PARK7_HUMAN]	61.38	1	12	12	673	3.46778e+08	2.89198e+08	5.11181e+08	528978746	4.14476e+08	4.26188e+08	3.19555e+08	2.20426e+08	2.58798e+08	2.67847e+08	4.36472e+08	4.35519e+08	2.75653e+08	2.55267e+08	3.71931e+08	332360558	1.23913e+08	4.73562e+07	5.06917e+08	5.84989e+08	1.36481e+08	1.17085e+08	2.2718e+08	2.31607e+08	7.59618e+08	7.41967e+08	1.66241e+08	1.1604e+08	1.38719e+08	1.57698e+08	8.15962e+08	7.43916e+08	9.07636e+07	4.4059e+07	8.09797e+07	4.59287e+07	5.72218e+08	4.68773e+08	2.60153e+08	2.20665e+08	2.4889e+08	1.82176e+08	6.33967e+08
P05026	Sodium/potassium-transporting ATPase subunit beta-1 OS=Homo sapiens GN=ATP1B1 PE=1 SV=1 - [AT1B1_HUMAN]	30.69	1	8	8	233	2.72137e+07	2.69022e+07	5.28239e+07	6.97048e+07	6.36975e+07	107467927	6.335e+07	3.83341e+07	3.69708e+07	2.88997e+07	0	6.7473e+07	7.65531e+07	5.64269e+07	6.23054e+07	4.53728e+07	0	1.00491e+07	1.54521e+08	1.39871e+08	4.9983e+07	3.27713e+07	7.2043e+07	9.42235e+07	6.94708e+07	8.39933e+07	3.99709e+07	2.56232e+07	4.71672e+07	5.44656e+07	1.34466e+08	1.22513e+08	1.13249e+07	0	8.02336e+06	0	1.13085e+08	1.19702e+08	0	3.17258e+07	7.40688e+07	4.06867e+07	1.30964e+08
Q15019	Septin-2 OS=Homo sapiens GN=SEPT2 PE=1 SV=1 - [SEPT2_HUMAN]	50.69	1	14	14	790	1.50053e+08	88724856	1.72661e+08	7.42989e+07	1.56896e+08	1.34631e+08	4.57014e+07	7.32578e+07	96045986	8.92569e+07	3.56311e+08	2.6307e+08	8.13705e+07	9.23334e+07	5.27714e+07	4.56908e+07	4.94868e+07	8.40753e+06	2.89126e+08	1.57843e+08	7.04082e+07	7.21522e+07	2.0824e+08	3.13947e+08	1.96006e+08	2.787e+08	4.57341e+07	6.45334e+07	6.76331e+07	8.39602e+07	2.47391e+08	2.24168e+08	5.07651e+07	5.38435e+07	1.8939e+07	801058	1.07348e+08	1.05823e+08	1.72123e+08	2.15334e+08	1.00784e+08	9.44161e+07	1.14286e+08
P84243	Histone H3.3 OS=Homo sapiens GN=H3F3A PE=1 SV=2 - [H33_HUMAN]	75	2	3	13	3310	9.44451e+09	9.45056e+09	2.29996e+10	2.04856e+10	2.34095e+10	2.68014e+10	1.73911e+10	1.41798e+10	1.2299e+10	1.14063e+10	2.07469e+10	2.11673e+10	1.36356e+10	6.04797e+09	6.17058e+09	5.70661e+09	9.28067e+09	5.5054e+09	3.52494e+10	3.57879e+10	9.90074e+09	1.00026e+10	1.61021e+10	1.82902e+10	2.95736e+10	26545526861	1.13818e+10	4.48491e+09	1.11039e+10	1.11009e+10	3.54675e+10	3.34992e+10	4.84267e+09	6.11136e+09	5.22955e+09	4.77717e+09	2.65974e+10	2.52446e+10	1.83455e+10	1.77215e+10	1.05347e+10	1.01916e+10	2.07553e+10
P47756	F-actin-capping protein subunit beta OS=Homo sapiens GN=CAPZB PE=1 SV=4 - [CAPZB_HUMAN]	51.62	1	13	13	331	8.12444e+07	8.68192e+07	1.00235e+08	1.58442e+08	1.75069e+08	2.31981e+08	5.98091e+07	4.07513e+07	3.747e+07	5.43581e+07	2.04944e+08	168024284	2.45742e+07	4.7207e+07	3.6366e+07	4.96288e+07	2.29009e+07	1.76952e+07	1.96277e+08	1.11123e+08	4.91167e+07	3.33167e+07	7.20363e+07	1.61129e+08	8.79394e+07	1.69269e+08	8.59011e+07	1.9135e+07	71512380	1.30016e+07	1.49302e+08	2.23202e+08	15670303	4.84949e+07	2.31401e+07	1.22541e+07	37863274	26328863	5.49093e+07	1.04263e+08	0	0	4.80705e+07
P09467	Fructose-1,6-bisphosphatase 1 OS=Homo sapiens GN=FBP1 PE=1 SV=5 - [F16P1_HUMAN]	49.41	1	14	14	372	4.90304e+07	4.3795e+07	8.51767e+07	8.17977e+07	7.4265e+08	6.90104e+08	1.02628e+08	9.17415e+07	7.46761e+07	6.02614e+07	1.25457e+08	1.02366e+08	2.76174e+07	3.67342e+07	2.92174e+07	1.90184e+07	0	0	2.20593e+08	9.10266e+07	1.29848e+07	2.06191e+07	1.94199e+07	2.4332e+07	8.51504e+07	1.18729e+08	0	0	6.32201e+06	1.86441e+07	1.2649e+08	1.26106e+08	1.74994e+07	1.09649e+07	5.28106e+06	0	2.64293e+07	0	8.21984e+07	2.53579e+08	0	0	1.14438e+08
P60953	Cell division control protein 42 homolog OS=Homo sapiens GN=CDC42 PE=1 SV=2 - [CDC42_HUMAN]	37.17	1	5	6	361	7.55519e+07	7.03445e+07	7.1427e+07	6.93019e+07	2.33066e+08	2.6068e+08	9.44288e+07	1.05533e+08	5.35659e+07	1.00106e+08	1.73762e+08	9.96705e+07	8.47997e+07	7.42905e+07	7.40231e+07	8.28194e+07	5.95967e+07	5.94307e+07	1.64321e+08	1.15441e+08	8.43721e+07	1.50256e+08	6.17996e+07	1.07274e+08	0	9.23597e+07	0	1.01513e+08	8.60987e+07	1.63259e+08	1.0441e+08	1.878e+08	9.23473e+07	5.7106e+07	3.26324e+07	3.56173e+07	3.52651e+07	0	1.49905e+08	1.04836e+08	2.19038e+07	0	9.04338e+07
Q99584	Protein S100-A13 OS=Homo sapiens GN=S100A13 PE=1 SV=1 - [S10AD_HUMAN]	39.8	1	5	5	138	2.5691e+07	0	5.27329e+07	4.76848e+07	8.14319e+07	1.1091e+08	6.98165e+07	6.50367e+07	1.7674e+07	1.25967e+07	1.25005e+08	111484648	5.41395e+07	2.2945e+07	6.47212e+07	6.22676e+07	0	0	181250151	1.213e+08	2.54662e+07	3.12476e+07	7.47561e+07	100553645	1.29244e+08	8.37888e+07	0	0	0	0	1.13301e+08	1.16617e+08	27599482	2.89861e+07	0	0	0	0	3.7918e+07	82610905	0	0	7.42815e+07
P02790	Hemopexin OS=Homo sapiens GN=HPX PE=1 SV=2 - [HEMO_HUMAN]	54.76	1	20	20	1659	1.29006e+08	2.16124e+08	3.25588e+08	2.82979e+08	5.98248e+08	4.45318e+08	2.02116e+08	1.31523e+08	1.88361e+08	1.54229e+08	708162355	5.93363e+08	1.0519e+08	1.23973e+08	2.99878e+08	3.0638e+08	3.05581e+08	2.07253e+08	9.98453e+08	6.11038e+08	1.20645e+08	8.19768e+07	2.45667e+08	2.76392e+08	4.42532e+08	5.15739e+08	3.07457e+08	1.31202e+08	2.08552e+08	2.61581e+08	4.38933e+08	3.84306e+08	9.17002e+07	7.1524e+07	1.52069e+08	8.01468e+07	4.22531e+08	3.62214e+08	1.43033e+08	2.84094e+08	1.17508e+08	8.80555e+07	8.17302e+08
Q9Y3E1	Hepatoma-derived growth factor-related protein 3 OS=Homo sapiens GN=HDGFRP3 PE=2 SV=1 - [HDGR3_HUMAN]	33	1	5	7	84	0	3.69767e+07	1.23659e+08	2.25092e+07	1.04233e+08	0	0	0	0	0	6.95646e+07	0	7.01288e+07	0	6.81471e+07	4.97656e+07	0	0	8.57059e+07	1.10827e+08	0	0	0	0	1.10557e+08	8.71153e+07	3.02701e+07	3.14816e+07	4.69445e+07	4.32049e+07	0	0	0	0	0	6.67176e+06	0	1.00044e+08	0	0	0	0	5.99446e+07
Q9H4A4	Aminopeptidase B OS=Homo sapiens GN=RNPEP PE=1 SV=2 - [AMPB_HUMAN]	39.08	1	21	21	241	4.52258e+07	4.09443e+07	3.81265e+07	1.8092e+07	6.65706e+07	6.29775e+07	3.14273e+07	1.9285e+07	3.06434e+07	4.8182e+06	9.66663e+07	8.19445e+07	2.04797e+07	1.72658e+07	5.91204e+06	2.86444e+06	0	0	1.18436e+08	8.83215e+07	3.97979e+06	1.73487e+07	3.35548e+07	4.48595e+07	3.64695e+07	3.28376e+07	6.95682e+06	3.39784e+06	0	0	6.39959e+07	5.04552e+07	0	0	6.60141e+06	0	7.15628e+07	4.73275e+07	1.29627e+07	2.43073e+07	0	0	2.69148e+07
O60218	Aldo-keto reductase family 1 member B10 OS=Homo sapiens GN=AKR1B10 PE=1 SV=2 - [AK1BA_HUMAN]	66.14	1	17	17	295	0	0	5.69818e+06	0	1.78032e+07	1.84969e+07	0	0	0	0	0	0	4.71106e+07	3.43489e+07	0	0	0	0	0	0	4.4903e+07	5.24271e+06	0	0	0	0	0	0	5.21407e+07	0	0	0	0	0	0	0	0	0	0	0	6.50596e+07	6.44781e+07	5.02944e+08
P42765	3-ketoacyl-CoA thiolase, mitochondrial OS=Homo sapiens GN=ACAA2 PE=1 SV=2 - [THIM_HUMAN]	63.73	1	16	16	195	8.57461e+07	8.86101e+07	5.08428e+07	7.33036e+07	5.70056e+07	4.47504e+07	1.24601e+08	1.31013e+08	3.33942e+07	3.15411e+07	1.1402e+08	1.48055e+08	1.80582e+07	3.87563e+07	0	0	0	0	1.49659e+08	6.77536e+07	1.74373e+07	0	1.89881e+08	2.07966e+08	5.27563e+07	1.08073e+08	0	0	0	0	6.00272e+07	9.80461e+07	2.23765e+07	3.03438e+07	8.30315e+06	0	3.47472e+07	4.99891e+07	1.05262e+08	1.01301e+08	52370590	0	1.12248e+08
P15559	NAD(P)H dehydrogenase [quinone] 1 OS=Homo sapiens GN=NQO1 PE=1 SV=1 - [NQO1_HUMAN]	21.17	1	5	5	134	9.00204e+07	0	1.24253e+07	9.5529e+06	4.89231e+07	90982160	7.10637e+07	45478495	4.50427e+07	0	0	2.80346e+07	0	2.9719e+07	0	0	0	0	1.87375e+08	9.3028e+07	0	0	0	0	5.1101e+06	0	7.94947e+06	8.72666e+06	1.03776e+08	1.10416e+08	0	0	0	0	0	0	57156960	5.23373e+07	1.81813e+07	1.58602e+07	4.63621e+07	3.62101e+07	0
P22352	Glutathione peroxidase 3 OS=Homo sapiens GN=GPX3 PE=1 SV=2 - [GPX3_HUMAN]	34.96	1	7	7	342	2.04505e+07	2.1855e+07	3.67953e+07	2.78071e+07	1.77332e+07	3.05914e+07	1.97017e+07	3.32921e+06	1.6667e+07	2.08485e+07	6.27525e+07	3.41824e+07	1.07006e+07	6.0924e+06	2.35607e+07	2.48856e+07	4.30886e+06	7.083e+06	1.11463e+08	6.86575e+07	0	0	5.68485e+07	6.69869e+07	4.47366e+07	6.43852e+07	2.96728e+07	1.08551e+07	8.51407e+07	6.54621e+07	3.12064e+07	3.96998e+07	1.99042e+07	2.16794e+07	0	0	3.7865e+07	38381079	2.44571e+07	4.09815e+07	5.19324e+07	4.89268e+07	3.25104e+07
Q96DG6	Carboxymethylenebutenolidase homolog OS=Homo sapiens GN=CMBL PE=1 SV=1 - [CMBL_HUMAN]	24.49	1	6	6	69	0	0	0	0	5.18164e+07	6.36513e+07	3.57791e+07	0	1.34088e+07	0	4.19958e+07	3.9048e+07	2.95323e+07	0	0	0	0	0	0	3.43412e+07	3.0731e+07	2.44067e+06	0	5.70018e+07	0	0	0	0	0	3.98166e+07	0	0	0	0	0	0	0	0	0	0	2.04999e+07	2.18178e+07	98942228
P36542	ATP synthase subunit gamma, mitochondrial OS=Homo sapiens GN=ATP5C1 PE=1 SV=1 - [ATPG_HUMAN]	17.11	1	5	5	68	4.41776e+07	2.81072e+07	0	0	0	3.52994e+07	0	0	1.61293e+07	0	7.83987e+07	0	0	0	0	0	0	0	0	8.50124e+07	0	0	1.01122e+08	1.32646e+08	2.38797e+07	3.63378e+07	0	0	0	0	0	0	0	0	0	0	0	0	3.24089e+07	0	0	0	4.2727e+07
Q9NR45	Sialic acid synthase OS=Homo sapiens GN=NANS PE=1 SV=2 - [SIAS_HUMAN]	30.36	1	8	8	270	2.05741e+07	2.38055e+07	51626223	5.02417e+07	1.19445e+08	100773846	4.05256e+07	2.63363e+07	4.19937e+07	1.2717e+07	1.4438e+08	1.11214e+08	1.73771e+07	1.52685e+07	3.32229e+07	1.92584e+07	2308771	0	2.67094e+08	6.76419e+07	1.22181e+07	0	1.52276e+08	1.43995e+08	4.26211e+07	9.83047e+07	0	0	2.9443e+07	4.95575e+07	2.02602e+08	1.64075e+08	4.31618e+06	3.81118e+06	0	2.13537e+06	7.71378e+07	5.29304e+07	5.34215e+07	5.59302e+07	0	2.24091e+07	1.41777e+08
P13804	Electron transfer flavoprotein subunit alpha, mitochondrial OS=Homo sapiens GN=ETFA PE=1 SV=1 - [ETFA_HUMAN]	53.45	1	12	12	194	2.84828e+07	8.33266e+06	3.17449e+07	1.1789e+07	4.43515e+07	1.90336e+07	2.50173e+07	0	0	1.50638e+07	60575097	4.33039e+07	1.7053e+07	1.25568e+07	1.74509e+07	1.73918e+07	0	0	6.60356e+07	3.13881e+07	1.17989e+07	1.02351e+07	1.27067e+08	1.06309e+08	3.66343e+07	1.62235e+07	0	7.00792e+06	3.78051e+06	3.53824e+07	4.61487e+07	30828360	1.09135e+07	0	0	0	33020672	1.21829e+07	6.76292e+06	14921179	0	0	17483281
Q9UKV3	Apoptotic chromatin condensation inducer in the nucleus OS=Homo sapiens GN=ACIN1 PE=1 SV=2 - [ACINU_HUMAN]	14.54	1	14	14	208	2.30086e+07	1.45778e+07	2.1733e+07	1.52173e+07	3.76383e+07	3.94224e+07	3.58624e+07	5.55715e+07	2.39793e+07	2.36284e+07	5.06894e+07	4.31128e+07	2.60495e+07	3.70254e+07	3.6397e+07	5.12455e+07	2.97512e+06	2.30983e+07	5.94551e+07	7.46066e+07	4.7856e+07	3.90226e+07	3.83961e+07	4.48097e+07	6.23944e+07	5.92836e+07	0	1.79292e+07	2.19887e+07	2.84106e+07	7.02863e+07	7.92773e+07	1.70178e+07	2.67743e+07	1.69526e+07	2.63032e+07	9.88075e+07	7.82454e+07	0	1.68189e+07	0	0	3.5477e+07
P13760	HLA class II histocompatibility antigen, DRB1-4 beta chain OS=Homo sapiens GN=HLA-DRB1 PE=1 SV=1 - [2B14_HUMAN]	43.98	1	4	9	99	0	0	0	0	1061315150	1.08633e+09	0	0	0	0	0	0	0	0	0	0	0	0	0	0	0	0	0	0	0	0	1.31277e+08	6.75378e+07	1.39263e+08	1.42872e+08	0	0	1.75966e+08	1.66494e+08	0	0	221689001	4.08264e+07	0	0	0	0	0
P04264	Keratin, type II cytoskeletal 1 OS=Homo sapiens GN=KRT1 PE=1 SV=6 - [K2C1_HUMAN]	70.34	1	43	49	5321	4.00535e+09	4.14151e+09	2.68802e+09	2.75542e+09	1.61004e+09	1.81069e+09	4.07752e+09	3444630184	3.64044e+09	3.32849e+09	1.77304e+09	1.68426e+09	1.76778e+09	1.76334e+09	1.88922e+09	1.58224e+09	4.97783e+09	3.54379e+09	1.96227e+09	1683586333	1.41518e+09	1.3284e+09	1.44416e+09	1717575632	2.34534e+09	2.19296e+09	1.3032e+09	1.1363e+09	3.83556e+09	4.23114e+09	1.87529e+09	1852291556	1.89529e+10	1.33849e+10	3354824698	2.75745e+09	2.36147e+09	2.17509e+09	7.35603e+08	7.55929e+08	2.27954e+09	2.32689e+09	2.47771e+09
P04196	Histidine-rich glycoprotein OS=Homo sapiens GN=HRG PE=1 SV=1 - [HRG_HUMAN]	20.38	1	11	11	454	2.55169e+07	9.55188e+06	1.70031e+07	6.22779e+06	2.10476e+07	1.78352e+07	3.21757e+07	2.74949e+07	1.58579e+07	8.06663e+06	8.4344e+06	2.86596e+07	5.82437e+06	4.21627e+06	1.79717e+07	1.5457e+07	1.7874e+07	7.49866e+06	1.54515e+08	5.04334e+07	643533	3.23368e+06	1.5723e+07	2.66954e+07	71596356	1.01516e+08	5.28495e+07	2.59407e+07	1.94687e+07	1.09322e+07	6.54857e+07	2.60048e+07	4.02813e+06	3.22451e+06	8.25236e+06	3.83475e+06	9.51279e+06	1.63981e+07	1.401e+07	2.24481e+07	3.03565e+07	2.53527e+07	3.47255e+07
P02774	Vitamin D-binding protein OS=Homo sapiens GN=GC PE=1 SV=1 - [VTDB_HUMAN]	46.84	1	19	19	565	4.75498e+07	2.43871e+07	5.47901e+07	5.6041e+07	1.28304e+08	1.09169e+08	1.39154e+07	2.26247e+07	6.98853e+07	4.16176e+07	1.02693e+08	8.38398e+07	8.89955e+06	2.43935e+07	7.01443e+07	5.46387e+07	70023540	7.19906e+07	2.05786e+08	1.1209e+08	3.37975e+07	4.23785e+07	6.6906e+07	1.23388e+08	1.08952e+08	9.64458e+07	1.77485e+08	1.44363e+08	7.72391e+07	8.10954e+07	7.98111e+07	3.42074e+07	3.96029e+07	3.72815e+07	27259974	1.96686e+07	110569146	8.33207e+07	4.44038e+07	8.71456e+07	12724263	4.98407e+06	1.94696e+08
P36269	Gamma-glutamyltransferase 5 OS=Homo sapiens GN=GGT5 PE=1 SV=2 - [GGT5_HUMAN]	30.2	1	12	12	182	1.85449e+07	1.56706e+07	7.12534e+06	1.16081e+07	1.92802e+07	18025231	0	7.2015e+06	1.466e+07	7.41226e+06	1.85085e+07	2.20908e+07	1.52604e+06	1.24985e+07	1.41149e+07	2.07462e+07	0	2.22106e+06	4.65938e+07	0	4.25737e+06	2.52387e+06	3.45565e+07	4.35553e+07	30971073	4.02721e+07	0	0	2.47268e+07	1.10334e+07	1.47829e+07	2.88744e+07	0	0	4.0991e+06	0	0	0	3.61901e+07	3.58248e+07	2.78417e+07	2.5178e+07	0
O43684	Mitotic checkpoint protein BUB3 OS=Homo sapiens GN=BUB3 PE=1 SV=1 - [BUB3_HUMAN]	23.78	1	7	7	152	0	1.16406e+07	3.42077e+07	4.21766e+07	4.47264e+07	4.75191e+07	4.39376e+07	4.55574e+07	1.27108e+07	1.06528e+07	4.90265e+07	0	2.62788e+07	8.01391e+06	15756812	6.72509e+06	0	2.02366e+07	1.02068e+08	80424852	7.77288e+06	1.2909e+07	4.44221e+07	3.86908e+07	3.3496e+07	3.57856e+07	1.5638e+07	1.29096e+07	1.71542e+07	0	6.06111e+07	8.29577e+07	1.11587e+07	0	1.30261e+07	8.20238e+06	6.79491e+07	8.49829e+07	0	2.92562e+07	0	0	4.19863e+07
Q8WU39	Marginal zone B- and B1-cell-specific protein OS=Homo sapiens GN=MZB1 PE=1 SV=1 - [MZB1_HUMAN]	55.56	1	8	8	728	1.42941e+07	3.53055e+07	1.97978e+08	1.9503e+08	5.20759e+08	430847076	3.61426e+07	1.70655e+07	1.38713e+08	108508106	2.3502e+08	1.85672e+08	1.00631e+08	103635808	1.28029e+08	1.05547e+08	2.03584e+08	1.57436e+08	411831283	2.96013e+08	1.48168e+08	9.74003e+07	1.2167e+08	1.23334e+08	2.26412e+08	3.24341e+08	0	0	9.34481e+06	7.63884e+06	138579578	1.70223e+08	0	0	3.35615e+07	8.89273e+06	1.69179e+08	1.86905e+08	4.15184e+07	1.0303e+08	35760900	0	0
P01857	Ig gamma-1 chain C region OS=Homo sapiens GN=IGHG1 PE=1 SV=1 - [IGHG1_HUMAN]	67.58	1	10	21	5726	1.06005e+09	1.22096e+09	2.79551e+09	2.24437e+09	3843799850	3.94779e+09	9.38921e+08	828094580	1.51958e+09	1.42122e+09	2.7866e+09	2574152723	7.87212e+08	1.07314e+09	9.39302e+08	4.37156e+08	1550311891	1.70984e+09	2.63918e+09	1.78479e+09	8.84688e+08	1.21493e+09	1.63588e+09	2.23482e+09	1.01981e+09	1.22386e+09	1.89796e+09	9.10286e+08	1.06033e+09	7.6577e+08	1.64677e+09	1.50248e+09	4.96632e+08	1.02716e+09	9.51688e+08	4.54759e+08	1.88952e+09	1.36429e+09	2.51105e+09	3.21357e+09	1.38117e+09	1352886513	4.39739e+09
P04424	Argininosuccinate lyase OS=Homo sapiens GN=ASL PE=1 SV=4 - [ARLY_HUMAN]	29.31	1	12	12	103	1.24599e+07	2.26087e+07	0	0	31803801	3.17395e+07	0	0	0	0	7.3592e+06	0	8.02613e+06	6.77365e+06	0	2.01887e+08	0	0	2.04837e+07	2.37726e+07	9.69417e+06	8.31599e+06	4.06957e+08	1.73559e+07	0	1.17664e+07	0	0	4.05573e+07	3.14291e+07	3.02661e+07	1.3375e+07	0	0	0	0	3.15626e+07	1.27675e+07	0	0	0	0	2.04471e+07
O95865	N(G),N(G)-dimethylarginine dimethylaminohydrolase 2 OS=Homo sapiens GN=DDAH2 PE=1 SV=1 - [DDAH2_HUMAN]	47.02	1	8	9	427	4.46868e+07	6.95865e+07	8.22333e+07	7.46025e+07	8.41108e+07	7.78148e+07	4.65393e+07	3.99714e+07	5.77561e+07	4.96194e+07	1.28627e+08	1.26362e+08	6.52874e+07	6.1855e+07	6.64716e+07	6.24191e+07	2.08907e+07	1.63287e+07	1.60953e+08	1.42077e+08	3.49143e+07	2.81716e+07	7.62673e+07	1.24004e+08	1.41919e+08	1.44666e+08	1.58567e+07	0	4.50548e+07	6.37952e+07	1.07804e+08	104899226	0	1.65547e+07	1.52947e+07	1.65404e+07	1.15325e+08	9.77886e+07	4.10643e+07	6.09792e+07	6.26534e+07	6.56802e+07	150989061
P00441	Superoxide dismutase [Cu-Zn] OS=Homo sapiens GN=SOD1 PE=1 SV=2 - [SODC_HUMAN]	72.73	1	8	8	968	3.588e+07	1.77635e+07	1.99023e+07	1.80326e+07	7.06728e+07	4.70962e+07	1.67927e+07	1.72453e+08	1.09886e+08	1.25109e+07	2.6575e+07	4.65985e+06	1.86386e+07	3.09271e+07	3.81006e+08	1.10919e+08	5.17764e+06	0	1.26381e+08	3.67737e+07	1.45318e+08	1.46798e+08	5.62283e+07	4.12897e+07	3.20787e+07	1.66372e+07	4.58471e+06	2.20902e+08	1.10555e+06	4.21531e+07	1.07243e+08	1.0424e+08	1.94026e+07	2.69511e+07	1.75368e+07	1.11912e+07	2.75997e+07	2.28819e+07	1.24536e+07	3.07482e+07	2.66165e+07	1.47135e+07	3.22198e+08
P01871	Ig mu chain C region OS=Homo sapiens GN=IGHM PE=1 SV=3 - [IGHM_HUMAN]	47.12	2	22	22	1180	1.18846e+08	1.06212e+08	1.47961e+08	1.82488e+08	1.87721e+08	1.8569e+08	7.85588e+07	4.62302e+07	4.7444e+08	3.86449e+08	6.32531e+08	4.6284e+08	4.24218e+07	57349270	4.29946e+07	2.36032e+07	1.1592e+09	9.43362e+08	1.17392e+09	8.3653e+08	1.80789e+08	1.68024e+08	1.87036e+08	2.47985e+08	4.59597e+08	4.92722e+08	2.26901e+08	1.42468e+08	1.10129e+08	1.04451e+08	8.63198e+07	1.22244e+08	7.70198e+07	4.21269e+07	5.12614e+07	3.00043e+07	2.69582e+08	2.12437e+08	2.20405e+08	2.49723e+08	2.31688e+08	1.36388e+08	3.95016e+08
O43768	Alpha-endosulfine OS=Homo sapiens GN=ENSA PE=1 SV=1 - [ENSA_HUMAN]	37.19	1	5	5	117	3.81502e+07	33257149	4.27089e+07	0	36237599	0	0	2.02234e+07	3.79918e+07	2.14716e+07	0	6.23754e+07	2.71947e+07	0	1.02663e+08	6.25762e+07	0	0	45918289	1.02225e+08	0	2.58937e+07	0	3.36209e+07	3.62045e+07	5.31289e+07	0	0	2.20236e+07	0	0	9.50706e+07	2.22154e+07	1.24337e+07	2.60798e+07	1.23206e+07	117772816	1.12034e+08	0	2.37811e+07	0	0	1.33083e+08
P48681	Nestin OS=Homo sapiens GN=NES PE=1 SV=2 - [NEST_HUMAN]	28.99	1	36	36	336	2.02224e+07	3.54072e+06	2.08153e+07	3.0956e+07	5.19814e+06	4.64182e+06	2.54969e+07	6.60262e+06	9.57156e+06	1.54946e+07	5.10352e+07	3.46819e+07	1.19331e+07	3.02949e+07	2.53271e+07	1.67254e+07	6.8518e+06	1.69168e+07	4.08417e+07	3.80031e+07	3.45054e+06	0	1.80766e+07	2.18025e+07	4.21991e+07	3.68965e+07	0	0	2.40567e+07	7.95029e+06	1.45756e+07	1.79333e+07	0	9.203e+06	1.7768e+07	7.41016e+06	1.69154e+08	1.11648e+08	2.4799e+07	2.21732e+07	8.43006e+06	7.30372e+06	2.87684e+07
P35222	Catenin beta-1 OS=Homo sapiens GN=CTNNB1 PE=1 SV=1 - [CTNB1_HUMAN]	32.52	1	13	17	104	0	0	2.13597e+07	0	4.37736e+07	38684197	1.06056e+08	0	0	0	0	0	1.2765e+07	1.2299e+07	0	0	0	7.18667e+06	43803591	0	0	0	3.82334e+07	1.05182e+08	40219597	0	1.515e+07	0	0	0	6.27172e+07	5.8842e+07	0	0	0	0	0	0	1.40491e+07	1.78776e+07	0	0	4.73313e+07
P46783	40S ribosomal protein S10 OS=Homo sapiens GN=RPS10 PE=1 SV=1 - [RS10_HUMAN]	36.97	1	8	8	825	2.54226e+07	5.65232e+06	4.77017e+07	3.31806e+07	1.96711e+08	1.90102e+08	1.54156e+07	3853657	6.20502e+07	3.76146e+07	184666792	2.24834e+08	1.17242e+07	2.10364e+07	7.7717e+07	2.74951e+07	1.57843e+07	1.02708e+07	3.24664e+08	1.31162e+08	1.10793e+06	1.51056e+07	115052357	7.88581e+07	1.93026e+08	7.6585e+07	3.0499e+07	3.33321e+07	1.8677e+07	3.06384e+07	2.99827e+08	1.79461e+08	2.72885e+07	8.08538e+06	1.56889e+07	2.41043e+07	2.7451e+08	1.26223e+08	1.07761e+08	1.13651e+08	3.8524e+07	5.64643e+07	5.26414e+07
P20042	Eukaryotic translation initiation factor 2 subunit 2 OS=Homo sapiens GN=EIF2S2 PE=1 SV=2 - [IF2B_HUMAN]	39.04	1	12	12	152	1.6767e+07	0	0	69004143	8.98194e+07	6.38551e+07	2.75066e+07	0	4.5837e+07	2.99188e+07	6.21213e+07	8.64267e+07	4.32248e+07	1.93163e+07	2.66661e+07	1.67955e+07	0	0	5.80765e+07	0	3.89303e+07	1.80615e+07	5.40758e+07	5.81821e+07	2.55579e+07	0	2.49861e+07	9.06564e+06	2.2911e+07	4.28069e+07	1.04954e+08	74294572	16449807	1.07023e+07	0	0	1.04545e+08	1.70149e+08	6.15816e+07	7.56079e+07	0	0	0
Q14011	Cold-inducible RNA-binding protein OS=Homo sapiens GN=CIRBP PE=1 SV=1 - [CIRBP_HUMAN]	33.14	1	4	4	245	2.42999e+07	2.68625e+07	76061063	4.04903e+07	7.48519e+07	4.63536e+07	3.72843e+06	2.36384e+06	5.93723e+06	3.56462e+06	8.23154e+07	1.13504e+08	7.48066e+07	1.61342e+07	7.65381e+07	9.09048e+07	0	4.34877e+07	1.73753e+08	9.32194e+07	2.16281e+07	1.6273e+07	62112804	4.53396e+07	9.97067e+07	1.07852e+08	0	0	0	9.2152e+06	1.82924e+08	1.28181e+08	0	3.36201e+07	6.44267e+07	5.22152e+07	1.32776e+08	76198722	4.87629e+07	4.99116e+07	2.01527e+07	0	1.28226e+08
P05091	Aldehyde dehydrogenase, mitochondrial OS=Homo sapiens GN=ALDH2 PE=1 SV=2 - [ALDH2_HUMAN]	65.38	1	25	28	1060	1.25273e+08	2.62422e+08	4.04248e+08	249824348	1.86328e+08	2.07128e+08	2.8197e+08	2.44091e+08	1.88701e+08	2.54146e+08	5.40046e+08	5.26427e+08	322794749	3.35112e+08	2.48858e+08	0	7.74246e+07	9.14453e+07	1.13773e+09	9.46786e+08	6.45466e+07	1.10834e+08	2.74329e+08	4.24996e+08	5.33462e+08	2.82232e+08	1.81865e+07	2.02416e+07	1.37817e+08	2.36087e+08	1.16502e+08	2.8763e+08	1.04676e+08	8.24203e+07	6.74172e+07	6.28102e+07	4.19829e+08	4.05877e+08	3.13109e+08	3.32767e+08	3.32246e+08	3.15122e+08	5.97347e+08
P01834	Ig kappa chain C region OS=Homo sapiens GN=IGKC PE=1 SV=1 - [IGKC_HUMAN]	94.34	1	11	11	4175	9.22408e+08	9.79129e+08	1.73302e+09	1.52779e+09	3.58971e+09	3.84017e+09	2156402388	1.59137e+09	1.88397e+09	1.70339e+09	2.50404e+09	2.42862e+09	1.01319e+09	1.00476e+09	1.25518e+09	1.1048e+09	1.20846e+09	891998168	2.25246e+09	1.96743e+09	1.81648e+09	1477080589	2.34105e+09	3.10694e+09	2.40211e+09	2.36128e+09	2.1858e+09	1.615e+09	5.36044e+08	5.83264e+08	1.42659e+09	1.38043e+09	9.92469e+08	6.86437e+08	5.07876e+08	4.21058e+08	2.07047e+09	2.00717e+09	2.99551e+09	2.99334e+09	1.05142e+09	1.00852e+09	3431397676
P0C0S5	Histone H2A.Z OS=Homo sapiens GN=H2AFZ PE=1 SV=2 - [H2AZ_HUMAN]	56.25	2	4	6	1000	9671846228	4.24885e+09	1.05409e+10	2.10721e+10	1.30706e+10	1.29627e+10	1.26874e+10	1.60239e+10	1.44491e+10	1.15003e+10	3.22623e+10	2.53301e+10	1.51657e+10	3.55263e+09	1.30377e+10	2.91681e+09	1.11663e+10	8.91549e+09	4.85156e+10	37456422900	7.92319e+09	1.60763e+09	1.64489e+10	1.66859e+10	2.57978e+10	9710930260	1.57117e+10	2.59899e+09	1.45076e+10	1.33474e+10	3.9267e+10	911604623	1.17791e+10	9.61382e+09	1.05413e+09	3.94763e+08	1.0065e+10	7.88126e+09	2.0868e+10	2.36171e+10	1.81011e+10	14581063953	2.34171e+10
Q9UNZ2	NSFL1 cofactor p47 OS=Homo sapiens GN=NSFL1C PE=1 SV=2 - [NSF1C_HUMAN]	48.38	1	14	14	286	5.86477e+07	5.12594e+07	5.60745e+07	3.90941e+07	3.56522e+07	4.10703e+07	1.29045e+07	9.16647e+06	3.82346e+07	4.49421e+07	7.88637e+07	4.74911e+07	51612511	37117394	7.02139e+07	4.32566e+07	18931950	2.20234e+07	1.09587e+08	1.03294e+08	5.60844e+07	5.96386e+07	2.12989e+07	2.80783e+07	2.68253e+07	8.88252e+07	2.29604e+07	2.65673e+07	2.4692e+07	0	122431321	8.97804e+07	3.36558e+07	3.7507e+07	4.70012e+07	46658381	1.54185e+08	122949826	2.86204e+07	4.43153e+07	0	1.26746e+07	7.53268e+07
Q00577	Transcriptional activator protein Pur-alpha OS=Homo sapiens GN=PURA PE=1 SV=2 - [PURA_HUMAN]	46.58	1	11	11	296	4.06372e+07	2.04861e+07	4.85209e+07	5.74933e+07	4.40393e+07	5.81869e+07	3.02052e+07	5.44406e+07	1.88828e+07	0	8.76746e+07	81543965	3.73111e+07	3.04918e+07	6.38236e+07	3.965e+07	20537652	5.64924e+06	1.51024e+08	77133223	1.59371e+07	1.16582e+07	8.98293e+07	8.79023e+07	6.07375e+07	102979830	1.47734e+07	1.55938e+07	1.97796e+07	5.4099e+07	1.41781e+08	1.03965e+08	2.2103e+07	2.42129e+07	1.90039e+07	1.10964e+07	6.51687e+07	4.90305e+07	3.3343e+07	4.21969e+07	3.97372e+07	0	1.38131e+08
P33241	Lymphocyte-specific protein 1 OS=Homo sapiens GN=LSP1 PE=1 SV=1 - [LSP1_HUMAN]	68.73	1	14	14	381	1.40067e+07	0	8.94528e+07	1.10693e+08	1.58043e+08	1.32147e+08	7.93919e+07	2.83268e+07	8.81411e+07	5.40046e+07	1.74012e+08	1.14709e+08	6.64248e+06	3.22037e+07	3.06427e+07	5.13342e+06	315091	1.8071e+07	4.49876e+08	2.34091e+08	3.87775e+07	1.25701e+07	1.31264e+07	2.17226e+07	9.14928e+07	130922867	5.64301e+07	2.29159e+07	0	0	2.94913e+08	1.75322e+08	0	0	2.90652e+07	4.45893e+07	8.26846e+07	0	1.87428e+08	1.87103e+08	0	0	0
P02787	Serotransferrin OS=Homo sapiens GN=TF PE=1 SV=3 - [TRFE_HUMAN]	69.05	1	53	53	4036	5.37948e+08	5.91418e+08	8.38385e+08	7.69331e+08	6.69354e+08	6.78366e+08	6.37551e+08	4.53695e+08	6.50405e+08	5.44547e+08	9.77102e+08	9.08901e+08	3.0228e+08	2.92812e+08	4.00704e+08	3.57019e+08	6.3669e+08	546453396	1.84041e+09	1.51996e+09	3.80069e+08	3.66127e+08	5.78347e+08	7.10014e+08	7.89382e+08	8.50312e+08	1.32099e+09	9.58341e+08	5.49089e+08	5.82648e+08	8.05789e+08	7.75436e+08	4.16958e+08	3.0691e+08	2.37735e+08	2.01211e+08	5.26236e+08	4.69335e+08	6.47028e+08	7.7807e+08	4.96303e+08	5.10762e+08	1.25166e+09
P01877	Ig alpha-2 chain C region OS=Homo sapiens GN=IGHA2 PE=1 SV=3 - [IGHA2_HUMAN]	64.71	1	6	16	1589	0	0	1.16767e+09	911558303	8.54324e+08	892920941	5.57817e+08	4.64881e+08	5.25408e+08	528662647	0	0	0	5.57717e+08	0	1.31776e+08	0	4.50719e+08	7.32158e+08	6.91336e+08	7.40453e+08	6.79882e+08	1.97361e+09	2.37254e+09	7.99992e+08	4.93361e+08	0	0	2.85503e+08	3.84052e+08	0	1.91039e+08	0	607895193	3.41244e+08	3.52868e+08	526575779	609456942	9.83991e+08	9.7017e+08	3.6848e+08	3.91259e+08	8.14647e+08
P11413	Glucose-6-phosphate 1-dehydrogenase OS=Homo sapiens GN=G6PD PE=1 SV=4 - [G6PD_HUMAN]	43.11	1	18	18	268	2.86168e+07	44794750	4.17159e+07	2.96025e+07	1.05624e+08	6.59687e+07	3.95953e+07	4.43787e+07	3.25491e+07	2.15201e+07	6.94641e+07	1.09391e+08	2.27184e+07	29689322	0	7.27527e+06	0	23616085	1.10337e+08	9.46638e+07	2.25156e+07	1.40441e+07	2.41396e+07	4.92453e+07	5.03877e+07	4.02631e+07	2.99994e+07	4.18493e+07	3.97323e+07	23681046	6.04302e+07	5.98222e+07	1.8378e+07	2.19733e+07	1.03159e+07	9.8461e+06	4.11047e+07	31667383	4.7782e+07	4.42054e+07	0	9.81331e+06	5.60787e+07
P12724	Eosinophil cationic protein OS=Homo sapiens GN=RNASE3 PE=1 SV=2 - [ECP_HUMAN]	39.38	1	6	6	244	3.13718e+06	1.53583e+07	1.48545e+07	0	2.08467e+08	1.70343e+08	2.68904e+07	6.11164e+07	3.99528e+07	3.03465e+07	4.10329e+08	3.92111e+08	0	0	0	0	3.74873e+07	0	6.30953e+08	3.67515e+08	8.05172e+06	0	0	0	4.29674e+07	8.10463e+07	5.77837e+07	5.60088e+07	0	0	7.01613e+07	5.68918e+06	0	0	3.85836e+07	1.45453e+07	1.82748e+07	3.37749e+07	2.25501e+07	1.44225e+08	0	0	0
P0C0L4	Complement C4-A OS=Homo sapiens GN=C4A PE=1 SV=2 - [CO4A_HUMAN]	33.2	1	4	42	710	0	2.88521e+07	9.40983e+07	8.85076e+07	5.26528e+07	3.44178e+07	8.40656e+06	9.65728e+06	0	3.78231e+07	1.07331e+08	8.8907e+07	5.83333e+06	7.79775e+06	4.3326e+07	3.89602e+07	1.19131e+08	6.95361e+07	0	0	1.87739e+07	9.22845e+06	0	6.1463e+07	0	2.90237e+07	1.63827e+08	150616293	3.81818e+07	3.19214e+07	4.54329e+07	4.17063e+07	7.67592e+07	5.20746e+07	1.41051e+07	1.69178e+07	3.47656e+07	3.24693e+07	0	0	5.40066e+07	0	0
Q01469	Fatty acid-binding protein, epidermal OS=Homo sapiens GN=FABP5 PE=1 SV=3 - [FABP5_HUMAN]	57.78	1	9	9	247	0	9.1919e+06	1.64983e+08	1.50332e+08	1.43845e+08	1.48278e+08	1.3717e+08	1.06159e+08	1.0564e+08	1.00807e+08	1.30806e+08	1.24887e+08	1.03336e+08	6.03303e+07	1.11859e+08	1.01226e+08	0	0	2.04518e+08	1.69973e+08	1.11975e+08	1.1818e+08	0	6.67892e+07	1.34308e+08	1.49694e+08	1.13196e+08	6.57416e+07	0	0	2.45834e+08	2.07287e+08	2.24189e+08	1.92838e+08	7.26566e+07	6.63584e+07	2.385e+08	189625877	1.42613e+07	8.65067e+07	0	3.83329e+07	1.79249e+08
O75947	ATP synthase subunit d, mitochondrial OS=Homo sapiens GN=ATP5H PE=1 SV=3 - [ATP5H_HUMAN]	62.73	1	8	8	151	5.10398e+07	0	3.68852e+07	4.12776e+07	43474613	69693590	3.53513e+07	2.04913e+07	3.56684e+07	2.17658e+07	8.83584e+07	9.21611e+07	0	9.43036e+06	1.66161e+07	1.04013e+07	0	0	1.25584e+08	5.64013e+07	0	0	9.82173e+07	1.33283e+08	2.59825e+07	7.02435e+07	0	0	0	0	6.07705e+07	5.85481e+07	0	0	0	0	3.95574e+07	3.86491e+07	3.79052e+07	2.60536e+07	1.29328e+07	1.18369e+07	7.29463e+07
Q15424	Scaffold attachment factor B1 OS=Homo sapiens GN=SAFB PE=1 SV=4 - [SAFB1_HUMAN]	20	1	6	11	266	4.43715e+07	3.10906e+07	4.98263e+07	1.00891e+08	6.54069e+07	4.80985e+07	4.0338e+07	3.22594e+07	6.85604e+07	6.66271e+07	6.93156e+07	5.85002e+07	33800756	5.42042e+07	7.55369e+07	5.25465e+07	3.33538e+07	2.38747e+07	0	9.80245e+07	4.08603e+07	1.45218e+07	1.42103e+07	3.10535e+07	6.71943e+07	7.49467e+07	2.50749e+07	1.90405e+07	2.56759e+07	4.12803e+07	1.09007e+08	1.43697e+08	1.84972e+07	3.89097e+07	2.60443e+07	2.02799e+07	1.52701e+08	1.12145e+08	4.01838e+07	7.07494e+07	0	0	9.46381e+07
Q9NQC3	Reticulon-4 OS=Homo sapiens GN=RTN4 PE=1 SV=2 - [RTN4_HUMAN]	18.79	1	11	11	553	2.05736e+08	3.47554e+08	3.90609e+08	3.39286e+08	2.65878e+08	2.74597e+08	4.85282e+08	3.16389e+08	4.5202e+08	5.64872e+08	6.04553e+08	4.99225e+08	2.61487e+08	1.88864e+08	4.19911e+08	3.87052e+08	511051791	448013250	6.53933e+08	4.6855e+08	2.25128e+08	2.07516e+08	3.058e+08	3.70125e+08	3.63835e+08	4.2316e+08	2.3029e+08	542337328	2.94072e+08	3.40263e+08	4.63498e+08	4.32038e+08	4.81053e+08	5.5573e+08	3.86611e+08	3.23077e+08	3.23391e+08	2.9901e+08	3.26882e+08	3.71096e+08	0	1.70871e+08	3.21253e+08
Q9ULA0	Aspartyl aminopeptidase OS=Homo sapiens GN=DNPEP PE=1 SV=1 - [DNPEP_HUMAN]	35.16	1	12	12	125	3.09712e+07	0	0	3.43696e+07	5.38892e+07	4.47971e+07	4.6397e+07	1.48398e+07	0	8.72588e+06	4.53986e+07	48998034	7.89398e+06	2.07193e+07	1.66046e+07	2.58286e+07	14107461	0	1.00112e+08	94458480	3.59524e+07	7.58903e+06	2.90689e+07	4.38376e+07	4.02132e+07	4.65282e+07	0	0	3.80545e+07	3.85221e+07	7.88913e+07	1.85896e+08	2.03155e+07	18033407	0	0	3.87783e+07	0	0	0	0	1.88677e+07	5.64249e+07
O14558	Heat shock protein beta-6 OS=Homo sapiens GN=HSPB6 PE=1 SV=2 - [HSPB6_HUMAN]	85.63	1	9	9	207	2.2023e+07	3.86952e+07	9.62635e+07	9.22072e+07	0	2.82511e+07	0	0	0	3.79311e+07	2.82576e+08	2.76383e+08	3.74352e+07	0	0	0	7.69985e+07	6.72817e+07	1.30251e+08	1.01464e+08	0	0	1.12717e+08	2.6372e+08	2.63997e+08	2.22055e+08	0	0	0	0	0	0	5.13358e+07	0	4.39681e+07	4.85069e+07	7.39604e+07	4.94659e+07	0	0	1.1939e+08	1.22912e+08	1.2425e+08
P09936	Ubiquitin carboxyl-terminal hydrolase isozyme L1 OS=Homo sapiens GN=UCHL1 PE=1 SV=2 - [UCHL1_HUMAN]	62.78	1	9	9	182	9.15828e+07	6.64368e+07	1.47709e+08	1.24241e+08	3.25284e+07	4.91889e+07	5.86928e+07	2.10915e+07	0	4.46115e+07	1.99999e+08	1.71063e+08	9.78778e+06	2.747e+07	6.50212e+07	5.30747e+07	0	0	1.06892e+08	4.14176e+07	0	7.30552e+06	7.42226e+07	1.07677e+08	1.5071e+08	1.74425e+08	2.15111e+07	0	4.89506e+07	3.3503e+07	9.58429e+07	9.50077e+07	0	0	6.51044e+06	9.16059e+06	5.81054e+08	5.62382e+08	31428916	4.7886e+07	6.79661e+07	2.44925e+07	3.77579e+07
P17174	Aspartate aminotransferase, cytoplasmic OS=Homo sapiens GN=GOT1 PE=1 SV=3 - [AATC_HUMAN]	51.09	1	16	16	187	1.39277e+07	29756569	2.66982e+07	2.40331e+07	2.14337e+07	50846593	4.32589e+07	4.7489e+07	0	0	4.09128e+07	1.90634e+08	4.4204e+07	2.22028e+07	20922561	1.53384e+07	1.94321e+07	6.40989e+06	4.65769e+07	3.77188e+07	0	0	4.08622e+06	4.60017e+07	40972878	37387150	0	0	0	1.92877e+07	6.48872e+07	8.33083e+07	0	2.44441e+07	0	1.19062e+07	95074568	5.5851e+07	0	2.91733e+07	3.84261e+07	3.57367e+07	1.15683e+08
O00148	ATP-dependent RNA helicase DDX39A OS=Homo sapiens GN=DDX39A PE=1 SV=2 - [DX39A_HUMAN]	20.14	1	1	9	204	0	0	1.38684e+08	0	0	0	0	8.76798e+07	0	0	0	0	0	0	6.06198e+07	4.37827e+07	5.87214e+07	6.44164e+07	0	0	0	3.98124e+07	0	0	0	0	7.90898e+07	3.7486e+07	0	0	0	0	4.1218e+07	5.57147e+07	1.60803e+07	8.6561e+06	0	0	0	0	0	0	0
P04279	Semenogelin-1 OS=Homo sapiens GN=SEMG1 PE=1 SV=2 - [SEMG1_HUMAN]	50.65	1	19	23	492	1.18363e+08	1.11047e+08	9.06251e+07	1.14535e+08	2.90555e+07	2.82638e+07	1.07938e+08	1.29081e+08	1.43621e+08	1.16316e+08	0	0	5.50715e+07	8.76014e+07	1.18113e+08	1.00899e+08	2.57366e+08	2.81683e+08	1.73993e+07	0	7.54122e+07	8.26445e+07	1.40937e+08	1.1122e+08	4.68081e+07	3.99624e+07	0	7.24738e+07	1.26007e+08	1.54386e+08	2.68292e+07	3.0314e+07	6.38022e+08	5.20998e+08	2.32473e+08	2.01869e+08	9.06882e+07	8.06271e+07	0	3.45794e+07	9.23325e+07	8.47542e+07	1.0699e+08
P07305	Histone H1.0 OS=Homo sapiens GN=H1F0 PE=1 SV=3 - [H10_HUMAN]	28.87	1	10	10	352	6.45474e+08	703630594	6.46688e+08	8.718e+08	4.18642e+08	0	6.01314e+08	4.28074e+08	4.8799e+08	5.01229e+08	8.08595e+08	1.04525e+09	1.11154e+09	1.19235e+09	6.84273e+08	5.92746e+08	760728297	4.76569e+08	1.09234e+09	1.36354e+09	1.15129e+09	1.1325e+09	7.11576e+08	1.0097e+09	1.05103e+09	1.39427e+09	0	6.19851e+08	4.32809e+08	7.36485e+08	1.47744e+09	1.38686e+09	3.97015e+08	9.85933e+08	1.74398e+08	1.47363e+08	0	4.48098e+08	0	7.2244e+08	3.98932e+08	4.22253e+08	1.61712e+09
Q13642	Four and a half LIM domains protein 1 OS=Homo sapiens GN=FHL1 PE=1 SV=4 - [FHL1_HUMAN]	22.91	1	6	6	89	0	0	31647448	2.90476e+07	0	1.88058e+07	0	0	0	0	9.91071e+07	9.77723e+07	2.48788e+07	2.36766e+07	0	0	0	0	0	0	0	0	0	2.10478e+07	0	4.40231e+07	0	0	0	4.55694e+07	0	1.74943e+07	0	0	0	0	0	0	0	0	7.12506e+07	2.96531e+07	1.04357e+08
P40939	Trifunctional enzyme subunit alpha, mitochondrial OS=Homo sapiens GN=HADHA PE=1 SV=2 - [ECHA_HUMAN]	43.12	1	25	25	454	7.64158e+07	1.19791e+08	2.38171e+07	2.94133e+07	4.60433e+07	7.17255e+07	4.96546e+07	2.39977e+07	4.58625e+07	2.69144e+07	121494633	86322801	1.71347e+07	3.82815e+07	8.21161e+06	0	1.96096e+07	1.273e+07	1.17205e+08	9.37165e+07	9.32336e+06	1.41413e+07	1.72048e+08	2.09406e+08	1.67882e+07	1.43286e+07	6.21598e+06	9848895	8.0217e+07	7.5997e+07	7.85858e+07	5.42907e+07	3.10997e+07	3.01906e+07	0	0	48222546	2.64495e+07	1.012e+08	6.77656e+07	0	7.64056e+06	5.47734e+07
P12277	Creatine kinase B-type OS=Homo sapiens GN=CKB PE=1 SV=1 - [KCRB_HUMAN]	52.76	1	14	14	242	6.53749e+06	1.24561e+07	0	1.14038e+07	0	0	0	0	0	0	2.16625e+08	1.48115e+08	2.23684e+07	2.14868e+07	1.62047e+07	1.90877e+07	0	0	7.66667e+07	4.26001e+07	0	0	4.00662e+07	4.60836e+07	0	7.42908e+06	4.78948e+06	0	3.20025e+06	6555551	2.17696e+07	0	5.50978e+06	8.24353e+06	0	0	50446696	4.25012e+07	0	0	4.06379e+07	4.2399e+07	1.90844e+08
P01860	Ig gamma-3 chain C region OS=Homo sapiens GN=IGHG3 PE=1 SV=2 - [IGHG3_HUMAN]	60.21	1	9	21	3388	1.12444e+09	1.42634e+09	2.59846e+09	2.50095e+09	2.77527e+09	3.12511e+09	1.19836e+09	1.01891e+09	1521974890	1.36343e+09	1.94436e+09	2.30317e+09	7.42775e+08	1.07314e+09	1.13246e+09	7.01081e+08	1.82873e+09	1.83077e+09	2.36407e+09	2.05399e+09	1.24967e+09	1.4717e+09	1.7474e+09	2.40364e+09	1.40965e+09	1.4803e+09	2.42033e+09	1.54916e+09	0	0	1.19313e+09	1.17839e+09	1.14709e+09	1.1825e+09	9.51688e+08	445163334	1.68209e+09	1.48034e+09	2.45483e+09	2.68204e+09	1.32859e+09	1.28387e+09	2.49585e+09
O43866	CD5 antigen-like OS=Homo sapiens GN=CD5L PE=1 SV=1 - [CD5L_HUMAN]	32.56	1	9	9	65	0	0	0	0	0	0	0	0	0	0	0	1.47995e+07	0	0	0	0	1.57191e+08	7.45632e+07	5.83524e+07	1.20966e+08	0	0	0	0	0	0	0	0	0	0	0	0	0	0	0	0	0	0	0	0	0	0	3.19666e+07
P30046	D-dopachrome decarboxylase OS=Homo sapiens GN=DDT PE=1 SV=3 - [DOPD_HUMAN]	32.2	2	3	3	104	0	3.1372e+06	3.84967e+07	2.49064e+07	1.75189e+07	0	0	0	2.03282e+07	4.02362e+06	0	0	2.95253e+06	0	1.68681e+07	3.15373e+07	0	0	2.40023e+07	0	6.58934e+06	0	0	2.99492e+07	6.7413e+07	7.74305e+06	0	0	0	0	1.08327e+08	6.87252e+07	0	8.27547e+06	0	4.16344e+06	6.53566e+07	3.4329e+07	2.29248e+07	0	1.32306e+07	6.31001e+06	5.80629e+07
P26583	High mobility group protein B2 OS=Homo sapiens GN=HMGB2 PE=1 SV=2 - [HMGB2_HUMAN]	37.32	1	7	9	506	5.72541e+07	0	2.02978e+08	2.29073e+08	1.58033e+08	249192634	2.07308e+08	1.5816e+08	8.06316e+07	1.10904e+08	2.59907e+08	1.94049e+08	5.82227e+07	6.07822e+07	7.2134e+07	3.791e+07	6.35795e+07	3.61671e+07	5.77886e+08	3.45564e+08	6.91206e+07	7.65856e+07	1.78801e+08	1.67078e+08	135731598	1.60793e+08	5.59965e+07	8.09733e+07	7.51187e+07	5.76098e+07	3.34233e+08	3.17283e+08	74508272	3.40727e+07	0	2.69732e+07	2.23703e+08	2.00088e+08	1.46604e+08	4.24835e+07	0	0	9.69586e+07
P62873	Guanine nucleotide-binding protein G(I)/G(S)/G(T) subunit beta-1 OS=Homo sapiens GN=GNB1 PE=1 SV=3 - [GBB1_HUMAN]	46.76	2	6	12	272	0	7.63715e+07	1.88369e+08	9.40614e+07	2.42058e+08	1.59172e+08	9.55276e+07	2.87813e+07	6.32488e+07	0	2.21173e+08	3.1348e+08	1.41126e+08	1.51626e+08	9.94316e+07	4.17884e+07	7.17612e+07	4.90613e+07	1.31081e+08	1.52586e+08	0	9.06469e+07	2.76873e+08	2.53182e+08	1.53867e+08	0	1.44054e+08	1.33906e+08	1.29156e+08	1.34624e+08	3.00418e+08	2.48319e+08	1.41079e+08	7.72101e+07	0	0	0	0	6.16713e+07	1.88456e+08	0	5.53228e+07	0
P06727	Apolipoprotein A-IV OS=Homo sapiens GN=APOA4 PE=1 SV=3 - [APOA4_HUMAN]	57.07	1	27	27	545	1.489e+08	1.31493e+08	5.597e+07	6.51784e+07	7.98064e+07	7.5443e+07	0	1.2332e+07	1.26383e+08	1.0815e+08	9.30186e+07	5.58566e+07	5.83117e+07	5.08851e+07	2.11767e+07	1.39345e+07	1.6152e+08	1.40681e+08	1.35477e+08	1.3435e+08	5.28495e+07	5.88122e+07	4.66044e+07	4.10642e+07	8.85587e+07	8.36519e+07	1.98896e+08	1.13489e+08	7.63732e+07	8.34061e+07	9.17302e+07	1.10857e+08	0	0	2.03839e+07	1.45759e+07	143747483	1.45113e+08	7.85277e+07	9.15164e+07	4.38701e+07	1.5821e+07	4.12647e+08
P05155	Plasma protease C1 inhibitor OS=Homo sapiens GN=SERPING1 PE=1 SV=2 - [IC1_HUMAN]	18.6	1	8	8	344	4.05828e+07	3.08656e+07	1.06847e+08	7.68676e+07	1.05512e+08	1.14829e+08	3.66813e+07	8.00257e+06	5.07598e+07	3.61434e+07	8.81137e+07	1.14618e+08	28197606	3.82677e+07	4.14869e+07	4.69776e+07	8.69895e+07	2.44428e+07	2.2538e+08	1.03727e+08	34680878	2.66206e+07	6.59131e+07	8.47569e+07	8.26374e+07	1.1565e+08	6.78833e+07	4.9603e+07	3.78774e+07	6.9744e+07	6.97462e+07	1.20845e+08	4.9634e+07	2.75509e+07	2.81473e+06	2.18058e+07	3.57759e+07	3.94734e+07	0	1.78382e+07	4.06052e+07	3.60721e+07	8.79136e+07
O43809	Cleavage and polyadenylation specificity factor subunit 5 OS=Homo sapiens GN=NUDT21 PE=1 SV=1 - [CPSF5_HUMAN]	54.63	1	10	10	111	1.11358e+07	2.7007e+07	1.08962e+07	4.96312e+07	4.0235e+07	4.21136e+07	0	4.0813e+07	4.82312e+07	0	9.08593e+07	5.45396e+07	0	0	0	1.43587e+07	0	0	1.91489e+08	9.22453e+07	0	0	5.13864e+07	7.06846e+07	1.05962e+08	7.55801e+07	21063516	0	3.09483e+07	2.77003e+07	9.90623e+07	8.87644e+07	0	0	0	9.2046e+06	1.16063e+08	0	6.16518e+07	7.89239e+07	1.053e+07	21594355	9.91581e+07
P10768	S-formylglutathione hydrolase OS=Homo sapiens GN=ESD PE=1 SV=2 - [ESTD_HUMAN]	62.06	1	12	12	313	2.22887e+07	3.27611e+07	1.21212e+07	8.81237e+06	3.29762e+07	4.2137e+07	3.94925e+07	25691923	1.5993e+07	1.83761e+07	116563230	1.26344e+08	2.65991e+06	1.92733e+07	7.34467e+07	7.24193e+06	0	0	1.19594e+08	5.07806e+07	1.93968e+06	0	9.40932e+07	1.08243e+08	1.02368e+08	7.72887e+07	6486383	0	2.40974e+07	1.87237e+07	7.70262e+07	8.27806e+07	0	0	0	0	1.05853e+08	6.37012e+07	4.95749e+07	4.03974e+07	0	1.38514e+07	4.78194e+07
P02763	Alpha-1-acid glycoprotein 1 OS=Homo sapiens GN=ORM1 PE=1 SV=1 - [A1AG1_HUMAN]	42.79	1	8	10	1357	4.56552e+07	5.35012e+07	3.89374e+08	3.76529e+08	1.03284e+09	9.67864e+08	7.65851e+07	5.31673e+07	5.61387e+07	6.0423e+07	4.53076e+08	3.81573e+08	7.26079e+07	6.71231e+07	2.788e+08	2.53498e+08	6.43623e+07	5.10207e+07	1.1339e+09	5.32776e+08	1.07898e+08	96181038	1.09117e+08	201898272	4.83391e+08	4.21425e+08	1.2531e+08	9.80403e+07	6.78229e+07	8.5466e+07	3.86069e+08	9.11098e+07	6.56694e+07	5.30238e+07	1.31412e+08	9.60157e+07	299402819	3.83106e+08	1.26375e+08	1.15097e+08	0	0	2.93818e+08
Q9P0M6	Core histone macro-H2A.2 OS=Homo sapiens GN=H2AFY2 PE=1 SV=3 - [H2AW_HUMAN]	53.23	1	13	15	493	0	0	3.22927e+08	3.19202e+08	0	3.37251e+08	1.75235e+08	3.00678e+08	2.1078e+08	1.71198e+08	4.14357e+08	4.12868e+08	2.0655e+08	1.82805e+08	1.84529e+08	1.88893e+08	0	1.13634e+08	6.11714e+08	5.7198e+08	163831365	1.34683e+08	2.44694e+08	3.48528e+08	4.56884e+08	3.7042e+08	2.52942e+08	1.58788e+08	1.78993e+08	1.73962e+08	6.36352e+08	4.8883e+08	0	6.59467e+07	0	6.58707e+06	2.93312e+08	2.70376e+08	0	0	2.20421e+08	2.94121e+08	4.71994e+08
O75340	Programmed cell death protein 6 OS=Homo sapiens GN=PDCD6 PE=1 SV=1 - [PDCD6_HUMAN]	40.84	1	6	6	198	8.50395e+06	0	2.3171e+07	6.76872e+06	1.05514e+08	9.45774e+07	2.51719e+07	1.97514e+07	0	7.71774e+06	89426128	7.26064e+07	1.14093e+07	1.31073e+07	1.64467e+07	1.11597e+07	1.05254e+07	0	1.06706e+08	3.66046e+07	1.38215e+07	7.00297e+06	3.21416e+07	2.84488e+07	1.91573e+07	4.71908e+07	6.21843e+06	7.81793e+06	1.29508e+07	1.17487e+07	4.78317e+07	4.60115e+07	0	0	1.9711e+06	2.2472e+06	5.35481e+07	1.90165e+07	3.88191e+07	44849840	2.16237e+07	2.76307e+07	3.71071e+07
[truncated: 2,340 more rows]
[truncated: 9 more columns]
