# Supplementary material for: Mass spectrometry-based analysis of formalin-fixed, paraffin-embedded distal cholangiocarcinoma identifies stromal thrombospondin-2 as a potential prognostic marker
Source: J Transl Med. 2020 Sep 4;18:343. doi: 10.1186/s12967-020-02498-3 (PMC7487897; doi:10.1186/s12967-020-02498-3)
Supplement: Supplementary file 4 — Additional file 4. DEPs identified by discovery LC-MS/MS using PD, MaxQuant and OpenMS. [file 12967_2020_2498_MOESM4_ESM.xlsx]

## Sheet: PD+openMS+MaxQ_DEP
				Proteome discovery 1.4 (PD)				OpenMS				MaxQ
#	Accession	Gene name	Protein name	Number of values dCCA (N=20)	Number of values controls (N=6)	q-value	Fold change (dCCA/controls)	Number of values dCCA (N=20)_	Number of values controls (N=6)_	q-value_	Fold change (dCCA/controls)_	Number of values dCCA (N=20)__	Number of values controls (N=6)__	q-value__	Fold change (dCCA/controls)__	software	Evaluated by PRM
1	Q01518	CAP1	Adenylyl cyclase-associated protein 1	20	6	0.004	3.77	20	6	0.005	2.38	20	6	0.02	2.14	PD; OpenMS; MaxQ	+
2	P07858	CTSB	Cathepsin B;Cathepsin B heavy chain;Cathepsin B light chain	20	6	0.007	3.5	20	5	0.003	2.71	20	6	0.008	2.29	PD; OpenMS; MaxQ	+
3	P02792	FTL	Ferritin light chain	20	6	0.03	3.24	20	6	0.034	2.96	20	6	0.032	3.06	PD; OpenMS; MaxQ	+
4	P40121	CAPG	Macrophage-capping protein	20	5	0.017	3.04	20	5	0.018	2.28	20	5	0.023	2.03	PD; OpenMS; MaxQ	+
5	P50454	SERPINH1	Serpin H1	20	4	0.004	3.01	20	5	<0,0001	4.73	20	6	0.002	9.09	PD; OpenMS; MaxQ	+
6	P37802	TAGLN2	Transgelin-2	20	6	0.018	2.63	20	6	0.0002	2.83	20	6	0.009	2.14	PD; OpenMS; MaxQ	+
7	P13611	VCAN	Versican core protein	20	6	0.001	7.25	20	6	<0,0001	6.24	20	5	0.002	6.17	PD; OpenMS; MaxQ	+
8	O75083	WDR1	WD repeat-containing protein 1	20	6	0.013	2.2	20	6	0.003	4.46	20	6	0.015	2.2	PD; OpenMS; MaxQ	+
9	P04040	CAT	Catalase	20	6	0.003	0.36	20	6	0.03	0.5	20	6	0.005	0.48	PD; OpenMS; MaxQ	+
10	P10909	CLU	Clusterin;Clusterin alpha chain;Clusterin beta chain	20	6	0.004	0.33	20	6	0.015	0.37	20	6	0.008	0.39	PD; OpenMS; MaxQ	+
11	P51884	LUM	Lumican	20	6	0.002	0.3	20	6	0.003	0.37	20	6	0.005	0.38	PD; OpenMS; MaxQ	+
12	P02647	APOA1	Apolipoprotein A-I;Proapolipoprotein A-I;Truncated apolipoprotein A-I	20	6	0.001	0.25	20	6	0.008	0.34	20	6	0.01	0.33	PD; OpenMS; MaxQ	+
13	Q07507	DPT	Dermatopontin	20	6	0.002	0.25	20	6	0.005	0.18	20	6	0.001	0.31	PD; OpenMS; MaxQ	+
14	P51888	PRELP	Prolargin	20	6	0.002	0.24	20	6	0.003	0.29	20	6	0.006	0.3	PD; OpenMS; MaxQ	+
15	Q9UBX5	FBLN5	Fibulin-5	19	6	0.021	0.24	19	6	0.034	0.29	20	5	0.028	0.28	PD; OpenMS; MaxQ	+
16	P07585	DCN	Decorin	20	6	0.005	0.22	20	6	0.003	0.33	20	6	0.002	0.31	PD; OpenMS; MaxQ	+
17	P09525	ANXA4	Annexin A4	20	6	0.001	0.21	20	6	0.003	0.29	20	6	0.002	0.27	PD; OpenMS; MaxQ	+
18	P08294	SOD3	Extracellular superoxide dismutase [Cu-Zn]	17	6	0.002	0.13	19	6	<0,0001	0.18	20	6	0.002	0.15	PD; OpenMS; MaxQ	+
19	Q9BXN1	ASPN	Asporin	19	6	0.001	0.09	20	6	<0,0001	0.17	20	6	0.001	0.11	PD; OpenMS; MaxQ	+
20	P20774	OGN	Mimecan	20	6	0.004	0.08	20	6	<0,0001	0.09	20	6	<0,001	0.1	PD; OpenMS; MaxQ	+
21	P00325	ADH1B	Alcohol dehydrogenase 1B	17	6	0.003	0.07	13	6	0.014	0.22	20	6	0.002	0.09	PD; OpenMS; MaxQ	+
22	P23141	CES1	Liver carboxylesterase 1	12	6	0.005	0.05	17	6	<0,0001	0.04	17	6	0.002	0.01	PD; OpenMS; MaxQ	+
23	P26641	EEF1G	Elongation factor 1-gamma	20	6	0.002	2.59	20	6	0.001	2.69	-	-	-	-	PD; OpenMS	+
24	P49368	CCT3	T-complex protein 1 subunit gamma	20	6	0.002	2.49	20	6	0.008	2.98	-	-	-	-	PD; OpenMS	+
25	P07737	PFN1	Profilin-1	20	6	0.001	2.44	20	6	0.0002	2.81	-	-	-	-	PD; OpenMS	+
26	P42677	RPS27	40S ribosomal protein S27	18	6	0.013	2.18	20	4	0.003	2.55	-	-	-	-	PD; OpenMS	+
27	P27816	MAP4	Microtubule-associated protein 4	20	6	0.012	2.12	20	6	0.003	2.34	-	-	-	-	PD; OpenMS	+
28	P51149	RAB7A	Ras-related protein Rab-7a	20	6	0.019	2.09	20	5	0.003	2.02	-	-	-	-	PD; OpenMS	+
29	P23528	CFL1	Cofilin-1	20	6	0.013	2.02	20	6	<0,0001	2.04	-	-	-	-	PD; OpenMS	+
30	Q07065	CKAP4	Cytoskeleton-associated protein 4	20	6	0.006	2.61	-	-	-	-	20	6	0.014	2.16	PD; MaxQ	+
31	P21291	CSRP1	Cysteine and glycine-rich protein 1	20	6	0.022	2.46	-	-	-	-	20	6	0.036	2.08	PD; MaxQ	+
32	O75369	FLNB	Filamin-B	20	6	0.042	2.31	-	-	-	-	20	6	0.007	5.98	PD; MaxQ	+
33	P78527	PRKDC	DNA-dependent protein kinase catalytic subunit	20	6	0.022	2.3	-	-	-	-	20	6	0.01	3.21	PD; MaxQ	+
34	P07602	PSAP	Prosaposin;Saposin-A;Saposin-B;Saposin-B-Val;Saposin-C;Saposin-D	20	6	0.011	2.21	-	-	-	-	20	6	0.026	2.03	PD; MaxQ	+
35	Q7KZF4	SND1	Staphylococcal nuclease domain-containing protein 1	20	6	0.017	2.18	-	-	-	-	20	6	0.023	2.63	PD; MaxQ	+
36	O75533	SF3B1	Splicing factor 3B subunit 1	20	3	0.032	0.39	-	-	-	-	20	6	0.009	2.09	PD; MaxQ	+
37	Q13228	SELENBP1	Selenium-binding protein 1	19	6	0.016	0.3	-	-	-	-	20	6	0.007	0.33	PD; MaxQ	+
38	O95994	AGR2	Anterior gradient protein 2 homolog	17	6	0.03	0.28	-	-	-	-	20	6	0.03	0.31	PD; MaxQ	+
39	P55083	MFAP4	Microfibril-associated glycoprotein 4	19	6	0.003	0.17	-	-	-	-	17	4	0.008	0.15	PD; MaxQ	+
40	P11940	PABPC1	Polyadenylate-binding protein 1	20	6	0.002	3.16	-	-	-	-	-	-	-	-	PD	+
41	P27348	YWHAQ	14-3-3 protein theta	20	4	0.022	2.69	-	-	-	-	-	-	-	-	PD	+
42	P62701	RPS4X	40S ribosomal protein S4, X isoform	20	6	0.001	2.38	-	-	-	-	-	-	-	-	PD	+
43	P00352	ALDH1A1	Retinal dehydrogenase 1	19	6	0.006	0.4	-	-	-	-	-	-	-	-	PD	+
44	Q08380	LGALS3BP	Galectin-3-binding protein	-	-	-	-	20	5	0.003	6.81	20	5	0.009	4.38	OpenMS; MaxQ	+
45	Q8WX93	PALLD	Palladin	-	-	-	-	20	6	0.021	2.86	20	6	0.009	3.98	OpenMS; MaxQ	+
46	P19827	ITIH1	Inter-alpha-trypsin inhibitor heavy chain H1	-	-	-	-	20	5	0.012	3.55	20	5	0.018	3.78	OpenMS; MaxQ	+
47	Q16658	FSCN1	Fascin	-	-	-	-	20	5	0.021	2.98	20	6	0.014	2.54	OpenMS; MaxQ	+
48	P08238	HSP90AB1	Heat shock protein HSP 90-beta	-	-	-	-	20	6	0.001	3.87	20	6	0.002	2.4	OpenMS; MaxQ	+
49	P31949	S100A11	Protein S100-A11;Protein S100-A11, N-terminally processed	-	-	-	-	20	6	0.034	4.82	20	6	0.038	2.07	OpenMS; MaxQ	+
50	Q04695	KRT17	Keratin, type I cytoskeletal 17	-	-	-	-	20	6	0.03	5.91	-	-	-	-	OpenMS	+
51	P25815	S100P	Protein S100-P	-	-	-	-	18	3	0.027	4.98	-	-	-	-	OpenMS	+
52	P38646	HSPA9	Stress-70 protein, mitochondrial	-	-	-	-	20	6	0.044	3.19	-	-	-	-	OpenMS	+
53	Q15691	MAPRE1	Microtubule-associated protein RP/EB family member 1	-	-	-	-	20	6	0.018	2.83	-	-	-	-	OpenMS	+
54	P50238	CRIP1	Cysteine-rich protein 1	-	-	-	-	20	6	0.014	2.74	-	-	-	-	OpenMS	+
55	Q9UBR2	CTSZ	Cathepsin Z	-	-	-	-	20	3	0.003	2.64	-	-	-	-	OpenMS	+
56	Q15942	ZYX	Zyxin	-	-	-	-	20	5	0.001	2.6	-	-	-	-	OpenMS	+
57	P14618	PKM	Pyruvate kinase PKM	-	-	-	-	20	6	0.004	2.42	-	-	-	-	OpenMS	+
58	P15311	EZR	Ezrin	-	-	-	-	20	6	0.018	2.41	-	-	-	-	OpenMS	+
59	P10809	HSPD1	60 kDa heat shock protein, mitochondrial	-	-	-	-	20	6	0.042	2.32	-	-	-	-	OpenMS	+
60	P63104	YWHAZ	14-3-3 protein zeta/delta	-	-	-	-	20	6	0.014	2.14	-	-	-	-	OpenMS	+
61	P62829	RPL23	60S ribosomal protein L23	-	-	-	-	20	6	0.005	2.09	-	-	-	-	OpenMS	+
62	P07355	ANXA2	Annexin A2	-	-	-	-	20	6	0.003	2.08	-	-	-	-	OpenMS	+
63	P07900	HSP90AA1	Heat shock protein HSP 90-alpha	-	-	-	-	20	6	0.018	2.01	-	-	-	-	OpenMS	+
64	P05556	ITGB1	Integrin beta-1	-	-	-	-	20	6	0.041	2.01	-	-	-	-	OpenMS	+
65	P00338	LDHA	L-lactate dehydrogenase A chain	-	-	-	-	20	6	0.022	2	-	-	-	-	OpenMS	+
66	P19971	TYMP	Thymidine phosphorylase	-	-	-	-	-	-	-	-	20	5	<0,001	6.45	MaxQ	+
67	Q9NZM1	MYOF	Myoferlin	-	-	-	-	-	-	-	-	20	5	<0,001	6.43	MaxQ	+
68	P42224	STAT1	Signal transducer and activator of transcription 1-alpha/beta	-	-	-	-	-	-	-	-	20	6	0.002	5.65	MaxQ	+
69	P43490	NAMPT	Nicotinamide phosphoribosyltransferase	-	-	-	-	-	-	-	-	20	5	0.006	3.14	MaxQ	+
70	Q9H299	SH3BGRL3	SH3 domain-binding glutamic acid-rich-like protein 3	-	-	-	-	-	-	-	-	20	5	0.035	2.42	MaxQ	+
71	Q14152	EIF3A	Eukaryotic translation initiation factor 3 subunit A	-	-	-	-	-	-	-	-	20	5	0.043	2.27	MaxQ	+
72	Q99439	CNN2	Calponin-2	-	-	-	-	-	-	-	-	19	5	0.004	2.21	MaxQ	+
73	P29966	MARCKS	Myristoylated alanine-rich C-kinase substrate	-	-	-	-	-	-	-	-	20	3	0.014	2.16	MaxQ	+
74	P38606	ATP6V1A	V-type proton ATPase catalytic subunit A	-	-	-	-	-	-	-	-	20	5	0.009	2.1	MaxQ	+
75	Q16853	AOC3	Membrane primary amine oxidase	-	-	-	-	-	-	-	-	20	6	0.03	0.42	MaxQ	+
76	P00167	CYB5A	Cytochrome b5	-	-	-	-	-	-	-	-	20	6	0.008	0.34	MaxQ	+
77	O60218	AKR1B10	Aldo-keto reductase family 1 member B10	-	-	-	-	-	-	-	-	13	6	0.048	0.14	MaxQ	+
78	P02462	COL4A1	Arresten;Collagen alpha-1(IV) chain	20	6	0.038	0.34	19	6	0.048	0.46	18	4	0.022	0.39	PD; OpenMS; MaxQ
79	Q05707	COL14A1	Collagen alpha-1(XIV) chain	20	6	0.017	0.24	20	6	0.019	0.31	20	6	0.016	0.29	PD; OpenMS; MaxQ
80	P12111	COL6A3	Collagen alpha-3(VI) chain	20	6	0.002	0.2	20	6	0.005	0.39	20	6	0.002	0.26	PD; OpenMS; MaxQ
81	P21810	BGN	Biglycan	20	6	0.002	0.2	20	6	<0,0001	0.24	20	6	0.004	0.29	PD; OpenMS; MaxQ
82	P02671	FGA	Fibrinogen alpha chain;Fibrinopeptide A	20	6	0.003	0.19	20	6	0.003	0.25	20	6	0.002	0.24	PD; OpenMS; MaxQ
83	P08123	COL1A2	Collagen alpha-2(I) chain	20	6	0.003	0.19	20	6	0.0002	0.2	20	6	0.002	0.21	PD; OpenMS; MaxQ
84	P01008	SERPINC1	Antithrombin-III	20	6	0.002	0.18	19	6	0.021	0.29	20	6	0.002	0.34	PD; OpenMS; MaxQ
85	P02679	FGG	Fibrinogen gamma chain	20	6	0.002	0.18	20	6	<0,0001	0.18	20	6	0.002	0.23	PD; OpenMS; MaxQ
86	P12110	COL6A2	Collagen alpha-2(VI) chain	20	6	0.004	0.18	20	6	<0,0001	0.25	20	6	0.002	0.24	PD; OpenMS; MaxQ
87	P02675	FGB	Fibrinogen beta chain;Fibrinopeptide B	20	6	0.001	0.17	20	6	0.001	0.23	20	6	0.002	0.22	PD; OpenMS; MaxQ
88	P12109	COL6A1	Collagen alpha-1(VI) chain	20	6	0.001	0.17	20	6	<0,0001	0.33	20	6	0.002	0.26	PD; OpenMS; MaxQ
89	P02452	COL1A1	Collagen alpha-1(I) chain	20	6	0.004	0.16	20	6	0.005	0.22	20	6	0.021	0.3	PD; OpenMS; MaxQ
90	P02743	APCS	Serum amyloid P-component;Serum amyloid P-component(1-203)	20	6	0.002	0.14	20	6	<0,0001	0.18	20	6	<0,001	0.2	PD; OpenMS; MaxQ
91	P00918	CA2	Carbonic anhydrase 2	17	6	0.002	0.14	18	6	0.003	0.21	20	6	0.002	0.13	PD; OpenMS; MaxQ
92	P69905	HBA1	Hemoglobin subunit alpha	20	6	0.002	0.07	20	6	<0,0001	0.08	20	6	0.002	0.11	PD; OpenMS; MaxQ
93	P68871	HBB	Hemoglobin subunit beta;LVV-hemorphin-7;Spinorphin	20	6	0.002	0.06	20	6	<0,0001	0.08	20	6	0.002	0.09	PD; OpenMS; MaxQ
94	P02768	ALB	Serum albumin	20	6	0.004	0.47	20	6	0.008	0.49	-	-	-	-	PD; OpenMS
95	P01024	C3	Acylation stimulating protein;C3a anaphylatoxin;C3-beta-c;Complement C3;Complement C3 alpha chain;Complement C3 beta chain;Complement C3b alpha' chain;Complement C3c alpha' chain fragment 1;Complement C3c alpha' chain fragment 2;Complement C3d fragment;Complement C3dg fragment;Complement C3f fragment;Complement C3g fragment	20	6	0.022	0.38	-	-	-	-	20	6	0.012	0.42	PD; MaxQ
96	P05026	ATP1B1	Sodium/potassium-transporting ATPase subunit beta-1	20	6	0.005	0.36	-	-	-	-	20	6	0.005	0.43	PD; MaxQ
97	P42330	AKR1C3	Aldo-keto reductase family 1 member C3	15	5	0.042	0.34	-	-	-	-	18	6	0.022	0.21	PD; MaxQ
98	P00734	F2	Activation peptide fragment 1;Activation peptide fragment 2;Prothrombin;Thrombin heavy chain;Thrombin light chain	20	6	0.023	0.27	-	-	-	-	20	6	0.028	0.46	PD; MaxQ
99	P04004	VTN	Somatomedin-B;Vitronectin;Vitronectin V10 subunit;Vitronectin V65 subunit	20	6	0.014	0.26	-	-	-	-	20	6	0.028	0.32	PD; MaxQ
100	P0C0L5	C4B	C4a anaphylatoxin;C4b-B;C4d-B;Complement C4 beta chain;Complement C4 gamma chain;Complement C4-B;Complement C4-B alpha chain	18	6	0.022	0.23	-	-	-	-	20	6	0.013	0.39	PD; MaxQ
101	Q14204	DYNC1H1	Cytoplasmic dynein 1 heavy chain 1	20	6	0.001	2.2	-	-	-	-	20	6	0.017	2.31	PD; MaxQ
102	P08134	RHOC	Rho-related GTP-binding protein RhoC	17	6	0.006	2.54	-	-	-	-	-	-	-	-	PD
103	Q9UKM9	RALY	RNA-binding protein Raly	20	6	0.021	2.31	-	-	-	-	-	-	-	-	PD
104	P29692	EEF1D	Elongation factor 1-delta	20	6	0.001	2.3	-	-	-	-	-	-	-	-	PD
105	Q15907	RAB11B	Ras-related protein Rab-11B	20	6	0.003	2.24	-	-	-	-	-	-	-	-	PD
106	P61158	ACTR3	Actin-related protein 3	20	6	0.001	2.21	-	-	-	-	-	-	-	-	PD
107	Q9P2E9	RRBP1	Ribosome-binding protein 1	20	6	0.043	2.12	-	-	-	-	-	-	-	-	PD
108	P01834	IGKC	Ig kappa chain C region	20	6	0.035	0.48	-	-	-	-	-	-	-	-	PD
109	P01857	IGHG1	Ig gamma-1 chain C region	20	6	0.031	0.48	-	-	-	-	-	-	-	-	PD
110	P0C0S5	H2AFZ	Histone H2A.Z	20	6	0.046	0.47	-	-	-	-	-	-	-	-	PD
111	Q15393	SF3B3	Splicing factor 3B subunit 3	20	3	0.049	0.45	-	-	-	-	-	-	-	-	PD
112	Q9HC38	GLOD4	Glyoxalase domain-containing protein 4	17	3	0.036	0.44	-	-	-	-	-	-	-	-	PD
113	P98160	HSPG2	Basement membrane-specific heparan sulfate proteoglycan core protein;Endorepellin;LG3 peptide	20	6	0.018	0.4	-	-	-	-	-	-	-	-	PD
114	O43768	ENSA	Alpha-endosulfine	18	3	0.035	0.38	-	-	-	-	-	-	-	-	PD
115	P08311	CTSG	Cathepsin G	20	6	0.032	0.34	-	-	-	-	-	-	-	-	PD
116	Q15661	TPSAB1	Tryptase alpha/beta-1	20	5	0.042	0.32	-	-	-	-	-	-	-	-	PD
117	Q04828	AKR1C1	Aldo-keto reductase family 1 member C1	10	6	0.023	0.31	-	-	-	-	-	-	-	-	PD
118	P0C0L4	C4A	C4a anaphylatoxin;C4b-A;C4d-A;Complement C4 beta chain;Complement C4 gamma chain;Complement C4-A;Complement C4-A alpha chain	18	4	0.036	0.29	-	-	-	-	-	-	-	-	PD
119	P05997	COL5A2	Collagen alpha-2(V) chain	20	6	0.03	0.24	-	-	-	-	-	-	-	-	PD
120	P02461	COL3A1	Collagen alpha-1(III) chain	20	6	0.003	0.17	-	-	-	-	-	-	-	-	PD
121	P02458	COL2A1	Chondrocalcin;Collagen alpha-1(II) chain	19	6	0.008	0.16	-	-	-	-	-	-	-	-	PD
122	P51608	MECP2	Methyl-CpG-binding protein 2	-	-	-	-	20	6	0.027	0.41	20	6	0.04	0.48	OpenMS; MaxQ
123	P32119	PRDX2	Peroxiredoxin-2	-	-	-	-	20	6	<0,0001	0.38	20	6	0.002	0.43	OpenMS; MaxQ
124	O94760	DDAH1	N(G),N(G)-dimethylarginine dimethylaminohydrolase 1	-	-	-	-	20	6	0.031	0.44	20	6	0.026	0.43	OpenMS; MaxQ
125	P07942	LAMB1	Laminin subunit beta-1	-	-	-	-	18	4	0.006	0.36	19	3	0.035	0.4	OpenMS; MaxQ
126	P02042	HBD	Hemoglobin subunit delta	-	-	-	-	16	6	0.001	0.2	10	6	0.006	0.17	OpenMS; MaxQ
127	Q96CW1	AP2M1	AP-2 complex subunit mu	-	-	-	-	19	6	0.042	5.81	-	-	-	-	OpenMS
128	Q14956	GPNMB	Transmembrane glycoprotein NMB	-	-	-	-	20	5	0.018	4.64	-	-	-	-	OpenMS
129	Q9H3R2	MUC13	Mucin-13	-	-	-	-	17	3	0.043	4.62	-	-	-	-	OpenMS
130	O95881	TXNDC12	Thioredoxin domain-containing protein 12	-	-	-	-	14	4	0.022	4.48	-	-	-	-	OpenMS
131	O15143	ARPC1B	Actin-related protein 2/3 complex subunit 1B	-	-	-	-	20	6	0.003	4.37	-	-	-	-	OpenMS
132	Q9BTV4	TMEM43	Transmembrane protein 43	-	-	-	-	17	5	0.033	3.85	-	-	-	-	OpenMS
133	P00403	MT-CO2	Cytochrome c oxidase subunit 2	-	-	-	-	20	6	0.026	3.18	-	-	-	-	OpenMS
134	P60903	S100A10	Protein S100-A10	-	-	-	-	19	6	0.034	3.15	-	-	-	-	OpenMS
135	P15085	CPA1	Carboxypeptidase A1	-	-	-	-	20	5	0.044	3.14	-	-	-	-	OpenMS
136	O15230	LAMA5	Laminin subunit alpha-5	-	-	-	-	11	6	0.016	3.11	-	-	-	-	OpenMS
137	P40926	MDH2	Malate dehydrogenase, mitochondrial	-	-	-	-	20	6	0.015	3.04	-	-	-	-	OpenMS
138	P61604	HSPE1	10 kDa heat shock protein, mitochondrial	-	-	-	-	20	6	0.022	2.96	-	-	-	-	OpenMS
139	O14773	TPP1	Tripeptidyl-peptidase 1	-	-	-	-	20	4	0.005	2.92	-	-	-	-	OpenMS
140	Q9ULV4	CORO1C	Coronin-1C	-	-	-	-	19	5	0.045	2.72	-	-	-	-	OpenMS
141	P18124	RPL7	60S ribosomal protein L7	-	-	-	-	20	6	0.003	2.7	-	-	-	-	OpenMS
142	O60869	EDF1	Endothelial differentiation-related factor 1	-	-	-	-	20	6	0.001	2.58	-	-	-	-	OpenMS
143	P62266	RPS23	40S ribosomal protein S23	-	-	-	-	20	6	0.003	2.47	-	-	-	-	OpenMS
144	Q08211	DHX9	ATP-dependent RNA helicase A	-	-	-	-	20	6	0.018	2.42	-	-	-	-	OpenMS
145	Q07955	SRSF1	Serine/arginine-rich splicing factor 1	-	-	-	-	20	6	0.031	2.39	-	-	-	-	OpenMS
146	P05198	EIF2S1	Eukaryotic translation initiation factor 2 subunit 1	-	-	-	-	20	5	0.002	2.26	-	-	-	-	OpenMS
147	Q07960	ARHGAP1	Rho GTPase-activating protein 1	-	-	-	-	20	4	0.028	2.24	-	-	-	-	OpenMS
148	P83731	RPL24	60S ribosomal protein L24	-	-	-	-	20	6	0.002	2.22	-	-	-	-	OpenMS
149	P13639	EEF2	Elongation factor 2	-	-	-	-	20	6	0.002	2.2	-	-	-	-	OpenMS
150	P48643	CCT5	T-complex protein 1 subunit epsilon	-	-	-	-	20	5	0.009	2.18	-	-	-	-	OpenMS
151	P18085	ARF4	ADP-ribosylation factor 4	-	-	-	-	20	5	0.032	2.17	-	-	-	-	OpenMS
152	Q00610	CLTC	Clathrin heavy chain 1	-	-	-	-	20	6	<0,0001	2.15	-	-	-	-	OpenMS
153	P14866	HNRNPL	Heterogeneous nuclear ribonucleoprotein L	-	-	-	-	20	6	0.009	2.13	-	-	-	-	OpenMS
154	P43243	MATR3	Matrin-3	-	-	-	-	20	6	0.012	2.13	-	-	-	-	OpenMS
155	P11279	LAMP1	Lysosome-associated membrane glycoprotein 1	-	-	-	-	20	5	0.001	2.1	-	-	-	-	OpenMS
156	P61247	RPS3A	40S ribosomal protein S3a	-	-	-	-	20	5	0.01	2.08	-	-	-	-	OpenMS
157	O60493	SNX3	Sorting nexin-3	-	-	-	-	20	6	0.004	2.07	-	-	-	-	OpenMS
158	P59998	ARPC4	Actin-related protein 2/3 complex subunit 4	-	-	-	-	20	6	0.022	2.06	-	-	-	-	OpenMS
159	Q96D15	RCN3	Reticulocalbin-3	-	-	-	-	20	5	0.04	2.02	-	-	-	-	OpenMS
160	P17844	DDX5	Probable ATP-dependent RNA helicase DDX5	-	-	-	-	20	6	0.005	2.02	-	-	-	-	OpenMS
161	P63244	GNB2L1	Guanine nucleotide-binding protein subunit beta-2-like 1;Guanine nucleotide-binding protein subunit beta-2-like 1, N-terminally processed	-	-	-	-	20	6	0.002	2.01	-	-	-	-	OpenMS
162	P21266	GSTM3	Glutathione S-transferase Mu 3	-	-	-	-	20	6	0.022	0.48	-	-	-	-	OpenMS
163	P01701		Ig lambda chain V-I region NEW	-	-	-	-	15	4	0.049	0.46	-	-	-	-	OpenMS
164	P02545	LMNA	Lamin-A/C;Prelamin-A/C	-	-	-	-	20	6	0.003	0.43	-	-	-	-	OpenMS
165	O43516	WIPF1	WAS/WASL-interacting protein family member 1	-	-	-	-	20	6	0.034	0.43	-	-	-	-	OpenMS
166	P53597	SUCLG1	Succinyl-CoA ligase [ADP/GDP-forming] subunit alpha, mitochondrial	-	-	-	-	19	4	0.028	0.42	-	-	-	-	OpenMS
167	Q9UEY8	ADD3	Gamma-adducin	-	-	-	-	19	5	0.027	0.4	-	-	-	-	OpenMS
168	P01772		Ig heavy chain V-III region KOL	-	-	-	-	20	5	0.032	0.4	-	-	-	-	OpenMS
169	P27361	MAPK3	Mitogen-activated protein kinase 3	-	-	-	-	17	3	0.042	0.38	-	-	-	-	OpenMS
170	P07814	EPRS	Bifunctional glutamate/proline--tRNA ligase;Glutamate--tRNA ligase;Proline--tRNA ligase	-	-	-	-	20	5	0.001	0.37	-	-	-	-	OpenMS
171	P12270	TPR	Nucleoprotein TPR	-	-	-	-	20	3	0.041	0.35	-	-	-	-	OpenMS
172	Q8WVJ2	NUDCD2	NudC domain-containing protein 2	-	-	-	-	19	5	0.004	0.34	-	-	-	-	OpenMS
173	Q9UBS4	DNAJB11	DnaJ homolog subfamily B member 11	-	-	-	-	15	4	0.007	0.3	-	-	-	-	OpenMS
174	P07919	UQCRH	Cytochrome b-c1 complex subunit 6, mitochondrial	-	-	-	-	20	6	0.007	0.28	-	-	-	-	OpenMS
175	O43143	DHX15	Pre-mRNA-splicing factor ATP-dependent RNA helicase DHX15	-	-	-	-	20	5	0.005	0.28	-	-	-	-	OpenMS
176	P25788	PSMA3	Proteasome subunit alpha type-3	-	-	-	-	19	4	0.004	0.27	-	-	-	-	OpenMS
177	P41219	PRPH	Peripherin	-	-	-	-	20	6	0.026	0.26	-	-	-	-	OpenMS
178	P27824	CANX	Calnexin	-	-	-	-	20	6	0.002	0.23	-	-	-	-	OpenMS
179	Q96PZ0	PUS7	Pseudouridylate synthase 7 homolog	-	-	-	-	20	6	0.023	0.22	-	-	-	-	OpenMS
180	Q4V328	GRIPAP1	GRIP1-associated protein 1	-	-	-	-	17	3	0.022	0.21	-	-	-	-	OpenMS
181	P33316	DUT	Deoxyuridine 5'-triphosphate nucleotidohydrolase, mitochondrial	-	-	-	-	15	4	0.007	0.2	-	-	-	-	OpenMS
182	Q9Y2D5	AKAP2	A-kinase anchor protein 2	-	-	-	-	20	6	0.007	0.18	-	-	-	-	OpenMS
183	P11047	LAMC1	Laminin subunit gamma-1	-	-	-	-	20	6	0.003	0.17	-	-	-	-	OpenMS
184	Q12931	TRAP1	Heat shock protein 75 kDa, mitochondrial	-	-	-	-	18	3	0.039	0.16	-	-	-	-	OpenMS
185	Q99459	CDC5L	Cell division cycle 5-like protein	-	-	-	-	19	3	0.009	0.16	-	-	-	-	OpenMS
186	P50552	VASP	Vasodilator-stimulated phosphoprotein	-	-	-	-	20	6	<0,0001	0.12	-	-	-	-	OpenMS
187	O43678	NDUFA2	NADH dehydrogenase [ubiquinone] 1 alpha subcomplex subunit 2	-	-	-	-	13	5	0.008	0.11	-	-	-	-	OpenMS
188	P54578	USP14	Ubiquitin carboxyl-terminal hydrolase 14	-	-	-	-	20	6	-	0.06	-	-	-	-	OpenMS
189	P05141	SLC25A5	ADP/ATP translocase 2;ADP/ATP translocase 2, N-terminally processed	-	-	-	-	-	-	-	-	20	5	0.014	2.67	MaxQ
190	P07203	GPX1	Glutathione peroxidase 1	-	-	-	-	-	-	-	-	20	6	0.028	2.54	MaxQ
191	P31939	ATIC	Bifunctional purine biosynthesis protein PURH;IMP cyclohydrolase;Phosphoribosylaminoimidazolecarboxamide formyltransferase	-	-	-	-	-	-	-	-	20	5	0.013	2.47	MaxQ
192	Q9UJ70	NAGK	N-acetyl-D-glucosamine kinase	-	-	-	-	-	-	-	-	20	6	0.002	2.43	MaxQ
193	P60842	EIF4A1	Eukaryotic initiation factor 4A-I	-	-	-	-	-	-	-	-	20	6	0.006	2.25	MaxQ
194	P26640	VARS	Valine--tRNA ligase	-	-	-	-	-	-	-	-	20	5	0.017	2.22	MaxQ
195	P29590	PML	Protein PML	-	-	-	-	-	-	-	-	20	6	0.016	2.14	MaxQ
196	Q1KMD3	HNRNPUL2	Heterogeneous nuclear ribonucleoprotein U-like protein 2	-	-	-	-	-	-	-	-	20	6	0.03	2.01	MaxQ
197	Q9NUP9	LIN7C	Protein lin-7 homolog C	-	-	-	-	-	-	-	-	19	4	0.01	0.49	MaxQ
198	Q9NZN4	EHD2	EH domain-containing protein 2	-	-	-	-	-	-	-	-	20	6	0.019	0.48	MaxQ
199	Q9H098	FAM107B	Protein FAM107B	-	-	-	-	-	-	-	-	19	4	0.023	0.47	MaxQ
200	P48637	GSS	Glutathione synthetase	-	-	-	-	-	-	-	-	20	4	0.036	0.46	MaxQ
201	O43396	TXNL1	Thioredoxin-like protein 1	-	-	-	-	-	-	-	-	19	3	0.042	0.46	MaxQ
202	P17174	GOT1	Aspartate aminotransferase, cytoplasmic	-	-	-	-	-	-	-	-	20	5	0.015	0.43	MaxQ
203	P08572	COL4A2	Canstatin;Collagen alpha-2(IV) chain	-	-	-	-	-	-	-	-	20	6	0.036	0.42	MaxQ
204	P02652	APOA2	Apolipoprotein A-II;Proapolipoprotein A-II;Truncated apolipoprotein A-II	-	-	-	-	-	-	-	-	17	6	0.038	0.4	MaxQ
205	Q96C23	GALM	Aldose 1-epimerase	-	-	-	-	-	-	-	-	19	3	0.042	0.39	MaxQ
206	Q14624	ITIH4	35 kDa inter-alpha-trypsin inhibitor heavy chain H4;70 kDa inter-alpha-trypsin inhibitor heavy chain H4;Inter-alpha-trypsin inhibitor heavy chain H4	-	-	-	-	-	-	-	-	19	5	0.011	0.38	MaxQ
207	P08603	CFH	Complement factor H	-	-	-	-	-	-	-	-	20	6	0.01	0.38	MaxQ
208	Q16762	TST	Thiosulfate sulfurtransferase	-	-	-	-	-	-	-	-	20	6	0.038	0.38	MaxQ
209	P23946	CMA1	Chymase	-	-	-	-	-	-	-	-	20	5	0.036	0.37	MaxQ
210	P0DMN0	SULT1A4	Sulfotransferase 1A4	-	-	-	-	-	-	-	-	17	3	0.04	0.37	MaxQ
211	O75937	DNAJC8	DnaJ homolog subfamily C member 8	-	-	-	-	-	-	-	-	19	3	0.017	0.36	MaxQ
212	P18283	GPX2	Glutathione peroxidase 2	-	-	-	-	-	-	-	-	17	6	0.038	0.36	MaxQ
213	Q08945	SSRP1	FACT complex subunit SSRP1	-	-	-	-	-	-	-	-	19	3	0.043	0.35	MaxQ
214	Q13642	FHL1	Four and a half LIM domains protein 1	-	-	-	-	-	-	-	-	20	6	0.005	0.33	MaxQ
215	P31151	S100A7	Protein S100-A7	-	-	-	-	-	-	-	-	20	5	0.008	0.32	MaxQ
216	Q05519	SRSF11	Serine/arginine-rich splicing factor 11	-	-	-	-	-	-	-	-	20	3	0.035	0.3	MaxQ
217	P02760	AMBP	Alpha-1-microglobulin;Inter-alpha-trypsin inhibitor light chain;Protein AMBP;Trypstatin	-	-	-	-	-	-	-	-	19	6	0.003	0.27	MaxQ
218	P04003	C4BPA	C4b-binding protein alpha chain	-	-	-	-	-	-	-	-	18	6	0.043	0.21	MaxQ
219	P00915	CA1	Carbonic anhydrase 1	-	-	-	-	-	-	-	-	11	6	0.017	0.13	MaxQ
Additional proteins evaluated by PRM
1	P07437	TBB5	Tubulin beta chain (Tubulin beta-5 chain)	20	6	-	-	20	6	-	-	-	-	-	-	PD; OpenMS	+
2	P04406	G3P	Glyceraldehyde-3-phosphate dehydrogenase	20	6	-	-	20	6	-	-	-	-	-	-	PD; OpenMS	+
3	P06731	CEAM5	Carcinoembryonic antigen-related cell adhesion molecule 5	15	0	-	-	17	1	-	-	-	-	-	-	PD; OpenMS	+
4	P35442	TSP2	Thrombospondin-2	18	0	-	-	17	0	-	-	-	-	-	-	PD; OpenMS	+
5	Q6UX06	OLFM4	Olfactomedin-4	16	1	-	-	19	2	-	-	-	-	-	-	PD; OpenMS	+
6	P15941	MUC1	Mucin-1	12	0	-	-	17	1	-	-	-	-	-	-	PD; OpenMS	+
7	P49747	COMP	Cartilage oligomeric matrix protein	16	0	-	-	10	0	-	-	-	-	-	-	PD; OpenMS	+
8	P17301	ITA2	Integrin alpha-2	16	0	-	-	15	0	-	-	-	-	-	-	PD; OpenMS	+
9	Q12797	ASPH	Aspartyl/asparaginyl beta-hydroxylase	17	2	-	-	20	3	-	-	-	-	-	-	PD; OpenMS	+
10	Q16643	DREB	Drebrin (Developmentally-regulated brain protein)	19	1	-	-	19	1	-	-	-	-	-	-	PD; OpenMS	+
11	Q96CG8	CTHR1	Collagen triple helix repeat-containing protein 1	12	0	-	-	20	0	-	-	-	-	-	-	PD; OpenMS	+
12	P34897	GLYM	Serine hydroxymethyltransferase, mitochondrial	15	0	-	-	16	1	-	-	-	-	-	-	PD; OpenMS	+
13	P40199	CEAM6	Carcinoembryonic antigen-related cell adhesion molecule 6	20	4	-	-	20	2	-	-	-	-	-	-	PD; OpenMS	+
14	Q96HE7	ERO1A	ERO1-like protein alpha	19	1	-	-	20	2	-	-	-	-	-	-	PD; OpenMS	+
