# Supplementary material for: Mass spectrometry-based analysis of formalin-fixed, paraffin-embedded distal cholangiocarcinoma identifies stromal thrombospondin-2 as a potential prognostic marker
Source: J Transl Med. 2020 Sep 4;18:343. doi: 10.1186/s12967-020-02498-3 (PMC7487897; doi:10.1186/s12967-020-02498-3)
Supplement: Supplementary file 5 — Additional file 5. Detailed enrichment analysis. [file 12967_2020_2498_MOESM5_ESM.xlsx]

## Sheet: version1
DAVID Pathway analysis
Category	Term	Pathway-name	Count	%	PValue	List Total	Pop Hits	Pop Total	Fold Enrichment	FDR	Genes (protein accession)
KEGG_PATHWAY	hsa04974	Protein digestion and absorption	11	12.6437	3.35932e-07	57	40	1655	7.984649122807017	3.662292202166739E-4	P05997, P12110, P12111, P12109, P02458, P02452, Q05707, P02461, P08123, P05026, P02462
KEGG_PATHWAY	hsa04512	ECM-receptor interaction	11	12.6437	1.38193e-06	57	46	1655	6.943173150266971	0.00150655837510838	P05997, P12110, P12111, P12109, P02458, P02452, P04004, P02461, P98160, P08123, P02462
REACTOME_PATHWAY	R-HSA-3000178:R-HSA-3000178	ECM proteoglycans	15	17.2414	3.8821e-11	75	41	2009	9.8	4.79497e-08	P05997, P12110, P12111, P02452, P02461, P08123, P02462, P07585, Q9BXN1, P51884, P12109, P02458, P04004, P21810, P13611
REACTOME_PATHWAY	R-HSA-216083:R-HSA-216083	Integrin cell surface interactions	15	17.2414	2.45894e-09	75	54	2009	7.44074	3.03715e-06	P02671, P02679, P05997, P12110, P12111, P02675, P02452, P02461, P08123, P02462, P51884, P12109, P02458, P04004, P98160
REACTOME_PATHWAY	R-HSA-1442490:R-HSA-1442490	Collagen degradation	11	12.6437	2.17987e-07	75	35	2009	8.41867	0.000269246	P05997, P12110, P12111, P12109, P02458, P02452, P07858, Q05707, P02461, P08123, P02462
REACTOME_PATHWAY	R-HSA-2022090:R-HSA-2022090	Assembly of collagen fibrils and other multimeric structures	10	11.4943	8.02851e-07	75	31	2009	8.64086	0.000991635	P05997, P12110, P12111, P12109, P02458, P02452, P07858, P02461, P08123, P02462
REACTOME_PATHWAY	R-HSA-1650814:R-HSA-1650814	Collagen biosynthesis and modifying enzymes	11	12.6437	8.67673e-07	75	40	2009	7.36633	0.0010717	P05997, P12110, P12111, P12109, P02458, P02452, Q05707, P50454, P02461, P08123, P02462
REACTOME_PATHWAY	R-HSA-419037:R-HSA-419037	NCAM1 interactions	7	8.04598	2.85268e-06	75	13	2009	14.4236	0.00352343	P05997, P12110, P12111, P12109, P02458, P02461, P02462
REACTOME_PATHWAY	R-HSA-1474244:R-HSA-1474244	Extracellular matrix organization	6	6.89655	1.29344e-05	75	10	2009	16.072	0.0159747	P05997, P02458, P02452, P02461, P08123, P02462
REACTOME_PATHWAY	R-HSA-186797:R-HSA-186797	Signaling by PDGF	7	8.04598	2.6632e-05	75	18	2009	10.417	0.0328895	P05997, P12110, P12111, P12109, P02458, P02461, P02462
REACTOME_PATHWAY	R-HSA-3000480:R-HSA-3000480	Scavenging by Class A Receptors	6	6.89655	3.8357e-05	75	12	2009	13.3933	0.0473663	P02452, P02792, P02461, P02647, P08123, P02462
PANTHER Overrepresentation Test
Analysis Type:	PANTHER Overrepresentation Test (Released 20181113)
Annotation Version and Release Date:	PANTHER version 14.0 Released 2018-12-03
Analyzed List:	DIFF87.txt (Homo sapiens)
Reference List:	BACKGROUND3037.txt (Homo sapiens)
Test Type:	FISHER
Correction:	FDR
PANTHER Pathways	BACKGROUND3037.txt - REFLIST (2969)	DIFF87.txt (87)	DIFF87.txt (expected)	DIFF87.txt (over/under)	DIFF87.txt (fold Enrichment)	DIFF87.txt (raw P-value)	DIFF87.txt (FDR)
Integrin signalling pathway (P00034)	98	13	2.87	+	4.53	1.01e-05	0.00138
HUMAN|HGNC=3755|UniProtKB=O75369	O75369	Filamin-B;FLNB;ortholog	FILAMIN-B (PTHR38537:SF7)		Homo sapiens
HUMAN|HGNC=2211|UniProtKB=P12109	P12109	Collagen alpha-1(VI) chain;COL6A1;ortholog	COLLAGEN ALPHA-1(VI) CHAIN (PTHR24020:SF18)	receptor(PC00197)	Homo sapiens
HUMAN|HGNC=5273|UniProtKB=P98160	P98160	Basement membrane-specific heparan sulfate proteoglycan core protein;HSPG2;ortholog	BASEMENT MEMBRANE-SPECIFIC HEPARAN SULFATE PROTEOGLYCAN CORE PROTEIN (PTHR10574:SF273)	extracellular matrix linker protein(PC00101);protease inhibitor(PC00191);receptor(PC00197)	Homo sapiens
HUMAN|HGNC=2210|UniProtKB=P05997	P05997	Collagen alpha-2(V) chain;COL5A2;ortholog	COLLAGEN ALPHA-2(V) CHAIN (PTHR24023:SF539)		Homo sapiens
HUMAN|HGNC=2201|UniProtKB=P02461	P02461	Collagen alpha-1(III) chain;COL3A1;ortholog	COLLAGEN ALPHA-1(III) CHAIN (PTHR24023:SF604)		Homo sapiens
HUMAN|HGNC=2191|UniProtKB=Q05707	Q05707	Collagen alpha-1(XIV) chain;COL14A1;ortholog	COLLAGEN ALPHA-1(XIV) CHAIN (PTHR24020:SF15)	receptor(PC00197)	Homo sapiens
HUMAN|HGNC=2197|UniProtKB=P02452	P02452	Collagen alpha-1(I) chain;COL1A1;ortholog	COLLAGEN ALPHA-1(I) CHAIN (PTHR24023:SF569)		Homo sapiens
HUMAN|HGNC=669|UniProtKB=P08134	P08134	Rho-related GTP-binding protein RhoC;RHOC;ortholog	RHO-RELATED GTP-BINDING PROTEIN RHOC (PTHR24072:SF100)	small GTPase(PC00208)	Homo sapiens
HUMAN|HGNC=2212|UniProtKB=P12110	P12110	Collagen alpha-2(VI) chain;COL6A2;ortholog	COLLAGEN ALPHA-2(VI) CHAIN (PTHR24020:SF29)	receptor(PC00197)	Homo sapiens
HUMAN|HGNC=2198|UniProtKB=P08123	P08123	Collagen alpha-2(I) chain;COL1A2;ortholog	COLLAGEN ALPHA-2(I) CHAIN (PTHR24023:SF568)		Homo sapiens
HUMAN|HGNC=2202|UniProtKB=P02462	P02462	Collagen alpha-1(IV) chain;COL4A1;ortholog	COLLAGEN ALPHA-1(IV) CHAIN (PTHR24023:SF854)		Homo sapiens
HUMAN|HGNC=2213|UniProtKB=P12111	P12111	Collagen alpha-3(VI) chain;COL6A3;ortholog	COLLAGEN ALPHA-3(VI) CHAIN (PTHR24020:SF13)	receptor(PC00197)	Homo sapiens
HUMAN|HGNC=2200|UniProtKB=P02458	P02458	Collagen alpha-1(II) chain;COL2A1;ortholog	COLLAGEN ALPHA-1(II) CHAIN (PTHR24023:SF58)		Homo sapiens
PANTHER GO-Slim Cellular Component	BACKGROUND3037.txt - REFLIST (2969)	DIFF87.txt (87)	DIFF87.txt (expected)	DIFF87.txt (over/under)	DIFF87.txt (fold Enrichment)	DIFF87.txt (raw P-value)	DIFF87.txt (FDR)
collagen trimer (GO:0005581)	8	4	0.23	+	17.06	0.000255	0.024
HUMAN|HGNC=2201|UniProtKB=P02461	P02461	Collagen alpha-1(III) chain;COL3A1;ortholog	COLLAGEN ALPHA-1(III) CHAIN (PTHR24023:SF604)		Homo sapiens
HUMAN|HGNC=2197|UniProtKB=P02452	P02452	Collagen alpha-1(I) chain;COL1A1;ortholog	COLLAGEN ALPHA-1(I) CHAIN (PTHR24023:SF569)		Homo sapiens
HUMAN|HGNC=2198|UniProtKB=P08123	P08123	Collagen alpha-2(I) chain;COL1A2;ortholog	COLLAGEN ALPHA-2(I) CHAIN (PTHR24023:SF568)		Homo sapiens
HUMAN|HGNC=2200|UniProtKB=P02458	P02458	Collagen alpha-1(II) chain;COL2A1;ortholog	COLLAGEN ALPHA-1(II) CHAIN (PTHR24023:SF58)		Homo sapiens
PANTHER GO-Slim Cellular Component	BACKGROUND3037.txt - REFLIST (2969)	DIFF87.txt (87)	DIFF87.txt (expected)	DIFF87.txt (over/under)	DIFF87.txt (fold Enrichment)	DIFF87.txt (raw P-value)	DIFF87.txt (FDR)
extracellular matrix (GO:0031012)	37	7	1.08	+	6.46	0.000194	0.0243
HUMAN|HGNC=2211|UniProtKB=P12109	P12109	Collagen alpha-1(VI) chain;COL6A1;ortholog	COLLAGEN ALPHA-1(VI) CHAIN (PTHR24020:SF18)	receptor(PC00197)	Homo sapiens
HUMAN|HGNC=5273|UniProtKB=P98160	P98160	Basement membrane-specific heparan sulfate proteoglycan core protein;HSPG2;ortholog	BASEMENT MEMBRANE-SPECIFIC HEPARAN SULFATE PROTEOGLYCAN CORE PROTEIN (PTHR10574:SF273)	extracellular matrix linker protein(PC00101);protease inhibitor(PC00191);receptor(PC00197)	Homo sapiens
HUMAN|HGNC=2201|UniProtKB=P02461	P02461	Collagen alpha-1(III) chain;COL3A1;ortholog	COLLAGEN ALPHA-1(III) CHAIN (PTHR24023:SF604)		Homo sapiens
HUMAN|HGNC=2197|UniProtKB=P02452	P02452	Collagen alpha-1(I) chain;COL1A1;ortholog	COLLAGEN ALPHA-1(I) CHAIN (PTHR24023:SF569)		Homo sapiens
HUMAN|HGNC=2464|UniProtKB=P13611	P13611	Versican core protein;VCAN;ortholog	VERSICAN CORE PROTEIN (PTHR22804:SF6)	extracellular matrix glycoprotein(PC00100)	Homo sapiens
HUMAN|HGNC=2212|UniProtKB=P12110	P12110	Collagen alpha-2(VI) chain;COL6A2;ortholog	COLLAGEN ALPHA-2(VI) CHAIN (PTHR24020:SF29)	receptor(PC00197)	Homo sapiens
HUMAN|HGNC=2198|UniProtKB=P08123	P08123	Collagen alpha-2(I) chain;COL1A2;ortholog	COLLAGEN ALPHA-2(I) CHAIN (PTHR24023:SF568)		Homo sapiens
PANTHER GO-Slim Cellular Component	BACKGROUND3037.txt - REFLIST (2969)	DIFF87.txt (87)	DIFF87.txt (expected)	DIFF87.txt (over/under)	DIFF87.txt (fold Enrichment)	DIFF87.txt (raw P-value)	DIFF87.txt (FDR)
extracellular region (GO:0005576)	170	21	4.98	+	4.22	3.49e-08	1.31e-05
HUMAN|HGNC=2211|UniProtKB=P12109	P12109	Collagen alpha-1(VI) chain;COL6A1;ortholog	COLLAGEN ALPHA-1(VI) CHAIN (PTHR24020:SF18)	receptor(PC00197)	Homo sapiens
HUMAN|HGNC=9498|UniProtKB=P07602	P07602	Prosaposin;PSAP;ortholog	PROSAPOSIN (PTHR11480:SF36)		Homo sapiens
HUMAN|HGNC=5273|UniProtKB=P98160	P98160	Basement membrane-specific heparan sulfate proteoglycan core protein;HSPG2;ortholog	BASEMENT MEMBRANE-SPECIFIC HEPARAN SULFATE PROTEOGLYCAN CORE PROTEIN (PTHR10574:SF273)	extracellular matrix linker protein(PC00101);protease inhibitor(PC00191);receptor(PC00197)	Homo sapiens
HUMAN|HGNC=775|UniProtKB=P01008	P01008	Antithrombin-III;SERPINC1;ortholog	ANTITHROMBIN-III (PTHR11461:SF53)	serine protease inhibitor(PC00204)	Homo sapiens
HUMAN|HGNC=2201|UniProtKB=P02461	P02461	Collagen alpha-1(III) chain;COL3A1;ortholog	COLLAGEN ALPHA-1(III) CHAIN (PTHR24023:SF604)		Homo sapiens
HUMAN|HGNC=2197|UniProtKB=P02452	P02452	Collagen alpha-1(I) chain;COL1A1;ortholog	COLLAGEN ALPHA-1(I) CHAIN (PTHR24023:SF569)		Homo sapiens
HUMAN|HGNC=584|UniProtKB=P02743	P02743	Serum amyloid P-component;APCS;ortholog	SERUM AMYLOID P-COMPONENT (PTHR45869:SF5)		Homo sapiens
HUMAN|HGNC=2464|UniProtKB=P13611	P13611	Versican core protein;VCAN;ortholog	VERSICAN CORE PROTEIN (PTHR22804:SF6)	extracellular matrix glycoprotein(PC00100)	Homo sapiens
HUMAN|HGNC=11181|UniProtKB=P08294	P08294	Extracellular superoxide dismutase [Cu-Zn];SOD3;ortholog	EXTRACELLULAR SUPEROXIDE DISMUTASE [CU-ZN] (PTHR10003:SF74)	oxidoreductase(PC00176)	Homo sapiens
HUMAN|HGNC=12019|UniProtKB=Q15661	Q15661	Tryptase alpha/beta-1;TPSAB1;ortholog	TRYPTASE ALPHA/BETA-1-RELATED (PTHR24256:SF497)	annexin(PC00050);calmodulin(PC00061);peptide hormone(PC00179);protease inhibitor(PC00191);receptor(PC00197);serine protease(PC00203)	Homo sapiens
HUMAN|HGNC=2212|UniProtKB=P12110	P12110	Collagen alpha-2(VI) chain;COL6A2;ortholog	COLLAGEN ALPHA-2(VI) CHAIN (PTHR24020:SF29)	receptor(PC00197)	Homo sapiens
HUMAN|HGNC=2198|UniProtKB=P08123	P08123	Collagen alpha-2(I) chain;COL1A2;ortholog	COLLAGEN ALPHA-2(I) CHAIN (PTHR24023:SF568)		Homo sapiens
HUMAN|HGNC=5716|UniProtKB=P01834	P01834	Immunoglobulin kappa constant;IGKC;ortholog	IMMUNOGLOBULIN KAPPA CONSTANT (PTHR23266:SF79)		Homo sapiens
HUMAN|HGNC=1546|UniProtKB=P50454	P50454	Serpin H1;SERPINH1;ortholog	SERPIN H1 (PTHR11461:SF27)	serine protease inhibitor(PC00204)	Homo sapiens
HUMAN|HGNC=5525|UniProtKB=P01857	P01857	Immunoglobulin heavy constant gamma 1;IGHG1;ortholog	IMMUNOGLOBULIN HEAVY CONSTANT GAMMA 1-RELATED (PTHR23266:SF83)		Homo sapiens
HUMAN|HGNC=600|UniProtKB=P02647	P02647	Apolipoprotein A-I;APOA1;ortholog	APOLIPOPROTEIN A-I (PTHR18976:SF11)		Homo sapiens
HUMAN|HGNC=2095|UniProtKB=P10909	P10909	Clusterin;CLU;ortholog	CLUSTERIN (PTHR10970:SF1)		Homo sapiens
PANTHER GO-Slim Cellular Component	BACKGROUND3037.txt - REFLIST (2969)	DIFF87.txt (87)	DIFF87.txt (expected)	DIFF87.txt (over/under)	DIFF87.txt (fold Enrichment)	DIFF87.txt (raw P-value)	DIFF87.txt (FDR)
extracellular region part (GO:0044421)	156	17	4.57	+	3.72	4.39e-06	0.000825
HUMAN|HGNC=2211|UniProtKB=P12109	P12109	Collagen alpha-1(VI) chain;COL6A1;ortholog	COLLAGEN ALPHA-1(VI) CHAIN (PTHR24020:SF18)	receptor(PC00197)	Homo sapiens
HUMAN|HGNC=9498|UniProtKB=P07602	P07602	Prosaposin;PSAP;ortholog	PROSAPOSIN (PTHR11480:SF36)		Homo sapiens
HUMAN|HGNC=5273|UniProtKB=P98160	P98160	Basement membrane-specific heparan sulfate proteoglycan core protein;HSPG2;ortholog	BASEMENT MEMBRANE-SPECIFIC HEPARAN SULFATE PROTEOGLYCAN CORE PROTEIN (PTHR10574:SF273)	extracellular matrix linker protein(PC00101);protease inhibitor(PC00191);receptor(PC00197)	Homo sapiens
HUMAN|HGNC=775|UniProtKB=P01008	P01008	Antithrombin-III;SERPINC1;ortholog	ANTITHROMBIN-III (PTHR11461:SF53)	serine protease inhibitor(PC00204)	Homo sapiens
HUMAN|HGNC=3662|UniProtKB=P02675	P02675	Fibrinogen beta chain;FGB;ortholog	FIBRINOGEN BETA CHAIN (PTHR19143:SF332)	signaling molecule(PC00207)	Homo sapiens
HUMAN|HGNC=2201|UniProtKB=P02461	P02461	Collagen alpha-1(III) chain;COL3A1;ortholog	COLLAGEN ALPHA-1(III) CHAIN (PTHR24023:SF604)		Homo sapiens
HUMAN|HGNC=2197|UniProtKB=P02452	P02452	Collagen alpha-1(I) chain;COL1A1;ortholog	COLLAGEN ALPHA-1(I) CHAIN (PTHR24023:SF569)		Homo sapiens
HUMAN|HGNC=3694|UniProtKB=P02679	P02679	Fibrinogen gamma chain;FGG;ortholog	FIBRINOGEN GAMMA CHAIN (PTHR19143:SF338)	signaling molecule(PC00207)	Homo sapiens
HUMAN|HGNC=584|UniProtKB=P02743	P02743	Serum amyloid P-component;APCS;ortholog	SERUM AMYLOID P-COMPONENT (PTHR45869:SF5)		Homo sapiens
HUMAN|HGNC=2464|UniProtKB=P13611	P13611	Versican core protein;VCAN;ortholog	VERSICAN CORE PROTEIN (PTHR22804:SF6)	extracellular matrix glycoprotein(PC00100)	Homo sapiens
HUMAN|HGNC=11181|UniProtKB=P08294	P08294	Extracellular superoxide dismutase [Cu-Zn];SOD3;ortholog	EXTRACELLULAR SUPEROXIDE DISMUTASE [CU-ZN] (PTHR10003:SF74)	oxidoreductase(PC00176)	Homo sapiens
HUMAN|HGNC=12019|UniProtKB=Q15661	Q15661	Tryptase alpha/beta-1;TPSAB1;ortholog	TRYPTASE ALPHA/BETA-1-RELATED (PTHR24256:SF497)	annexin(PC00050);calmodulin(PC00061);peptide hormone(PC00179);protease inhibitor(PC00191);receptor(PC00197);serine protease(PC00203)	Homo sapiens
HUMAN|HGNC=2212|UniProtKB=P12110	P12110	Collagen alpha-2(VI) chain;COL6A2;ortholog	COLLAGEN ALPHA-2(VI) CHAIN (PTHR24020:SF29)	receptor(PC00197)	Homo sapiens
HUMAN|HGNC=7035|UniProtKB=P55083	P55083	Microfibril-associated glycoprotein 4;MFAP4;ortholog	MICROFIBRIL-ASSOCIATED GLYCOPROTEIN 4 (PTHR19143:SF225)	signaling molecule(PC00207)	Homo sapiens
HUMAN|HGNC=2198|UniProtKB=P08123	P08123	Collagen alpha-2(I) chain;COL1A2;ortholog	COLLAGEN ALPHA-2(I) CHAIN (PTHR24023:SF568)		Homo sapiens
HUMAN|HGNC=5716|UniProtKB=P01834	P01834	Immunoglobulin kappa constant;IGKC;ortholog	IMMUNOGLOBULIN KAPPA CONSTANT (PTHR23266:SF79)		Homo sapiens
HUMAN|HGNC=1546|UniProtKB=P50454	P50454	Serpin H1;SERPINH1;ortholog	SERPIN H1 (PTHR11461:SF27)	serine protease inhibitor(PC00204)	Homo sapiens
HUMAN|HGNC=5525|UniProtKB=P01857	P01857	Immunoglobulin heavy constant gamma 1;IGHG1;ortholog	IMMUNOGLOBULIN HEAVY CONSTANT GAMMA 1-RELATED (PTHR23266:SF83)		Homo sapiens
HUMAN|HGNC=600|UniProtKB=P02647	P02647	Apolipoprotein A-I;APOA1;ortholog	APOLIPOPROTEIN A-I (PTHR18976:SF11)		Homo sapiens
HUMAN|HGNC=3602|UniProtKB=Q9UBX5	Q9UBX5	Fibulin-5;FBLN5;ortholog	FIBULIN-5 (PTHR24034:SF107)	annexin(PC00050);calmodulin(PC00061);cell adhesion molecule(PC00069);extracellular matrix glycoprotein(PC00100);extracellular matrix structural protein(PC00103);signaling molecule(PC00207)	Homo sapiens
HUMAN|HGNC=2095|UniProtKB=P10909	P10909	Clusterin;CLU;ortholog	CLUSTERIN (PTHR10970:SF1)		Homo sapiens
PANTHER GO-Slim Cellular Component	BACKGROUND3037.txt - REFLIST (2969)	DIFF87.txt (87)	DIFF87.txt (expected)	DIFF87.txt (over/under)	DIFF87.txt (fold Enrichment)	DIFF87.txt (raw P-value)	DIFF87.txt (FDR)
extracellular space (GO:0005615)	129	12	3.78	+	3.17	0.000521	0.0392
HUMAN|HGNC=2211|UniProtKB=P12109	P12109	Collagen alpha-1(VI) chain;COL6A1;ortholog	COLLAGEN ALPHA-1(VI) CHAIN (PTHR24020:SF18)	receptor(PC00197)	Homo sapiens
HUMAN|HGNC=9498|UniProtKB=P07602	P07602	Prosaposin;PSAP;ortholog	PROSAPOSIN (PTHR11480:SF36)		Homo sapiens
HUMAN|HGNC=775|UniProtKB=P01008	P01008	Antithrombin-III;SERPINC1;ortholog	ANTITHROMBIN-III (PTHR11461:SF53)	serine protease inhibitor(PC00204)	Homo sapiens
HUMAN|HGNC=584|UniProtKB=P02743	P02743	Serum amyloid P-component;APCS;ortholog	SERUM AMYLOID P-COMPONENT (PTHR45869:SF5)		Homo sapiens
HUMAN|HGNC=11181|UniProtKB=P08294	P08294	Extracellular superoxide dismutase [Cu-Zn];SOD3;ortholog	EXTRACELLULAR SUPEROXIDE DISMUTASE [CU-ZN] (PTHR10003:SF74)	oxidoreductase(PC00176)	Homo sapiens
HUMAN|HGNC=12019|UniProtKB=Q15661	Q15661	Tryptase alpha/beta-1;TPSAB1;ortholog	TRYPTASE ALPHA/BETA-1-RELATED (PTHR24256:SF497)	annexin(PC00050);calmodulin(PC00061);peptide hormone(PC00179);protease inhibitor(PC00191);receptor(PC00197);serine protease(PC00203)	Homo sapiens
HUMAN|HGNC=2212|UniProtKB=P12110	P12110	Collagen alpha-2(VI) chain;COL6A2;ortholog	COLLAGEN ALPHA-2(VI) CHAIN (PTHR24020:SF29)	receptor(PC00197)	Homo sapiens
HUMAN|HGNC=5716|UniProtKB=P01834	P01834	Immunoglobulin kappa constant;IGKC;ortholog	IMMUNOGLOBULIN KAPPA CONSTANT (PTHR23266:SF79)		Homo sapiens
HUMAN|HGNC=1546|UniProtKB=P50454	P50454	Serpin H1;SERPINH1;ortholog	SERPIN H1 (PTHR11461:SF27)	serine protease inhibitor(PC00204)	Homo sapiens
HUMAN|HGNC=5525|UniProtKB=P01857	P01857	Immunoglobulin heavy constant gamma 1;IGHG1;ortholog	IMMUNOGLOBULIN HEAVY CONSTANT GAMMA 1-RELATED (PTHR23266:SF83)		Homo sapiens
HUMAN|HGNC=600|UniProtKB=P02647	P02647	Apolipoprotein A-I;APOA1;ortholog	APOLIPOPROTEIN A-I (PTHR18976:SF11)		Homo sapiens
HUMAN|HGNC=2095|UniProtKB=P10909	P10909	Clusterin;CLU;ortholog	CLUSTERIN (PTHR10970:SF1)		Homo sapiens
