# Supplementary material for: Mass spectrometry-based analysis of formalin-fixed, paraffin-embedded distal cholangiocarcinoma identifies stromal thrombospondin-2 as a potential prognostic marker
Source: J Transl Med. 2020 Sep 4;18:343. doi: 10.1186/s12967-020-02498-3 (PMC7487897; doi:10.1186/s12967-020-02498-3)
Supplement: Supplementary file 7 — Additional file 7. Peptides quantified by PRM. [file 12967_2020_2498_MOESM7_ESM.xlsx]

## Sheet: Blad1
Accession	Gene	Protein Name	Peptide Sequence
P07437	TBB5	Tubulin beta chain	ISVYYNEATGGK
P04406	G3P	Glyceraldehyde-3-phosphate dehydrogenase	GALQNIIPASTGAAK
			LISWYDNEFGYSNR
P50454	SERPH	Serpin H1	AVLSAEQLR
P19971	TYPH	Thymidine phosphorylase	VAAALDDGSALGR
			MLAAQGVDPGLAR
Q9NZM1	MYOF	Myoferlin	GPVGTVSEAQLAR
			ANVTVLDTQIR
P13611	CSPG2	Versican core protein	LLASDAGLYR
			LGEPNYGAEIR
O75369	FLNB	Filamin-B	FNDEHIPESPYLVPVIAPSDDAR
P42224	STAT1	Signal transducer and activator of transcription 1-alpha/beta	TELISVSEVHPSR
Q8WX93	PALLD	Palladin	LISEIEYR
			YAALSDQGLDIK
P19827	ITIH1	Inter-alpha-trypsin inhibitor heavy chain H1	AAISGENAGLVR
P78527	PRKDC	DNA-dependent protein kinase catalytic subunit	LSFAVPFR
			TFPVLLR
P43490	NAMPT	Nicotinamide phosphoribosyltransferase	AVPEGFVIPR
			STQAPLIIRPDSGNPLDTVLK
P02792	FRIL	Ferritin light chain	ALFQDIK
Q7KZF4	SND1	Staphylococcal nuclease domain-containing protein 1	DTPDEPWAFPAR
Q16658	FSCN1	Fascin	LVARPEPATGYTLEFR
Q04695	K1C17	Keratin, type I cytoskeletal 17	ASLEGNLAETENR
P25815	S100P	Protein S100-P	YSGSEGSTQTLTK
			ELPGFLQSGK
P31949	S10AB	Protein S100-A11	DGYNYTLSK
O75083	WDR1	WD repeat-containing protein 1	YEYQPFAGK
			IAVVGEGR
Q01518	CAP1	Adenylyl cyclase-associated protein 1	LSDLLAPISEQIK
			VENQENVSNLVIEDTELK
P07858	CATB	Cathepsin B	LPASFDAR
P40121	CAPG	Macrophage-capping protein	ANAQAAALYK
			QAALQVAEGFISR
P37802	TAGL2	Transgelin-2	NVIGLQMGTNR
P35442	TSP2	Thrombospondin-2	FDYIPPVNADDLSK
			LVFNPDQEDLDGDGR
Q9H299	SH3L3	SH3 domain-binding glutamic acid-rich-like protein 3	VYSTSVTGSR
			IQYQLVDISQDNALR
P08238	HS90B	Heat shock protein HSP 90-beta	NPDDITQEEYGEFYK
			ALLFIPR
Q14152	EIF3A	Eukaryotic translation initiation factor 3 subunit A	LEEIPLIK
Q99439	CNN2	Calponin-2	GLQSGVDIGVK
P29966	MARCS	Myristoylated alanine-rich C-kinase substrate	GEAAAERPGEAAVASSPSK
			AEDGATPSPSNETPK
Q07065	CKAP4	Cytoskeleton-associated protein 4	VQEQVHTLLSQDQAQAAR
			ASVSQVEADLK
P38606	VATA	V-type proton ATPase catalytic subunit A	TVISQSLSK
O75533	SF3B1	Splicing factor 3B subunit 1	VLPPPAGYVPIR
P21291	CSRP1	Cysteine and glycine-rich protein 1	GYGYGQGAGTLSTDK
			GFGFGQGAGALVHSE
P07602	SAP	Prosaposin	LVGYLDR
			QEILAALEK
P04040	CATA	Catalase	ADVLTTGAGNPVGDK
			FNTANDDNVTQVR
Q16853	AOC3	Membrane primary amine oxidase	YQLAVTQR
P51884	LUM	Lumican	ISNIPDEYFK
			ILGPLSYSK
P00167	CYB5	Cytochrome b5	FLEEHPGGEEVLR
Q13228	SBP1	Methanethiol oxidase	LVLPSLISSR
			IYVVDVGSEPR
O95994	AGR2	Anterior gradient protein 2 homolog	LPQTLSR
Q07507	DERM	Dermatopontin	YFESVLDR
			GATTTFSAVER
P07585	PGS2	Decorin	VSPGAFTPLVK
			ASYSGVSLFSNPVQYWEIQPSTFR
P51888	PRELP	Prolargin	NQLEEVPSALPR
Q9UBX5	FBLN5	Fibulin-5	DQPFTILYR
P09525	ANXA4	Annexin A4	GLGTDDNTLIR
P55083	MFAP4	Microfibril-associated glycoprotein 4	WTVFQK
			GFYYSLK
P08294	SODE	Extracellular superoxide dismutase	VTGVVLFR
O60218	AK1BA	Aldo-keto reductase family 1 member B10	SGDDLFPK
P20774	MIME	Mimecan	DFADIPNLR
			LTLFNAK
P00325	ADH1B	Alcohol dehydrogenase 1B	AAVLWEVK
P23141	EST1	Liver carboxylesterase 1	FTPPQPAEPWSFVK
			TVIGDHGDELFSVFGAPFLK
P38646	GRP75	Stress-70 protein, mitochondrial	DAGQISGLNVLR
Q15691	MARE1	Microtubule-associated protein RP/EB family member 1	QGQETAVAPSLVAPALNKPK
			LTVEDLEK
P07737	PROF1	Profilin-1	DSPSVWAAVPGK
P50238	CRIP1	Cysteine-rich protein 1	EVYFAER
Q9UBR2	CATZ	Cathepsin Z	NVDGVNYASITR
			NSWGEPWGER
Q15942	ZYX	Zyxin	VNPFRPGDSEPPPAPGAQR
			LGHPEALSAGTGSPQPPSFTYAQQR
P42677	RS27	40S ribosomal protein S27	DLLHPSPEEEK
P14618	KPYM	Pyruvate kinase PKM	LDIDSPPITAR
			GDLGIEIPAEK
P15311	EZRI	Ezrin	SQEQLAAELAEYTAK
			QLLTLSSELSQAR
P27816	MAP4	Microtubule-associated protein 4	TTTAAAVASTGPSSR
			LATNTSAPDLK
P10809	CH60	60 kDa heat shock protein, mitochondrial	LVQDVANNTNEEAGDGTTTATVLAR
			ISSIQSIVPALEIANAHR
P63104	1433Z	14-3-3 protein zeta/delta	FLIPNASQAESK
			GIVDQSQQAYQEAFEISK
P62829	RL23	60S ribosomal protein L23	NLYIISVK
P07355	ANXA2	Annexin A2	TNQELQEINR
P23528	COF1	Cofilin-1	NIILEEGK
P51149	RAB7A	Ras-related protein Rab-7a	DPENFPFVVLGNK
P07900	HS90A	Heat shock protein HSP 90-alpha	NPDDITNEEYGEFYK
			FYEQFSK
P05556	ITB1	Integrin beta-1	LKPEDITQIQPQQLVLR
			IGFGSFVEK
P00338	LDHA	L-lactate dehydrogenase A chain	VTLTSEEEAR
			SADTLWGIQK
P11940	PABP1	Polyadenylate-binding protein 1	FSPAGPILSIR
			GFGFVSFER
P27348	1433T	14-3-3 protein theta	AVTEQGAELSNEER
			YLIANATNPESK
P62701	RS4X	40S ribosomal protein S4, X isoform	LSNIFVIGK
			LTIAEER
P00352	AL1A1	Retinal dehydrogenase 1	QAFQIGSPWR
			TIPIDGNFFTYTR
Q6UX06	OLFM4	Olfactomedin-4	LLEYYR
Q12797	ASPH	Aspartyl/asparaginyl beta-hydroxylase	LGIYDADGDGDFDVDDAK
Q96CG8	CTHR1	Collagen triple helix repeat-containing protein 1	VLFSGSLR
			IIIEELPK
P34897	GLYM	Serine hydroxymethyltransferase, mitochondrial	VLELVSITANK
P40199	CEAM6	Carcinoembryonic antigen-related cell adhesion molecule 6	IGYSWYK
Q96HE7	ERO1A	ERO1-like protein alpha	LGAVDESLSEETQK
