# Supplementary material for: Mass spectrometry-based analysis of formalin-fixed, paraffin-embedded distal cholangiocarcinoma identifies stromal thrombospondin-2 as a potential prognostic marker
Source: J Transl Med. 2020 Sep 4;18:343. doi: 10.1186/s12967-020-02498-3 (PMC7487897; doi:10.1186/s12967-020-02498-3)
Supplement: Supplementary file 8 — Additional file 8. Distribution of clinicopathological variables in THBS2 positive and negative samples. [file 12967_2020_2498_MOESM8_ESM.xlsx]

## Sheet: Blad1
Epithelial THBS2	Negative Epithelial THBS2 (N=6)	Positive Epithelial THBS2 (N=53)	P-value	Statistical test	Stromal THBS2	Negative Stromal THBS2 (N=5)	Positive Stromal THBS2 (N=54)	P-value	Statistical test
Age (years)	65,7 ± 3,7	67 ± 8,5	0.6777	T-test	Age (years)	64.6 ± 2,6	67 ± 8,4	0.4957	T-test
Sex					Sex			1.000	Fishers exact test
Male	6 (100%)	33 (62%)	0.087	Fishers exact test	Male	3 (60%)	36 (67%)
Female	0 (0%)	20 (38%)			Female	2 (40%)	18 (33%)
Adjuvant Therapy			1.000	Fishers exact test	Adjuvant Therapy			0.187	Fishers exact test
No	3 (50%)	25 (48%)			No	4 (80%)	24 (45%)
Yes	3 (50%)	27 (52%)			Yes	1 (20%)	29 (54%)
Tumor Size (mm)	23 (20-40)	25 (22-35)	0.5871	Mann-Whitney U test	Tumorsize (mm)	20 (20-32)	25 (22-35)	0.3513	Mann-Whitney U test
Tumor Differentiation			0.330	Fishers exact test	Tumor Differentiation			0.118	Fishers exact test
Moderate	3 (50%)	13 (25%)			Moderate	30 (60%)	13 (24%)
Low	3 (50%)	40 (75%)			Low	2 (40%)	41 (76%)
Lymph Node Metastases			1.000	Fishers exact test	Lymph Node Metastases			1.000	Fishers exact test
Absent	2 (33%)	16 (31%)			Absent	1 (20%)	17 (32%)
Present	4 (66%)	36 (69%)			Present	4 (80%)	36 (68%)
R1 Resection			1.000	Fishers exact test	R1 Resection			0.011	Fishers exact test
Absent	2 (33%)	23 (44%)			Absent	5 (100%)	20 (37%)
Present	4 (66%)	30 (57%)			Present	0	34 (63%)
Lymph Vessel Invasion			0.311	Fishers exact test	Lymph Vessel Invasion			0.281	Fishers exact test
Absent	0	15 (29%)			Absent	2 (50%)	13 (25%)
Present	5 (100%)	37 (71%)			Present	2 (50%)	40 (75%)
Nerve Invasion			0.575	Fishers exact test	Nerve Invasion			0.541	Fishers exact test
Absent	0 (0%)	10 (19%)			Absent	1 (25%)	9 (17%)
Present	5 (100%)	43 (81%)			Present	3 (75%)	45 (83%)
Blood Vessel Invasion			0.004	Fishers exact test	Blood Vessel Invasion			0.615	Fishers exact test
Absent	5 (100%)	16 (30%)			Absent	2 (50%)	19 (35%)
Present	0 (0%)	37 (70%)			Present	2 (50%)	35 (65%)
Adipose Invasion			1.000	Fishers exact test	Adipose Invasion			1.000	Fishers exact test
Absent	1 (17%)	10 (19%)			Absent	1 (20%)	10 (19%)
Present	5 (83%)	43 (81%)			Present	4 (80%)	44 (81%)
