# Supplementary material for: Mass spectrometry-based analysis of formalin-fixed, paraffin-embedded distal cholangiocarcinoma identifies stromal thrombospondin-2 as a potential prognostic marker
Source: J Transl Med. 2020 Sep 4;18:343. doi: 10.1186/s12967-020-02498-3 (PMC7487897; doi:10.1186/s12967-020-02498-3)
Supplement: Supplementary file 9 — Additional file 9. Uni- and multivariable Cox proportional hazards regressions. [file 12967_2020_2498_MOESM9_ESM.xlsx]

## Sheet: Blad1
Cox proportional hazards regression disease-free survival	Hazard ratio	95% confidence interval	P-value	Cox proportional hazards regression overall survival	Hazard ratio	95% confidence interval	P-value
Univariable analysis				Univariable analysis
Positive Stromal THBS2	2.55	0.79-8.23	0.118	Positive Stromal THBS2	2.73	0.85-8.82	0.092
Multivariable analysis				Multivariable analysis
Positive Stromal THBS2	3.95	1.09-14.3	0.037	Positive Stromal THBS2	3.34	0.94-11.8	0.062
Low Differentiation	1.32	0.68-2.58	0.409	Low Differentiation	1.42	0.72-2.83	0.312
Age	0.96	0.92-1.00	0.058	Age	0.98	0.93-1.02	0.360
Female Sex	1.69	0.85-3.35	0.132	Female Sex	1.13	0.61-2.14	0.687
Lymph Node Metastases	3.41	1.62-7.16	0.001	Lymph Node Metastases	2.56	1.25-5.31	0.010
R1 Resection	1.67	0.80-3.47	0.170	R1 Resection	1.36	0.68-2.72	0.384
Adjuvant Therapy	0.29	0.14-0.58	0.000	Adjuvant Therapy	0.49	0.26-0.93	0.030
